# Supplementary material for: Sexual segregation results in pronounced sex-specific density gradients in the mountain ungulate, Rupicapra rupicapra
Source: Commun Biol. 2023 Sep 25;6:979. doi: 10.1038/s42003-023-05313-z (PMC10520025; doi:10.1038/s42003-023-05313-z)
Supplement: Supplementary file 3 — Supplementary Data 1 [file 42003_2023_5313_MOESM3_ESM.zip]

Archive with 4 entries (3 files):
- Supplementary_Data_1/
- Supplementary_Data_1/data_figure1.csv
- Supplementary_Data_1/data_figure2.csv
- Supplementary_Data_1/data_supplementary_figure2.csv
