# Supplementary material for: Sexual segregation results in pronounced sex-specific density gradients in the mountain ungulate, Rupicapra rupicapra
Source: Commun Biol. 2023 Sep 25;6:979. doi: 10.1038/s42003-023-05313-z (PMC10520025; doi:10.1038/s42003-023-05313-z)
Supplement: Supplementary file 3 — Supplementary Data 1 [file 42003_2023_5313_MOESM3_ESM.zip › Supplementary_Data_1/data_figure1.csv]

	cov_response	sex	response	response_low	response_high	variable	value_scaled	value_unscaled	Study_Area
1	rough	female	0.0415620214002224	0.0758145287331172	0.0215950799569714	rough	-2.05772971459332	0.227245776813799	Karwendel
2	rough	female	0.0444949581827059	0.0801253121734021	0.0234457991655171	rough	-2.01361348258807	0.424195242577341	Karwendel
3	rough	female	0.0476348656052169	0.0846812050165886	0.0254551267976345	rough	-1.96949725058282	0.62114470834088	Karwendel
4	rough	female	0.0509963491124038	0.0894961440841902	0.0276366557484055	rough	-1.92538101857757	0.818094174104422	Karwendel
5	rough	female	0.0545950448217356	0.0945848586397548	0.0300051438371484	rough	-1.88126478657232	1.01504363986796	Karwendel
6	rough	female	0.0584476922557256	0.0999629154467985	0.0325766136425501	rough	-1.83714855456707	1.2119931056315	Karwendel
7	rough	female	0.0625722122067011	0.105646766388715	0.0353684608937651	rough	-1.79303232256182	1.40894257139504	Karwendel
8	rough	female	0.0669877900963129	0.111653798796333	0.0383995721507372	rough	-1.74891609055657	1.60589203715858	Karwendel
9	rough	female	0.0717149652175333	0.118002388637081	0.0416904525698376	rough	-1.70479985855132	1.80284150292213	Karwendel
10	rough	female	0.0767757262742585	0.124711956728461	0.0452633646191423	rough	-1.66068362654607	1.99979096868567	Karwendel
11	rough	female	0.0821936136629227	0.131803028147807	0.0491424786817421	rough	-1.61656739454082	2.19674043444921	Karwendel
12	rough	female	0.0879938289718905	0.139297295020046	0.053354036565902	rough	-1.57245116253557	2.39368990021275	Karwendel
13	rough	female	0.0942033522079725	0.147217682875555	0.0579265290281995	rough	-1.52833493053032	2.59063936597629	Karwendel
14	rough	female	0.100851067295346	0.155588420781096	0.0628908885105666	rough	-1.48421869852507	2.78758883173983	Karwendel
15	rough	female	0.10796789643065	0.164435115458369	0.0682806983950832	rough	-1.44010246651983	2.98453829750337	Karwendel
16	rough	female	0.11558694391921	0.173784829616912	0.0741324201921077	rough	-1.39598623451458	3.18148776326691	Karwendel
17	rough	female	0.123743650161455	0.183666164740982	0.08048564019865	rough	-1.35187000250933	3.37843722903045	Karwendel
18	rough	female	0.132475956505807	0.194109348583661	0.0873833372956062	rough	-1.30775377050408	3.57538669479399	Karwendel
19	rough	female	0.141824481734864	0.20514632763585	0.0948721736954732	rough	-1.26363753849883	3.77233616055753	Karwendel
20	rough	female	0.151832711005797	0.216810864852997	0.103002810607425	rough	-1.21952130649358	3.96928562632107	Karwendel
21	rough	female	0.162547198123853	0.229138642938543	0.111830250955188	rough	-1.17540507448833	4.16623509208461	Karwendel
22	rough	female	0.174017782089833	0.242167373500016	0.121414211466177	rough	-1.13128884248308	4.36318455784815	Karwendel
23	rough	female	0.186297818928819	0.255936912411694	0.131819526649015	rough	-1.08717261047783	4.5601340236117	Karwendel
24	rough	female	0.199444429878541	0.270489381736747	0.143116587392334	rough	-1.04305637847258	4.75708348937524	Karwendel
25	rough	female	0.21351876709182	0.285869298581819	0.155381817151902	rough	-0.998940146467333	4.95403295513878	Karwendel
26	rough	female	0.228586298089019	0.302123711278235	0.168698188947457	rough	-0.954823914462083	5.15098242090232	Karwendel
27	rough	female	0.244717110283669	0.319302343306409	0.18315578666666	rough	-0.910707682456834	5.34793188666586	Karwendel
28	rough	female	0.261986236997756	0.337457745403741	0.19885241447335	rough	-0.866591450451585	5.5448813524294	Karwendel
29	rough	female	0.28047400648317	0.356645456321304	0.215894258442661	rough	-0.822475218446335	5.74183081819294	Karwendel
30	rough	female	0.300266415572796	0.376924172721096	0.234396604898923	rough	-0.778358986441086	5.93878028395648	Karwendel
31	rough	female	0.32145552969931	0.398355928733575	0.2544846203158	rough	-0.734242754435837	6.13572974972002	Karwendel
32	rough	female	0.344139911142383	0.421006285724766	0.276294198054634	rough	-0.690126522430587	6.33267921548356	Karwendel
33	rough	female	0.368425077496315	0.444944532853451	0.299972877669078	rough	-0.646010290425338	6.5296286812471	Karwendel
34	rough	female	0.394423992490678	0.470243899031957	0.325680842995026	rough	-0.601894058420089	6.72657814701064	Karwendel
35	rough	female	0.422257591447048	0.496981776938946	0.353592005777809	rough	-0.557777826414839	6.92352761277418	Karwendel
36	rough	female	0.452055343816025	0.525239959769489	0.383895182167297	rough	-0.51366159440959	7.12047707853772	Karwendel
37	rough	female	0.483955855411188	0.555104891446644	0.416795370039757	rough	-0.469545362404341	7.31742654430127	Karwendel
38	rough	female	0.518107513141342	0.586667931059974	0.452515135787439	rough	-0.425429130399091	7.51437601006481	Karwendel
39	rough	female	0.554669175240028	0.620025632339925	0.491296119957359	rough	-0.381312898393842	7.71132547582835	Karwendel
40	rough	female	0.593810910202961	0.655280039023002	0.533400671924786	rough	-0.337196666388593	7.90827494159189	Karwendel
41	rough	female	0.635714787870588	0.692538997011298	0.579113624659823	rough	-0.293080434383343	8.10522440735543	Karwendel
42	rough	female	0.680575726335539	0.731916484281278	0.628744221593198	rough	-0.248964202378094	8.30217387311897	Karwendel
43	rough	female	0.728602398614385	0.773532959551052	0.682628208616316	rough	-0.204847970372845	8.49912333888251	Karwendel
44	rough	female	0.78001820330117	0.817515730772721	0.741130105367733	rough	-0.160731738367595	8.69607280464605	Karwendel
45	rough	female	0.835062303717721	0.863999344577051	0.80464567117108	rough	-0.116615506362346	8.89302227040959	Karwendel
46	rough	female	0.893990740394431	0.913125997861817	0.873604582306239	rough	-0.0724992743570969	9.08997173617313	Karwendel
47	rough	female	0.957077622056265	0.96504597278289	0.948473338725256	rough	-0.0283830423518476	9.28692120193667	Karwendel
48	rough	female	1.02461640065392	1.01991809647874	1.0297584198766	rough	0.0157331896534019	9.48387066770021	Karwendel
49	rough	female	1.09692123637102	1.07791022693469	1.11800971098664	rough	0.0598494216586509	9.68082013346375	Karwendel
50	rough	female	1.17432845895675	1.13919976647323	1.21382422297671	rough	0.1039656536639	9.87776959922729	Karwendel
51	rough	female	1.25719813218138	1.20397420444114	1.31785013118067	rough	0.14808188566915	10.0747190649908	Karwendel
52	rough	female	1.34591572869184	1.27243169075362	1.4307911601845	rough	0.192198117674399	10.2716685307544	Karwendel
53	rough	female	1.44089392305806	1.34478164204994	1.55341134445087	rough	0.236314349679648	10.4686179965179	Karwendel
54	rough	female	1.54257451135041	1.42124538231475	1.68654019693377	rough	0.280430581684898	10.6655674622815	Karwendel
55	rough	female	1.6514304661774	1.50205681992497	1.83107832064848	rough	0.324546813690147	10.862516928045	Karwendel
56	rough	female	1.76796813674267	1.5874631631932	1.98800350115848	rough	0.368663045695397	11.0594663938085	Karwendel
57	rough	female	1.89272960415492	1.67772567659673	2.15837732119439	rough	0.412779277700646	11.2564158595721	Karwendel
58	rough	female	2.0262952029468	1.77312048000537	2.34335234215208	rough	0.456895509705895	11.4533653253356	Karwendel
59	rough	female	2.16928622053144	1.87393939335302	2.5441799010522	rough	0.501011741711144	11.6503147910992	Karwendel
60	rough	female	2.32236778715363	1.98049082933702	2.76221857570657	rough	0.545127973716394	11.8472642568627	Karwendel
61	rough	female	2.48625196977814	2.09310073687593	2.99894337535759	rough	0.589244205721643	12.0442137226262	Karwendel
62	rough	female	2.66170108430665	2.21211359821198	3.25595571896428	rough	0.633360437726892	12.2411631883898	Karwendel
63	rough	female	2.84953124153036	2.3378934827084	3.53499426863707	rough	0.677476669732142	12.4381126541533	Karwendel
64	rough	female	3.05061614331224	2.47082516056511	3.83794669150845	rough	0.721592901737391	12.6350621199169	Karwendel
65	rough	female	3.26589114665726	2.61131527986003	4.16686242960721	rough	0.76570913374264	12.8320115856804	Karwendel
66	rough	female	3.49635761457469	2.75979361051628	4.52396656412336	rough	0.80982536574789	13.0289610514439	Karwendel
67	rough	female	3.74308757397093	2.91671435900101	4.91167486785384	rough	0.853941597753139	13.2259105172075	Karwendel
68	rough	female	4.00722870223899	3.08255755777738	5.33261014765742	rough	0.898057829758388	13.422859982971	Karwendel
69	rough	female	4.29000966574038	3.25783053376025	5.78961998747369	rough	0.942174061763637	13.6198094487346	Karwendel
70	rough	female	4.5927458350113	3.44306946026767	6.28579601193608	rough	0.986290293768887	13.8167589144981	Karwendel
71	rough	female	4.91684540327798	3.63884099721569	6.82449480089493	rough	1.03040652577414	14.0137083802617	Karwendel
72	rough	female	5.26381593674153	3.84574402457403	7.40936059633548	rough	1.07452275777939	14.2106578460252	Karwendel
73	rough	female	5.63527138710154	4.06441147438523	8.04434995530069	rough	1.11863898978463	14.4076073117887	Karwendel
74	rough	female	6.03293959893731	4.29551226695179	8.73375851559325	rough	1.16275522178988	14.6045567775523	Karwendel
75	rough	female	6.45867034686791	4.53975335711408	9.48225005532427	rough	1.20687145379513	14.8015062433158	Karwendel
76	rough	female	6.91444393987614	4.79788189687874	10.2948880428931	rough	1.25098768580038	14.9984557090794	Karwendel
77	rough	female	7.40238043282001	5.07068752101334	11.1771698908313	rough	1.29510391780563	15.1954051748429	Karwendel
78	rough	female	7.92474948797953	5.35900476259893	12.1350641452336	rough	1.33922014981088	15.3923546406064	Karwendel
79	rough	female	8.48398093251022	5.66371560593005	13.1750508623593	rough	1.38333638181613	15.58930410637	Karwendel
80	rough	female	9.0826760609121	5.9857521845715	14.3041654455476	rough	1.42745261382138	15.7862535721335	Karwendel
81	rough	female	9.72361973508788	6.32609963282556	15.5300462389986	rough	1.47156884582663	15.9832030378971	Karwendel
82	rough	female	10.4097933382748	6.68579909933249	16.8609862003873	rough	1.51568507783188	16.1801525036606	Karwendel
83	rough	female	11.1443886431055	7.06595093202317	18.3059890018707	rough	1.55980130983713	16.3771019694241	Karwendel
84	rough	female	11.9308226583067	7.46771804416676	19.8748299390051	rough	1.60391754184238	16.5740514351877	Karwendel
85	rough	female	12.7727535230949	7.89232947181057	21.5781220596171	rough	1.64803377384763	16.7710009009512	Karwendel
86	rough	female	13.6740975232036	8.34108413349446	23.4273879599818	rough	1.69215000585288	16.9679503667148	Karwendel
87	rough	female	14.6390473076926	8.81535480374114	25.4351377340036	rough	1.73626623785813	17.1648998324783	Karwendel
88	rough	female	15.6720913912755	9.31659231247744	27.6149536027162	rough	1.78038246986337	17.3618492982418	Karwendel
89	rough	female	16.7780350328826	9.84632998323303	29.981581796614	rough	1.82449870186862	17.5587987640054	Karwendel
90	rough	female	17.9620225875753	10.4061883236933	32.551032312386	rough	1.86861493387387	17.7557482297689	Karwendel
91	rough	female	19.2295614357849	10.9978799829553	35.3406872188998	rough	1.91273116587912	17.9526976955325	Karwendel
92	rough	female	20.586547601182	11.623214990651	38.3694182451125	rough	1.95684739788437	18.149647161296	Karwendel
93	rough	female	22.0392931763414	12.284106293965	41.6577144453786	rough	2.00096362988962	18.3465966270595	Karwendel
94	rough	female	23.5945556837728	12.9825756094854	45.2278208057991	rough	2.04507986189487	18.5435460928231	Karwendel
95	rough	female	25.2595695088925	13.7207596077877	49.1038887292677	rough	2.08919609390012	18.7404955585866	Karwendel
96	rough	female	27.0420795511479	14.5009164496721	53.3121394172309	rough	2.13331232590537	18.9374450243502	Karwendel
97	rough	female	28.9503772498248	15.3254326940486	57.8810412534235	rough	2.17742855791062	19.1343944901137	Karwendel
98	rough	female	30.993339152114	16.1968305986015	62.8415023895609	rough	2.22154478991587	19.3313439558772	Karwendel
99	rough	female	33.1804682028375	17.1177758355671	68.2270798358109	rough	2.26566102192112	19.5282934216408	Karwendel
100	rough	female	35.5219379478968	18.0910856462266	74.0742064705216	rough	2.30977725392637	19.7252428874043	Karwendel
101	canopy	female	3.78192828122691	8.10799951683375	2.05164511726413	rough	8.44034659764958e-17	9.41363250011089	Karwendel
102	canopy	female	3.70348951165657	7.84500656697269	2.02854623077596	rough	8.44034659764958e-17	9.41363250011089	Karwendel
103	canopy	female	3.62667759487513	7.59054411733342	2.00570740805442	rough	8.44034659764958e-17	9.41363250011089	Karwendel
104	canopy	female	3.55145878927736	7.34433547063539	1.98312572111583	rough	8.44034659764958e-17	9.41363250011089	Karwendel
105	canopy	female	3.477800053073	7.10611290461507	1.96079827494184	rough	8.44034659764958e-17	9.41363250011089	Karwendel
106	canopy	female	3.40566902977232	6.87561738091033	1.93872220710829	rough	8.44034659764958e-17	9.41363250011089	Karwendel
107	canopy	female	3.33503403397264	6.65259826338728	1.91689468741823	rough	8.44034659764958e-17	9.41363250011089	Karwendel
108	canopy	female	3.26586403743977	6.43681304560375	1.89531291753909	rough	8.44034659764958e-17	9.41363250011089	Karwendel
109	canopy	female	3.19812865547804	6.22802708711265	1.87397413064393	rough	8.44034659764958e-17	9.41363250011089	Karwendel
110	canopy	female	3.13179813358301	6.02601335831881	1.85287559105671	rough	8.44034659764958e-17	9.41363250011089	Karwendel
111	canopy	female	3.0668433343711	5.83055219361153	1.8320145939016	rough	8.44034659764958e-17	9.41363250011089	Karwendel
112	canopy	female	3.00323572478021	5.64143105250476	1.81138846475621	rough	8.44034659764958e-17	9.41363250011089	Karwendel
113	canopy	female	2.94094736353581	5.45844428852486	1.79099455930866	rough	8.44034659764958e-17	9.41363250011089	Karwendel
114	canopy	female	2.87995088887711	5.28139292559483	1.77083026301868	rough	8.44034659764958e-17	9.41363250011089	Karwendel
115	canopy	female	2.82021950653762	5.1100844416718	1.75089299078232	rough	8.44034659764958e-17	9.41363250011089	Karwendel
116	canopy	female	2.76172697797509	4.94433255940243	1.73118018660059	rough	8.44034659764958e-17	9.41363250011089	Karwendel
117	canopy	female	2.70444760884562	4.78395704356876	1.71168932325178	rough	8.44034659764958e-17	9.41363250011089	Karwendel
118	canopy	female	2.6483562377167	4.62878350510412	1.69241790196741	rough	8.44034659764958e-17	9.41363250011089	Karwendel
119	canopy	female	2.59342822501439	4.47864321146595	1.67336345211195	rough	8.44034659764958e-17	9.41363250011089	Karwendel
120	canopy	female	2.53963944219984	4.33337290315955	1.65452353086605	rough	8.44034659764958e-17	9.41363250011089	Karwendel
121	canopy	female	2.48696626117013	4.19281461621296	1.63589572291335	rough	8.44034659764958e-17	9.41363250011089	Karwendel
122	canopy	female	2.43538554387905	4.05681551041023	1.61747764013086	rough	8.44034659764958e-17	9.41363250011089	Karwendel
123	canopy	female	2.3848746321731	3.92522770309601	1.59926692128277	rough	8.44034659764958e-17	9.41363250011089	Karwendel
124	canopy	female	2.33541133783837	3.79790810837104	1.58126123171777	rough	8.44034659764958e-17	9.41363250011089	Karwendel
125	canopy	female	2.28697393285373	3.67471828150339	1.56345826306971	rough	8.44034659764958e-17	9.41363250011089	Karwendel
126	canopy	female	2.23954113984627	3.55552426838654	1.54585573296168	rough	8.44034659764958e-17	9.41363250011089	Karwendel
127	canopy	female	2.19309212274468	3.44019645988037	1.52845138471338	rough	8.44034659764958e-17	9.41363250011089	Karwendel
128	canopy	female	2.14760647762645	3.32860945087684	1.51124298705187	rough	8.44034659764958e-17	9.41363250011089	Karwendel
129	canopy	female	2.10306422375493	3.22064190393706	1.49422833382543	rough	8.44034659764958e-17	9.41363250011089	Karwendel
130	canopy	female	2.05944579480227	3.11617641735137	1.4774052437208	rough	8.44034659764958e-17	9.41363250011089	Karwendel
131	canopy	female	2.01673203025444	3.01509939747919	1.46077155998351	rough	8.44034659764958e-17	9.41363250011089	Karwendel
132	canopy	female	1.97490416699445	2.91730093522952	1.44432515014134	rough	8.44034659764958e-17	9.41363250011089	Karwendel
133	canopy	female	1.93394383106018	2.82267468654814	1.42806390573099	rough	8.44034659764958e-17	9.41363250011089	Karwendel
134	canopy	female	1.89383302957314	2.73111775678117	1.41198574202774	rough	8.44034659764958e-17	9.41363250011089	Karwendel
135	canopy	female	1.85455414283466	2.64253058878954	1.39608859777819	rough	8.44034659764958e-17	9.41363250011089	Karwendel
136	canopy	female	1.81608991658594	2.55681685469262	1.38037043493602	rough	8.44034659764958e-17	9.41363250011089	Karwendel
137	canopy	female	1.77842345442874	2.47388335112321	1.36482923840065	rough	8.44034659764958e-17	9.41363250011089	Karwendel
138	canopy	female	1.74153821040313	2.39363989788012	1.34946301575899	rough	8.44034659764958e-17	9.41363250011089	Karwendel
139	canopy	female	1.7054179817193	2.31599923986804	1.33426979702993	rough	8.44034659764958e-17	9.41363250011089	Karwendel
140	canopy	female	1.67004690164007	2.24087695221814	1.31924763441182	rough	8.44034659764958e-17	9.41363250011089	Karwendel
141	canopy	female	1.63540943251098	2.16819134848618	1.30439460203275	rough	8.44034659764958e-17	9.41363250011089	Karwendel
142	canopy	female	1.60149035893504	2.09786339182835	1.28970879570367	rough	8.44034659764958e-17	9.41363250011089	Karwendel
143	canopy	female	1.56827478108889	2.0298166090582	1.27518833267424	rough	8.44034659764958e-17	9.41363250011089	Karwendel
144	canopy	female	1.53574810817777	1.96397700749127	1.26083135139145	rough	8.44034659764958e-17	9.41363250011089	Karwendel
145	canopy	female	1.50389605202604	1.90027299448695	1.24663601126101	rough	8.44034659764958e-17	9.41363250011089	Karwendel
146	canopy	female	1.47270462080082	1.83863529960009	1.23260049241134	rough	8.44034659764958e-17	9.41363250011089	Karwendel
147	canopy	female	1.44216011286565	1.77899689925774	1.21872299546028	rough	8.44034659764958e-17	9.41363250011089	Karwendel
148	canopy	female	1.41224911076175	1.72129294387909	1.20500174128441	rough	8.44034659764958e-17	9.41363250011089	Karwendel
149	canopy	female	1.382958475314	1.66546068735935	1.19143497079094	rough	8.44034659764958e-17	9.41363250011089	Karwendel
150	canopy	female	1.35427533985927	1.61143941884091	1.17802094469219	rough	8.44034659764958e-17	9.41363250011089	Karwendel
151	canopy	female	1.32618710459439	1.5591703966976	1.16475794328266	rough	8.44034659764958e-17	9.41363250011089	Karwendel
152	canopy	female	1.29868143104135	1.50859678466023	1.15164426621849	rough	8.44034659764958e-17	9.41363250011089	Karwendel
153	canopy	female	1.27174623662733	1.45966359001401	1.13867823229951	rough	8.44034659764958e-17	9.41363250011089	Karwendel
154	canopy	female	1.2453696893771	1.41231760380057	1.12585817925373	rough	8.44034659764958e-17	9.41363250011089	Karwendel
155	canopy	female	1.21954020271554	1.36650734295965	1.11318246352418	rough	8.44034659764958e-17	9.41363250011089	Karwendel
156	canopy	female	1.19424643037792	1.32218299434744	1.10064946005823	rough	8.44034659764958e-17	9.41363250011089	Karwendel
157	canopy	female	1.16947726142577	1.27929636057081	1.08825756209926	rough	8.44034659764958e-17	9.41363250011089	Karwendel
158	canopy	female	1.14522181536613	1.23780080757843	1.07600518098066	rough	8.44034659764958e-17	9.41363250011089	Karwendel
159	canopy	female	1.12146943737199	1.19765121395184	1.06389074592217	rough	8.44034659764958e-17	9.41363250011089	Karwendel
160	canopy	female	1.0982096936019	1.15880392184138	1.0519127038285	rough	8.44034659764958e-17	9.41363250011089	Karwendel
161	canopy	female	1.07543236661663	1.12121668949351	1.04006951909019	rough	8.44034659764958e-17	9.41363250011089	Karwendel
162	canopy	female	1.0531274508909	1.08484864531799	1.0283596733868	rough	8.44034659764958e-17	9.41363250011089	Karwendel
163	canopy	female	1.03128514841819	1.04966024344493	1.01678166549221	rough	8.44034659764958e-17	9.41363250011089	Karwendel
164	canopy	female	1.00989586440675	1.01561322072344	1.00533401108218	rough	8.44034659764958e-17	9.41363250011089	Karwendel
165	canopy	female	0.988950203064765	0.982670555115061	0.994015242544057	rough	8.44034659764958e-17	9.41363250011089	Karwendel
166	canopy	female	0.968438963473101	0.950796425436741	0.982823908788607	rough	8.44034659764958e-17	9.41363250011089	Karwendel
167	canopy	female	0.948353135543503	0.919956172409617	0.971758575064008	rough	8.44034659764958e-17	9.41363250011089	Karwendel
168	canopy	female	0.928683896060709	0.890116260971219	0.960817822771892	rough	8.44034659764958e-17	9.41363250011089	Karwendel
169	canopy	female	0.909422604806619	0.861244243810132	0.95000024928549	rough	8.44034659764958e-17	9.41363250011089	Karwendel
170	canopy	female	0.890560800764862	0.833308726083444	0.939304467769802	rough	8.44034659764958e-17	9.41363250011089	Karwendel
171	canopy	female	0.872090198404071	0.806279331278642	0.928729107003812	rough	8.44034659764958e-17	9.41363250011089	Karwendel
172	canopy	female	0.854002684038258	0.780126668182805	0.918272811204687	rough	8.44034659764958e-17	9.41363250011089	Karwendel
173	canopy	female	0.836290312262663	0.754822298923198	0.907934239853965	rough	8.44034659764958e-17	9.41363250011089	Karwendel
174	canopy	female	0.818945302463536	0.730338708044515	0.897712067525701	rough	8.44034659764958e-17	9.41363250011089	Karwendel
175	canopy	female	0.801960035400299	0.706649272589129	0.887604983716542	rough	8.44034659764958e-17	9.41363250011089	Karwendel
176	canopy	female	0.785327049858601	0.683728233147829	0.877611692677716	rough	8.44034659764958e-17	9.41363250011089	Karwendel
177	canopy	female	0.769039039372789	0.66155066584957	0.867730913248917	rough	8.44034659764958e-17	9.41363250011089	Karwendel
178	canopy	female	0.753088849016354	0.640092455259756	0.857961378694059	rough	8.44034659764958e-17	9.41363250011089	Karwendel
179	canopy	female	0.737469472258945	0.619330268157616	0.848301836538874	rough	8.44034659764958e-17	9.41363250011089	Karwendel
180	canopy	female	0.722174047888572	0.599241528164126	0.838751048410344	rough	8.44034659764958e-17	9.41363250011089	Karwendel
181	canopy	female	0.707195856997646	0.579804391192925	0.829307789877941	rough	8.44034659764958e-17	9.41363250011089	Karwendel
182	canopy	female	0.692528320031519	0.560997721697493	0.819970850296648	rough	8.44034659764958e-17	9.41363250011089	Karwendel
183	canopy	female	0.678164993898253	0.54280106968879	0.810739032651756	rough	8.44034659764958e-17	9.41363250011089	Karwendel
184	canopy	female	0.664099569138321	0.525194648498358	0.801611153405403	rough	8.44034659764958e-17	9.41363250011089	Karwendel
185	canopy	female	0.65032586715302	0.508159313262699	0.792586042344842	rough	8.44034659764958e-17	9.41363250011089	Karwendel
186	canopy	female	0.636837837490359	0.49167654010554	0.783662542432416	rough	8.44034659764958e-17	9.41363250011089	Karwendel
187	canopy	female	0.623629555187244	0.475728405995348	0.774839509657225	rough	8.44034659764958e-17	9.41363250011089	Karwendel
188	canopy	female	0.610695218166788	0.460297569256193	0.766115812888462	rough	8.44034659764958e-17	9.41363250011089	Karwendel
189	canopy	female	0.598029144689595	0.445367250710758	0.757490333730398	rough	8.44034659764958e-17	9.41363250011089	Karwendel
190	canopy	female	0.585625770857917	0.43092121543501	0.748961966379001	rough	8.44034659764958e-17	9.41363250011089	Karwendel
191	canopy	female	0.573479648171562	0.416943755104669	0.740529617480172	rough	8.44034659764958e-17	9.41363250011089	Karwendel
192	canopy	female	0.561585441134507	0.403419670914301	0.732192205989574	rough	8.44034659764958e-17	9.41363250011089	Karwendel
193	canopy	female	0.549937924911139	0.390334257050444	0.72394866303404	rough	8.44034659764958e-17	9.41363250011089	Karwendel
194	canopy	female	0.538531983031114	0.377673284700804	0.715797931774538	rough	8.44034659764958e-17	9.41363250011089	Karwendel
195	canopy	female	0.527362605141819	0.365422986582143	0.707738967270687	rough	8.44034659764958e-17	9.41363250011089	Karwendel
196	canopy	female	0.516424884807442	0.353570041970004	0.699770736346791	rough	8.44034659764958e-17	9.41363250011089	Karwendel
197	canopy	female	0.505714017353695	0.342101562214039	0.691892217459384	rough	8.44034659764958e-17	9.41363250011089	Karwendel
198	canopy	female	0.495225297757239	0.331005076723141	0.684102400566266	rough	8.44034659764958e-17	9.41363250011089	Karwendel
199	canopy	female	0.484954118578881	0.320268519405191	0.676400286997015	rough	8.44034659764958e-17	9.41363250011089	Karwendel
200	canopy	female	0.474895967939637	0.309880215546621	0.668784889324952	rough	8.44034659764958e-17	9.41363250011089	Karwendel
201	sparse	female	1.13821189037958	1.25354594392466	1.04518004016756	rough	8.44034659764958e-17	9.41363250011089	Karwendel
202	sparse	female	1.12101121723001	1.22066545945663	1.03976161910668	rough	8.44034659764958e-17	9.41363250011089	Karwendel
203	sparse	female	1.10407048088069	1.18864742942363	1.03437128821751	rough	8.44034659764958e-17	9.41363250011089	Karwendel
204	sparse	female	1.08738575316326	1.15746923166347	1.02900890187501	rough	8.44034659764958e-17	9.41363250011089	Karwendel
205	sparse	female	1.07095316527188	1.12710883739281	1.0236743152091	rough	8.44034659764958e-17	9.41363250011089	Karwendel
206	sparse	female	1.05476890686618	1.09754479564285	1.01836738410073	rough	8.44034659764958e-17	9.41363250011089	Karwendel
207	sparse	female	1.03882922518768	1.06875621810327	1.013087965178	rough	8.44034659764958e-17	9.41363250011089	Karwendel
208	sparse	female	1.02313042418963	1.04072276436368	1.00783591581226	rough	8.44034659764958e-17	9.41363250011089	Karwendel
209	sparse	female	1.00766886368001	1.01342462754227	1.0026110941143	rough	8.44034659764958e-17	9.41363250011089	Karwendel
210	sparse	female	0.992440958477415	0.986842520291295	0.997413358930463	rough	8.44034659764958e-17	9.41363250011089	Karwendel
211	sparse	female	0.977443177579757	0.960957661169783	0.992242569838887	rough	8.44034659764958e-17	9.41363250011089	Karwendel
212	sparse	female	0.962672043345492	0.935751761373557	0.987098587145672	rough	8.44034659764958e-17	9.41363250011089	Karwendel
213	sparse	female	0.948124130687245	0.911207011813403	0.98198127188112	rough	8.44034659764958e-17	9.41363250011089	Karwendel
214	sparse	female	0.933796066277604	0.887306070532153	0.976890485795982	rough	8.44034659764958e-17	9.41363250011089	Karwendel
215	sparse	female	0.919684527766928	0.864032050451819	0.971826091357717	rough	8.44034659764958e-17	9.41363250011089	Karwendel
216	sparse	female	0.905786243012966	0.841368507442125	0.966787951746785	rough	8.44034659764958e-17	9.41363250011089	Karwendel
217	sparse	female	0.892097989322123	0.819299428701996	0.96177593085294	rough	8.44034659764958e-17	9.41363250011089	Karwendel
218	sparse	female	0.878616592702196	0.7978092214458	0.956789893271563	rough	8.44034659764958e-17	9.41363250011089	Karwendel
219	sparse	female	0.865338927126391	0.776882701886356	0.951829704299998	rough	8.44034659764958e-17	9.41363250011089	Karwendel
220	sparse	female	0.852261913808474	0.756505084506906	0.946895229933914	rough	8.44034659764958e-17	9.41363250011089	Karwendel
221	sparse	female	0.839382520488867	0.736661971614498	0.941986336863685	rough	8.44034659764958e-17	9.41363250011089	Karwendel
222	sparse	female	0.826697760731541	0.71733934316737	0.93710289247079	rough	8.44034659764958e-17	9.41363250011089	Karwendel
223	sparse	female	0.814204693231528	0.698523546869168	0.932244764824226	rough	8.44034659764958e-17	9.41363250011089	Karwendel
224	sparse	female	0.801900421132898	0.680201288522993	0.927411822676949	rough	8.44034659764958e-17	9.41363250011089	Karwendel
225	sparse	female	0.789782091357047	0.662359622638459	0.922603935462326	rough	8.44034659764958e-17	9.41363250011089	Karwendel
226	sparse	female	0.777846893941132	0.644985943285128	0.917820973290605	rough	8.44034659764958e-17	9.41363250011089	Karwendel
227	sparse	female	0.766092061386508	0.628067975185859	0.91306280694541	rough	8.44034659764958e-17	9.41363250011089	Karwendel
228	sparse	female	0.754514868017003	0.611593765043778	0.908329307880249	rough	8.44034659764958e-17	9.41363250011089	Karwendel
229	sparse	female	0.743112629346901	0.595551673096747	0.903620348215038	rough	8.44034659764958e-17	9.41363250011089	Karwendel
230	sparse	female	0.731882701458469	0.579930364893347	0.898935800732652	rough	8.44034659764958e-17	9.41363250011089	Karwendel
231	sparse	female	0.720822480388895	0.564718803284591	0.894275538875482	rough	8.44034659764958e-17	9.41363250011089	Karwendel
232	sparse	female	0.709929401526486	0.549906240625682	0.889639436742021	rough	8.44034659764958e-17	9.41363250011089	Karwendel
233	sparse	female	0.699200939015996	0.535482211182328	0.885027369083458	rough	8.44034659764958e-17	9.41363250011089	Karwendel
234	sparse	female	0.688634605172936	0.521436523736231	0.8804392113003	rough	8.44034659764958e-17	9.41363250011089	Karwendel
235	sparse	female	0.678227949906739	0.507759254384542	0.875874839439	rough	8.44034659764958e-17	9.41363250011089	Karwendel
236	sparse	female	0.667978560152637	0.494440739528182	0.871334130188611	rough	8.44034659764958e-17	9.41363250011089	Karwendel
237	sparse	female	0.657884059312132	0.481471569044075	0.866816960877456	rough	8.44034659764958e-17	9.41363250011089	Karwendel
238	sparse	female	0.64794210670191	0.468842579636484	0.862323209469811	rough	8.44034659764958e-17	9.41363250011089	Karwendel
239	sparse	female	0.638150397011098	0.45654484836273	0.857852754562609	rough	8.44034659764958e-17	9.41363250011089	Karwendel
240	sparse	female	0.628506659766709	0.444569686328738	0.853405475382162	rough	8.44034659764958e-17	9.41363250011089	Karwendel
241	sparse	female	0.619008658807174	0.432908632549948	0.848981251780898	rough	8.44034659764958e-17	9.41363250011089	Karwendel
242	sparse	female	0.609654191763829	0.421553447973249	0.844579964234109	rough	8.44034659764958e-17	9.41363250011089	Karwendel
243	sparse	female	0.600441089550231	0.410496109655729	0.840201493836732	rough	8.44034659764958e-17	9.41363250011089	Karwendel
244	sparse	female	0.591367215859205	0.399728805096101	0.83584572230013	rough	8.44034659764958e-17	9.41363250011089	Karwendel
245	sparse	female	0.582430466667473	0.389243926714829	0.831512531948895	rough	8.44034659764958e-17	9.41363250011089	Karwendel
246	sparse	female	0.573628769747788	0.37903406647903	0.827201805717676	rough	8.44034659764958e-17	9.41363250011089	Karwendel
247	sparse	female	0.564960084188428	0.369092010668375	0.822913427148009	rough	8.44034659764958e-17	9.41363250011089	Karwendel
248	sparse	female	0.556422399919956	0.35941073477827	0.818647280385176	rough	8.44034659764958e-17	9.41363250011089	Karwendel
249	sparse	female	0.548013737249129	0.349983398556734	0.81440325017507	rough	8.44034659764958e-17	9.41363250011089	Karwendel
250	sparse	female	0.539732146399857	0.340803341171453	0.810181221861087	rough	8.44034659764958e-17	9.41363250011089	Karwendel
251	sparse	female	0.531575707061091	0.331864076503612	0.805981081381025	rough	8.44034659764958e-17	9.41363250011089	Karwendel
252	sparse	female	0.523542527941548	0.323159288565156	0.801802715264002	rough	8.44034659764958e-17	9.41363250011089	Karwendel
253	sparse	female	0.515630746331164	0.314682827036271	0.797646010627392	rough	8.44034659764958e-17	9.41363250011089	Karwendel
254	sparse	female	0.507838527669174	0.306428702919904	0.793510855173775	rough	8.44034659764958e-17	9.41363250011089	Karwendel
255	sparse	female	0.500164065118721	0.298391084310272	0.789397137187905	rough	8.44034659764958e-17	9.41363250011089	Karwendel
256	sparse	female	0.492605579147887	0.290564292272363	0.785304745533687	rough	8.44034659764958e-17	9.41363250011089	Karwendel
257	sparse	female	0.485161317117067	0.282942796829512	0.78123356965118	rough	8.44034659764958e-17	9.41363250011089	Karwendel
258	sparse	female	0.477829552872568	0.27552121305623	0.777183499553606	rough	8.44034659764958e-17	9.41363250011089	Karwendel
259	sparse	female	0.470608586346354	0.268294297273514	0.773154425824381	rough	8.44034659764958e-17	9.41363250011089	Karwendel
260	sparse	female	0.463496743161841	0.261256943343952	0.769146239614159	rough	8.44034659764958e-17	9.41363250011089	Karwendel
261	sparse	female	0.456492374245645	0.254404179064016	0.76515883263789	rough	8.44034659764958e-17	9.41363250011089	Karwendel
262	sparse	female	0.4495938554452	0.247731162650969	0.761192097171895	rough	8.44034659764958e-17	9.41363250011089	Karwendel
263	sparse	female	0.442799587152157	0.241233179321941	0.757245926050956	rough	8.44034659764958e-17	9.41363250011089	Karwendel
264	sparse	female	0.436107993931468	0.234905637962719	0.753320212665421	rough	8.44034659764958e-17	9.41363250011089	Karwendel
265	sparse	female	0.429517524156081	0.228744067883919	0.749414850958324	rough	8.44034659764958e-17	9.41363250011089	Karwendel
266	sparse	female	0.423026649647153	0.222744115662253	0.745529735422519	rough	8.44034659764958e-17	9.41363250011089	Karwendel
267	sparse	female	0.416633865319698	0.216901542064632	0.74166476109783	rough	8.44034659764958e-17	9.41363250011089	Karwendel
268	sparse	female	0.410337688833597	0.211212219052968	0.737819823568216	rough	8.44034659764958e-17	9.41363250011089	Karwendel
269	sparse	female	0.404136660249872	0.205672126867526	0.733994818958947	rough	8.44034659764958e-17	9.41363250011089	Karwendel
270	sparse	female	0.398029341692164	0.200277351186786	0.730189643933804	rough	8.44034659764958e-17	9.41363250011089	Karwendel
271	sparse	female	0.392014317013319	0.195024080361802	0.726404195692282	rough	8.44034659764958e-17	9.41363250011089	Karwendel
272	sparse	female	0.386090191467019	0.189908602723103	0.722638371966812	rough	8.44034659764958e-17	9.41363250011089	Karwendel
273	sparse	female	0.380255591384369	0.184927303958231	0.718892071020004	rough	8.44034659764958e-17	9.41363250011089	Karwendel
274	sparse	female	0.374509163855379	0.180076664558069	0.715165191641893	rough	8.44034659764958e-17	9.41363250011089	Karwendel
275	sparse	female	0.36884957641525	0.175353257330155	0.711457633147206	rough	8.44034659764958e-17	9.41363250011089	Karwendel
276	sparse	female	0.363275516735411	0.170753744977212	0.707769295372645	rough	8.44034659764958e-17	9.41363250011089	Karwendel
277	sparse	female	0.357785692319216	0.166274877739204	0.704100078674174	rough	8.44034659764958e-17	9.41363250011089	Karwendel
278	sparse	female	0.352378830202246	0.161913491097234	0.700449883924336	rough	8.44034659764958e-17	9.41363250011089	Karwendel
279	sparse	female	0.347053676657138	0.157666503537672	0.696818612509569	rough	8.44034659764958e-17	9.41363250011089	Karwendel
280	sparse	female	0.341808996902872	0.153530914374926	0.693206166327541	rough	8.44034659764958e-17	9.41363250011089	Karwendel
281	sparse	female	0.336643574818457	0.149503801631325	0.689612447784506	rough	8.44034659764958e-17	9.41363250011089	Karwendel
282	sparse	female	0.331556212660936	0.145582319972616	0.68603735979266	rough	8.44034659764958e-17	9.41363250011089	Karwendel
283	sparse	female	0.326545730787662	0.1417636986976	0.682480805767523	rough	8.44034659764958e-17	9.41363250011089	Karwendel
284	sparse	female	0.321610967382761	0.138045239780519	0.678942689625329	rough	8.44034659764958e-17	9.41363250011089	Karwendel
285	sparse	female	0.316750778187738	0.134424315964773	0.675422915780426	rough	8.44034659764958e-17	9.41363250011089	Karwendel
286	sparse	female	0.311964036236146	0.130898368906648	0.671921389142701	rough	8.44034659764958e-17	9.41363250011089	Karwendel
287	sparse	female	0.30724963159227	0.127464907367735	0.668438015115005	rough	8.44034659764958e-17	9.41363250011089	Karwendel
288	sparse	female	0.302606471093758	0.124121505454756	0.6649726995906	rough	8.44034659764958e-17	9.41363250011089	Karwendel
289	sparse	female	0.298033478098144	0.120865800905567	0.661525348950614	rough	8.44034659764958e-17	9.41363250011089	Karwendel
290	sparse	female	0.293529592233195	0.117695493420107	0.658095870061518	rough	8.44034659764958e-17	9.41363250011089	Karwendel
291	sparse	female	0.289093769151038	0.114608343035143	0.654684170272602	rough	8.44034659764958e-17	9.41363250011089	Karwendel
292	sparse	female	0.284724980285998	0.111602168541629	0.651290157413477	rough	8.44034659764958e-17	9.41363250011089	Karwendel
293	sparse	female	0.2804222126161	0.108674845943589	0.647913739791584	rough	8.44034659764958e-17	9.41363250011089	Karwendel
294	sparse	female	0.276184468428169	0.105824306957418	0.644554826189716	rough	8.44034659764958e-17	9.41363250011089	Karwendel
295	sparse	female	0.272010765086484	0.103048537550547	0.641213325863554	rough	8.44034659764958e-17	9.41363250011089	Karwendel
296	sparse	female	0.26790013480493	0.10034557651844	0.637889148539216	rough	8.44034659764958e-17	9.41363250011089	Karwendel
297	sparse	female	0.263851624422588	0.0977135140989159	0.634582204410818	rough	8.44034659764958e-17	9.41363250011089	Karwendel
298	sparse	female	0.259864295182719	0.0951504906228179	0.631292404138046	rough	8.44034659764958e-17	9.41363250011089	Karwendel
299	sparse	female	0.255937222515087	0.0926546952000717	0.628019658843746	rough	8.44034659764958e-17	9.41363250011089	Karwendel
300	sparse	female	0.252069495821576	0.0902243644402129	0.62476388011152	rough	8.44034659764958e-17	9.41363250011089	Karwendel
301	ssi	female	1.65222003243825	2.39248475888963	1.13123906224047	rough	8.44034659764958e-17	9.41363250011089	Karwendel
302	ssi	female	1.63572055105917	2.35113023252539	1.12845420687813	rough	8.44034659764958e-17	9.41363250011089	Karwendel
303	ssi	female	1.61938583761683	2.31049052653543	1.12567620720143	rough	8.44034659764958e-17	9.41363250011089	Karwendel
304	ssi	female	1.60321424669752	2.27055328512191	1.12290504633321	rough	8.44034659764958e-17	9.41363250011089	Karwendel
305	ssi	female	1.58720414931901	2.23130636605917	1.12014070743787	rough	8.44034659764958e-17	9.41363250011089	Karwendel
306	ssi	female	1.57135393276654	2.19273783700207	1.11738317372125	rough	8.44034659764958e-17	9.41363250011089	Karwendel
307	ssi	female	1.55566200043029	2.15483597185822	1.11463242843054	rough	8.44034659764958e-17	9.41363250011089	Karwendel
308	ssi	female	1.5401267716446	2.11758924722279	1.11188845485416	rough	8.44034659764958e-17	9.41363250011089	Karwendel
309	ssi	female	1.52474668152872	2.08098633887509	1.10915123632168	rough	8.44034659764958e-17	9.41363250011089	Karwendel
310	ssi	female	1.5095201808292	2.04501611833559	1.10642075620371	rough	8.44034659764958e-17	9.41363250011089	Karwendel
311	ssi	female	1.49444573576381	2.00966764948254	1.1036969979118	rough	8.44034659764958e-17	9.41363250011089	Karwendel
312	ssi	female	1.47952182786706	1.97493018522699	1.10097994489831	rough	8.44034659764958e-17	9.41363250011089	Karwendel
313	ssi	female	1.46474695383724	1.94079316424533	1.09826958065637	rough	8.44034659764958e-17	9.41363250011089	Karwendel
314	ssi	female	1.45011962538497	1.90724620776835	1.09556588871974	rough	8.44034659764958e-17	9.41363250011089	Karwendel
315	ssi	female	1.43563836908331	1.87427911642568	1.09286885266269	rough	8.44034659764958e-17	9.41363250011089	Karwendel
316	ssi	female	1.42130172621933	1.84188186714492	1.09017845609997	rough	8.44034659764958e-17	9.41363250011089	Karwendel
317	ssi	female	1.40710825264718	1.81004461010424	1.08749468268662	rough	8.44034659764958e-17	9.41363250011089	Karwendel
318	ssi	female	1.39305651864258	1.77875766573777	1.08481751611796	rough	8.44034659764958e-17	9.41363250011089	Karwendel
319	ssi	female	1.37914510875886	1.74801152179264	1.08214694012941	rough	8.44034659764958e-17	9.41363250011089	Karwendel
320	ssi	female	1.36537262168435	1.71779683043698	1.07948293849647	rough	8.44034659764958e-17	9.41363250011089	Karwendel
321	ssi	female	1.35173767010121	1.68810440541787	1.07682549503454	rough	8.44034659764958e-17	9.41363250011089	Karwendel
322	ssi	female	1.33823888054574	1.65892521926838	1.0741745935989	rough	8.44034659764958e-17	9.41363250011089	Karwendel
323	ssi	female	1.32487489326994	1.630250400563	1.07153021808454	rough	8.44034659764958e-17	9.41363250011089	Karwendel
324	ssi	female	1.31164436210464	1.60207123122038	1.06889235242612	rough	8.44034659764958e-17	9.41363250011089	Karwendel
325	ssi	female	1.29854595432382	1.57437914385275	1.06626098059785	rough	8.44034659764958e-17	9.41363250011089	Karwendel
326	ssi	female	1.28557835051041	1.54716571916118	1.06363608661338	rough	8.44034659764958e-17	9.41363250011089	Karwendel
327	ssi	female	1.27274024442337	1.52042268337583	1.06101765452572	rough	8.44034659764958e-17	9.41363250011089	Karwendel
328	ssi	female	1.26003034286608	1.49414190574043	1.05840566842714	rough	8.44034659764958e-17	9.41363250011089	Karwendel
329	ssi	female	1.24744736555615	1.46831539604031	1.05580011244907	rough	8.44034659764958e-17	9.41363250011089	Karwendel
330	ssi	female	1.23499004499637	1.44293530217306	1.053200970762	rough	8.44034659764958e-17	9.41363250011089	Karwendel
331	ssi	female	1.2226571263471	1.41799390776129	1.05060822757539	rough	8.44034659764958e-17	9.41363250011089	Karwendel
332	ssi	female	1.21044736729982	1.39348362980656	1.04802186713758	rough	8.44034659764958e-17	9.41363250011089	Karwendel
333	ssi	female	1.19835953795204	1.3693970163839	1.04544187373568	rough	8.44034659764958e-17	9.41363250011089	Karwendel
334	ssi	female	1.18639242068334	1.34572674437622	1.04286823169549	rough	8.44034659764958e-17	9.41363250011089	Karwendel
335	ssi	female	1.17454481003281	1.32246561724778	1.04030092538139	rough	8.44034659764958e-17	9.41363250011089	Karwendel
336	ssi	female	1.16281551257754	1.29960656285629	1.03773993919624	rough	8.44034659764958e-17	9.41363250011089	Karwendel
337	ssi	female	1.15120334681245	1.27714263130267	1.03518525758132	rough	8.44034659764958e-17	9.41363250011089	Karwendel
338	ssi	female	1.13970714303127	1.25506699281809	1.0326368650162	rough	8.44034659764958e-17	9.41363250011089	Karwendel
339	ssi	female	1.1283257432087	1.23337293568752	1.03009474601865	rough	8.44034659764958e-17	9.41363250011089	Karwendel
340	ssi	female	1.11705800088377	1.21205386420908	1.02755888514456	rough	8.44034659764958e-17	9.41363250011089	Karwendel
341	ssi	female	1.10590278104436	1.19110329668882	1.02502926698786	rough	8.44034659764958e-17	9.41363250011089	Karwendel
342	ssi	female	1.09485896001286	1.17051486347	1.02250587618037	rough	8.44034659764958e-17	9.41363250011089	Karwendel
343	ssi	female	1.08392542533299	1.15028230499653	1.01998869739178	rough	8.44034659764958e-17	9.41363250011089	Karwendel
344	ssi	female	1.07310107565772	1.1303994699099	1.01747771532948	rough	8.44034659764958e-17	9.41363250011089	Karwendel
345	ssi	female	1.06238482063838	1.11086031317888	1.01497291473853	rough	8.44034659764958e-17	9.41363250011089	Karwendel
346	ssi	female	1.05177558081475	1.09165889426173	1.01247428040156	rough	8.44034659764958e-17	9.41363250011089	Karwendel
347	ssi	female	1.04127228750641	1.0727893753	1.00998179713863	rough	8.44034659764958e-17	9.41363250011089	Karwendel
348	ssi	female	1.03087388270502	1.0542460193437	1.00749544980718	rough	8.44034659764958e-17	9.41363250011089	Karwendel
349	ssi	female	1.02057931896779	1.03602318860701	1.00501522330195	rough	8.44034659764958e-17	9.41363250011089	Karwendel
350	ssi	female	1.01038755931195	1.01811534275428	1.00254110255482	rough	8.44034659764958e-17	9.41363250011089	Karwendel
351	ssi	female	1.0002975771103	1.00051703721552	1.00007307253481	rough	8.44034659764958e-17	9.41363250011089	Karwendel
352	ssi	female	0.99030835598779	0.983222921531116	0.997611118247922	rough	8.44034659764958e-17	9.41363250011089	Karwendel
353	ssi	female	0.980418889719155	0.966227737725115	0.995155224737066	rough	8.44034659764958e-17	9.41363250011089	Karwendel
354	ssi	female	0.970628182127539	0.949526318706605	0.992705377081981	rough	8.44034659764958e-17	9.41363250011089	Karwendel
355	ssi	female	0.960935246984159	0.933113586698767	0.990261560399134	rough	8.44034659764958e-17	9.41363250011089	Karwendel
356	ssi	female	0.951339107908957	0.91698455169506	0.987823759841633	rough	8.44034659764958e-17	9.41363250011089	Karwendel
357	ssi	female	0.941838798272254	0.901134309942099	0.985391960599133	rough	8.44034659764958e-17	9.41363250011089	Karwendel
358	ssi	female	0.93243336109737	0.885558042448752	0.982966147897751	rough	8.44034659764958e-17	9.41363250011089	Karwendel
359	ssi	female	0.923121848964238	0.870251013521007	0.980546306999974	rough	8.44034659764958e-17	9.41363250011089	Karwendel
360	ssi	female	0.913903323913961	0.855208569322171	0.978132423204569	rough	8.44034659764958e-17	9.41363250011089	Karwendel
361	ssi	female	0.904776857354335	0.84042613645795	0.975724481846492	rough	8.44034659764958e-17	9.41363250011089	Karwendel
362	ssi	female	0.895741529966309	0.825899220585985	0.973322468296805	rough	8.44034659764958e-17	9.41363250011089	Karwendel
363	ssi	female	0.886796431611381	0.811623405049429	0.97092636796258	rough	8.44034659764958e-17	9.41363250011089	Karwendel
364	ssi	female	0.87794066123992	0.797594349534138	0.968536166286814	rough	8.44034659764958e-17	9.41363250011089	Karwendel
365	ssi	female	0.869173326800401	0.78380778874907	0.966151848748342	rough	8.44034659764958e-17	9.41363250011089	Karwendel
366	ssi	female	0.860493545149547	0.770259531129505	0.963773400861745	rough	8.44034659764958e-17	9.41363250011089	Karwendel
367	ssi	female	0.851900441963371	0.756945457562664	0.961400808177264	rough	8.44034659764958e-17	9.41363250011089	Karwendel
368	ssi	female	0.843393151649105	0.743861520135369	0.959034056280712	rough	8.44034659764958e-17	9.41363250011089	Karwendel
369	ssi	female	0.834970817258002	0.731003740903346	0.956673130793387	rough	8.44034659764958e-17	9.41363250011089	Karwendel
370	ssi	female	0.826632590399024	0.718368210681797	0.954318017371985	rough	8.44034659764958e-17	9.41363250011089	Karwendel
371	ssi	female	0.818377631153374	0.70595108785688	0.95196870170851	rough	8.44034659764958e-17	9.41363250011089	Karwendel
372	ssi	female	0.810205107989896	0.693748597217738	0.949625169530189	rough	8.44034659764958e-17	9.41363250011089	Karwendel
373	ssi	female	0.802114197681308	0.681757028808704	0.947287406599389	rough	8.44034659764958e-17	9.41363250011089	Karwendel
374	ssi	female	0.794104085221285	0.669972736801359	0.944955398713521	rough	8.44034659764958e-17	9.41363250011089	Karwendel
375	ssi	female	0.786173963742356	0.658392138386081	0.942629131704965	rough	8.44034659764958e-17	9.41363250011089	Karwendel
376	ssi	female	0.778323034434631	0.64701171268275	0.940308591440975	rough	8.44034659764958e-17	9.41363250011089	Karwendel
377	ssi	female	0.770550506465335	0.635827999670288	0.937993763823599	rough	8.44034659764958e-17	9.41363250011089	Karwendel
378	ssi	female	0.762855596899144	0.624837599134699	0.935684634789588	rough	8.44034659764958e-17	9.41363250011089	Karwendel
379	ssi	female	0.755237530619325	0.614037169635296	0.933381190310317	rough	8.44034659764958e-17	9.41363250011089	Karwendel
380	ssi	female	0.747695540249652	0.603423427488787	0.931083416391694	rough	8.44034659764958e-17	9.41363250011089	Karwendel
381	ssi	female	0.740228866077108	0.592993145770935	0.928791299074078	rough	8.44034659764958e-17	9.41363250011089	Karwendel
382	ssi	female	0.732836755975363	0.582743153335464	0.926504824432194	rough	8.44034659764958e-17	9.41363250011089	Karwendel
383	ssi	female	0.725518465329007	0.572670333849928	0.924223978575047	rough	8.44034659764958e-17	9.41363250011089	Karwendel
384	ssi	female	0.718273256958543	0.562771624848243	0.921948747645838	rough	8.44034659764958e-17	9.41363250011089	Karwendel
385	ssi	female	0.711100401046134	0.553044016799598	0.919679117821882	rough	8.44034659764958e-17	9.41363250011089	Karwendel
386	ssi	female	0.703999175062088	0.543484552193462	0.917415075314522	rough	8.44034659764958e-17	9.41363250011089	Karwendel
387	ssi	female	0.696968863692071	0.5340903246404	0.915156606369044	rough	8.44034659764958e-17	9.41363250011089	Karwendel
388	ssi	female	0.690008758765059	0.524858477988437	0.912903697264596	rough	8.44034659764958e-17	9.41363250011089	Karwendel
389	ssi	female	0.683118159181999	0.515786205454696	0.910656334314105	rough	8.44034659764958e-17	9.41363250011089	Karwendel
390	ssi	female	0.67629637084519	0.506870748772043	0.90841450386419	rough	8.44034659764958e-17	9.41363250011089	Karwendel
391	ssi	female	0.669542706588361	0.498109397350484	0.906178192295083	rough	8.44034659764958e-17	9.41363250011089	Karwendel
392	ssi	female	0.662856486107456	0.489499487453058	0.903947386020544	rough	8.44034659764958e-17	9.41363250011089	Karwendel
393	ssi	female	0.656237035892107	0.48103840138597	0.901722071487781	rough	8.44034659764958e-17	9.41363250011089	Karwendel
394	ssi	female	0.649683689157785	0.472723566702734	0.899502235177364	rough	8.44034659764958e-17	9.41363250011089	Karwendel
395	ssi	female	0.64319578577864	0.464552455422059	0.897287863603145	rough	8.44034659764958e-17	9.41363250011089	Karwendel
396	ssi	female	0.636772672221003	0.456522583259262	0.895078943312177	rough	8.44034659764958e-17	9.41363250011089	Karwendel
397	ssi	female	0.630413701477555	0.448631508870964	0.892875460884631	rough	8.44034659764958e-17	9.41363250011089	Karwendel
398	ssi	female	0.624118233002154	0.440876833112844	0.890677402933713	rough	8.44034659764958e-17	9.41363250011089	Karwendel
399	ssi	female	0.61788563264531	0.433256198310217	0.888484756105585	rough	8.44034659764958e-17	9.41363250011089	Karwendel
400	ssi	female	0.61171527259031	0.425767287541228	0.886297507079285	rough	8.44034659764958e-17	9.41363250011089	Karwendel
401	rough	male	0.0881407103708644	0.141519778212538	0.053097213635827	rough	-2.05772971459332	0.227245776813799	Karwendel
402	rough	male	0.0928519857034236	0.147578470038284	0.056546440020495	rough	-2.01361348258807	0.424195242577341	Karwendel
403	rough	male	0.0978150869534934	0.153896544312922	0.0602197301900215	rough	-1.96949725058282	0.62114470834088	Karwendel
404	rough	male	0.103043474657394	0.160485105620861	0.06413163946032	rough	-1.92538101857757	0.818094174104422	Karwendel
405	rough	male	0.108551328840687	0.167355733951827	0.0682976686692292	rough	-1.88126478657232	1.01504363986796	Karwendel
406	rough	male	0.114353587476133	0.174520505053736	0.072734325598177	rough	-1.83714855456707	1.2119931056315	Karwendel
407	rough	male	0.120465986997297	0.181992011656906	0.0774591903838309	rough	-1.79303232256182	1.40894257139504	Karwendel
408	rough	male	0.12690510497768	0.189783385606919	0.0824909851789282	rough	-1.74891609055657	1.60589203715858	Karwendel
409	rough	male	0.133688405091118	0.197908320945019	0.0878496483383153	rough	-1.70479985855132	1.80284150292213	Karwendel
410	rough	male	0.140834284475398	0.206381097976621	0.0935564134241552	rough	-1.66068362654607	1.99979096868567	Karwendel
411	rough	male	0.148362123627541	0.21521660837024	0.0996338933433605	rough	-1.61656739454082	2.19674043444921	Karwendel
412	rough	male	0.156292338966078	0.22443038133093	0.106106169950644	rough	-1.57245116253557	2.39368990021275	Karwendel
413	rough	male	0.164646438202862	0.234038610894269	0.112998889472237	rough	-1.52833493053032	2.59063936597629	Karwendel
414	rough	male	0.173447078674615	0.244058184388827	0.120339364128384	rough	-1.48421869852507	2.78758883173983	Karwendel
415	rough	male	0.182718128792385	0.254506712117173	0.128156680357304	rough	-1.44010246651983	2.98453829750337	Karwendel
416	rough	male	0.192484732775594	0.265402558307562	0.136481814069435	rough	-1.39598623451458	3.18148776326691	Karwendel
417	rough	male	0.202773378846225	0.276764873390725	0.145347753388669	rough	-1.35187000250933	3.37843722903045	Karwendel
418	rough	male	0.21361197106812	0.288613627658469	0.154789629366924	rough	-1.30775377050408	3.57538669479399	Karwendel
419	rough	male	0.225029905026197	0.30096964636327	0.164844855190019	rough	-1.26363753849883	3.77233616055753	Karwendel
420	rough	male	0.237058147550874	0.313854646320521	0.175553274426439	rough	-1.21952130649358	3.96928562632107	Karwendel
421	rough	male	0.249729320703885	0.327291274077801	0.18695731890643	rough	-1.17540507448833	4.16623509208461	Karwendel
422	rough	male	0.263077790253296	0.34130314571821	0.199102176857012	rough	-1.13128884248308	4.36318455784815	Karwendel
423	rough	male	0.277139758877663	0.355914888367769	0.212035971959146	rough	-1.08717261047783	4.5601340236117	Karwendel
424	rough	male	0.291953364352113	0.371152183479811	0.225809954036554	rough	-1.04305637847258	4.75708348937524	Karwendel
425	rough	male	0.307558782982644	0.387041811972444	0.240478702131803	rough	-0.998940146467333	4.95403295513878	Karwendel
426	rough	male	0.323998338569174	0.403611701298427	0.256100340774325	rough	-0.954823914462083	5.15098242090232	Karwendel
427	rough	male	0.341316617192847	0.420890974530185	0.272736770297347	rough	-0.910707682456834	5.34793188666586	Karwendel
428	rough	male	0.35956058813893	0.43891000154623	0.290453912116329	rough	-0.866591450451585	5.5448813524294	Karwendel
429	rough	male	0.378779731283247	0.457700452408954	0.309321969940849	rough	-0.822475218446335	5.74183081819294	Karwendel
430	rough	male	0.399026171287639	0.477295353027621	0.329415707954957	rough	-0.778358986441086	5.93878028395648	Karwendel
431	rough	male	0.420354818968409	0.49772914320437	0.350814747068294	rough	-0.734242754435837	6.13572974972002	Karwendel
432	rough	male	0.44282352022116	0.519037737165273	0.373603880411859	rough	-0.690126522430587	6.33267921548356	Karwendel
433	rough	male	0.466493212905922	0.541258586682817	0.397873409328559	rough	-0.646010290425338	6.5296286812471	Karwendel
434	rough	male	0.491428092118064	0.56443074690077	0.423719501189919	rough	-0.601894058420089	6.72657814701064	Karwendel
435	rough	male	0.517695784293231	0.58859494497711	0.451244570456764	rough	-0.557777826414839	6.92352761277418	Karwendel
436	rough	male	0.545367530618489	0.613793651665673	0.480557684493833	rough	-0.51366159440959	7.12047707853772	Karwendel
437	rough	male	0.574518380247118	0.640071155962329	0.511774995746351	rough	-0.469545362404341	7.31742654430127	Karwendel
438	rough	male	0.605227393841077	0.667473642946875	0.545020201991045	rough	-0.425429130399091	7.51437601006481	Karwendel
439	rough	male	0.637577857993168	0.696049274957475	0.580425036485338	rough	-0.381312898393842	7.71132547582835	Karwendel
440	rough	male	0.671657511110441	0.725848276240306	0.618129789956925	rough	-0.337196666388593	7.90827494159189	Karwendel
441	rough	male	0.707558781371462	0.756923021223191	0.658283866502104	rough	-0.293080434383343	8.10522440735543	Karwendel
442	rough	male	0.745379037402809	0.789328126568373	0.70104637559558	rough	-0.248964202378094	8.30217387311897	Karwendel
443	rough	male	0.785220852354681	0.823120547166214	0.74658676255759	rough	-0.204847970372845	8.49912333888251	Karwendel
444	rough	male	0.827192282091791	0.858359676238548	0.795085479976538	rough	-0.160731738367595	8.69607280464605	Karwendel
445	rough	male	0.871407158254062	0.895107449727609	0.846734702747636	rough	-0.116615506362346	8.89302227040959	Karwendel
446	rough	male	0.917985396981928	0.933428455154034	0.901739089560892	rough	-0.0724992743570969	9.08997173617313	Karwendel
447	rough	male	0.967053324143542	0.97339004513524	0.960316593855792	rough	-0.0283830423518476	9.28692120193667	Karwendel
448	rough	male	1.01874401794595	1.01506245576372	1.02269932745609	rough	0.0157331896534019	9.48387066770021	Karwendel
449	rough	male	1.07319766985942	1.05851893005328	1.08913448030681	rough	0.0598494216586509	9.68082013346375	Karwendel
450	rough	male	1.13056196483383	1.10383584667026	1.15988529995794	rough	0.1039656536639	9.87776959922729	Karwendel
451	rough	male	1.19099248183828	1.1510928541759	1.23523213467591	rough	0.14808188566915	10.0747190649908	Karwendel
452	rough	male	1.25465311581024	1.20037301101586	1.31547354431627	rough	0.192198117674399	10.2716685307544	Karwendel
453	rough	male	1.32171652215861	1.25176293150292	1.40092748335925	rough	0.236314349679648	10.4686179965179	Karwendel
454	rough	male	1.39236458502628	1.30535293804941	1.4919325607961	rough	0.280430581684898	10.6655674622815	Karwendel
455	rough	male	1.46678891058211	1.36123721991704	1.58884938185827	rough	0.324546813690147	10.862516928045	Karwendel
456	rough	male	1.54519134668026	1.41951399876294	1.69206197690621	rough	0.368663045695397	11.0594663938085	Karwendel
457	rough	male	1.62778453029618	1.48028570127311	1.80197932313962	rough	0.412779277700646	11.2564158595721	Karwendel
458	rough	male	1.71479246422407	1.54365913918652	1.91903696515881	rough	0.456895509705895	11.4533653253356	Karwendel
459	rough	male	1.80645112459978	1.60974569702639	2.04369874079881	rough	0.501011741711144	11.6503147910992	Karwendel
460	rough	male	1.9030091008969	1.67866152786847	2.1764586190746	rough	0.545127973716394	11.8472642568627	Karwendel
461	rough	male	2.00472827013172	1.75052775749057	2.31784265752036	rough	0.589244205721643	12.0442137226262	Karwendel
462	rough	male	2.1118845071057	1.82547069726201	2.46841108667863	rough	0.633360437726892	12.2411631883898	Karwendel
463	rough	male	2.22476843261159	1.90362206614721	2.62876052999922	rough	0.677476669732142	12.4381126541533	Karwendel
464	rough	male	2.34368620163247	1.98511922221366	2.79952636794384	rough	0.721592901737391	12.6350621199169	Karwendel
465	rough	male	2.46896033367147	2.07010540405105	2.98138525566465	rough	0.76570913374264	12.8320115856804	Karwendel
466	rough	male	2.60093058746396	2.15872998252601	3.17505780423243	rough	0.80982536574789	13.0289610514439	Karwendel
467	rough	male	2.73995488244477	2.25114872331489	3.38131143603911	rough	0.853941597753139	13.2259105172075	Karwendel
468	rough	male	2.88641026946936	2.34752406067589	3.60096342568883	rough	0.898057829758388	13.422859982971	Karwendel
469	rough	male	3.04069395342173	2.44802538294194	3.83488413842712	rough	0.942174061763637	13.6198094487346	Karwendel
470	rough	male	3.2032243704826	2.55282933023597	4.08400047894037	rough	0.986290293768887	13.8167589144981	Karwendel
471	rough	male	3.37444232297933	2.66212010493177	4.34929956419129	rough	1.03040652577414	14.0137083802617	Karwendel
472	rough	male	3.5548121748957	2.77608979540628	4.631832634844	rough	1.07452275777939	14.2106578460252	Karwendel
473	rough	male	3.74482311128365	2.89493871365222	4.93271922077759	rough	1.11863898978463	14.4076073117887	Karwendel
474	rough	male	3.94499046499288	3.01887574734443	5.25315157719383	rough	1.16275522178988	14.6045567775523	Karwendel
475	rough	male	4.15585711431644	3.14811872697876	5.59439940889721	rough	1.20687145379513	14.8015062433158	Karwendel
476	rough	male	4.37799495534287	3.28289480872883	5.95781490146684	rough	1.25098768580038	14.9984557090794	Karwendel
477	rough	male	4.61200645300823	3.4234408736934	6.34483807925636	rough	1.29510391780563	15.1954051748429	Karwendel
478	rough	male	4.85852627505455	3.57000394423624	6.75700251145268	rough	1.33922014981088	15.3923546406064	Karwendel
479	rough	male	5.11822301332614	3.72284161815021	7.19594138880356	rough	1.38333638181613	15.58930410637	Karwendel
480	rough	male	5.39180099707236	3.88222252140855	7.66339399509321	rough	1.42745261382138	15.7862535721335	Karwendel
481	rough	male	5.68000220317441	4.04842678029921	8.16121259900854	rough	1.47156884582663	15.9832030378971	Karwendel
482	rough	male	5.98360826847727	4.22174651377204	8.6913697937053	rough	1.51568507783188	16.1801525036606	Karwendel
483	rough	male	6.30344260968417	4.40248634686412	9.25596631315668	rough	1.55980130983713	16.3771019694241	Karwendel
484	rough	male	6.64037265656321	4.59096394610574	9.85723935625655	rough	1.60391754184238	16.5740514351877	Karwendel
485	rough	male	6.99531220452274	4.78751057784786	10.4975714516614	rough	1.64803377384763	16.7710009009512	Karwendel
486	rough	male	7.36922389293605	4.99247169049261	11.1794998984975	rough	1.69215000585288	16.9679503667148	Karwendel
487	rough	male	7.76312181593681	5.20620752164993	11.9057268203425	rough	1.73626623785813	17.1648998324783	Karwendel
488	rough	male	8.17807427276616	5.42909373128762	12.6791298723186	rough	1.78038246986337	17.3618492982418	Karwendel
489	rough	male	8.61520666513063	5.66152206198753	13.5027736437259	rough	1.82449870186862	17.5587987640054	Karwendel
490	rough	male	9.0757045494289	5.90390102746845	14.3799218013971	rough	1.86861493387387	17.7557482297689	Karwendel
491	rough	male	9.56081685212544	6.15665663058576	15.3140500218913	rough	1.91273116587912	17.9526976955325	Karwendel
492	rough	male	10.0718592569916	6.42023311206976	16.3088597637719	rough	1.95684739788437	18.149647161296	Karwendel
493	rough	male	10.6102177734003	6.69509373131877	17.368292934538	rough	2.00096362988962	18.3465966270595	Karwendel
494	rough	male	11.1773524953531	6.98172158061928	18.4965475103305	rough	2.04507986189487	18.5435460928231	Karwendel
495	rough	male	11.7748015614328	7.28062043422409	19.6980941703015	rough	2.08919609390012	18.7404955585866	Karwendel
496	rough	male	12.4041853264234	7.59231563378091	20.9776940115638	rough	2.13331232590537	18.9374450243502	Karwendel
497	rough	male	13.0672107559097	7.91735501166765	22.3404174149131	rough	2.17742855791062	19.1343944901137	Karwendel
498	rough	male	13.7656760557766	8.25630985385713	23.7916641360785	rough	2.22154478991587	19.3313439558772	Karwendel
499	rough	male	14.5014755491628	8.60977590400361	25.3371847021134	rough	2.26566102192112	19.5282934216408	Karwendel
500	rough	male	15.2766048140962	8.97837441051591	26.9831031977078	rough	2.30977725392637	19.7252428874043	Karwendel
501	canopy	male	13.557091665922	19.3302994477712	9.60875972050931	rough	8.44034659764958e-17	9.41363250011089	Karwendel
502	canopy	male	13.0115389754303	18.4490170365316	9.27224513083171	rough	8.44034659764958e-17	9.41363250011089	Karwendel
503	canopy	male	12.4879399417728	17.6079129313995	8.94751583627644	rough	8.44034659764958e-17	9.41363250011089	Karwendel
504	canopy	male	11.9854111249869	16.8051553741766	8.63415909639963	rough	8.44034659764958e-17	9.41363250011089	Karwendel
505	canopy	male	11.5031046357329	16.0389961178534	8.33177662560744	rough	8.44034659764958e-17	9.41363250011089	Karwendel
506	canopy	male	11.0402067046961	15.3077666192729	8.03998408692347	rough	8.44034659764958e-17	9.41363250011089	Karwendel
507	canopy	male	10.5959363095588	14.6098744053745	7.75841060348516	rough	8.44034659764958e-17	9.41363250011089	Karwendel
508	canopy	male	10.1695438572241	13.9437996051023	7.48669828714848	rough	8.44034659764958e-17	9.41363250011089	Karwendel
509	canopy	male	9.76030991906844	13.3080916394276	7.22450178360159	rough	8.44034659764958e-17	9.41363250011089	Karwendel
510	canopy	male	9.36754401708922	12.7013660622745	6.97148783340938	rough	8.44034659764958e-17	9.41363250011089	Karwendel
511	canopy	male	8.99058345889895	12.1223015454706	6.72733484843102	rough	8.44034659764958e-17	9.41363250011089	Karwendel
512	canopy	male	8.6287922196008	11.5696370011561	6.49173250307197	rough	8.44034659764958e-17	9.41363250011089	Karwendel
513	canopy	male	8.28155986865858	11.0421688353838	6.26438133985106	rough	8.44034659764958e-17	9.41363250011089	Karwendel
514	canopy	male	7.9483005399508	10.53874832693	6.04499238878129	rough	8.44034659764958e-17	9.41363250011089	Karwendel
515	canopy	male	7.62845194327083	10.0582791256071	5.83328680008049	rough	8.44034659764958e-17	9.41363250011089	Karwendel
516	canopy	male	7.32147441560541	9.59971486462987	5.62899548974508	rough	8.44034659764958e-17	9.41363250011089	Karwendel
517	canopy	male	7.02685001059088	9.16205688183599	5.43185879753646	rough	8.44034659764958e-17	9.41363250011089	Karwendel
518	canopy	male	6.74408162461059	8.74435204479741	5.24162615694518	rough	8.44034659764958e-17	9.41363250011089	Karwendel
519	canopy	male	6.47269215805926	8.34569067508671	5.0580557767136	rough	8.44034659764958e-17	9.41363250011089	Karwendel
520	canopy	male	6.21222371035892	7.96520456717761	4.88091433351212	rough	8.44034659764958e-17	9.41363250011089	Karwendel
521	canopy	male	5.96223680736838	7.60206509766526	4.70997667537841	rough	8.44034659764958e-17	9.41363250011089	Karwendel
522	canopy	male	5.72230965988255	7.25548142068849	4.54502553554264	rough	8.44034659764958e-17	9.41363250011089	Karwendel
523	canopy	male	5.49203745197066	6.92469874562417	4.38585125627507	rough	8.44034659764958e-17	9.41363250011089	Karwendel
524	canopy	male	5.27103165795252	6.60899669330264	4.23225152240493	rough	8.44034659764958e-17	9.41363250011089	Karwendel
525	canopy	male	5.05891938686038	6.30768772716453	4.0840311041719	rough	8.44034659764958e-17	9.41363250011089	Karwendel
526	canopy	male	4.85534275328049	6.02011565594229	3.94100160908342	rough	8.44034659764958e-17	9.41363250011089	Karwendel
527	canopy	male	4.65995827351261	5.74565420460551	3.80298124246225	rough	8.44034659764958e-17	9.41363250011089	Karwendel
528	canopy	male	4.4724362860288	5.48370565045794	3.66979457638013	rough	8.44034659764958e-17	9.41363250011089	Karwendel
529	canopy	male	4.29246039525357	5.23369952141575	3.54127232668376	rough	8.44034659764958e-17	9.41363250011089	Karwendel
530	canopy	male	4.11972693772697	4.99509135363238	3.4172511378297	rough	8.44034659764958e-17	9.41363250011089	Karwendel
531	canopy	male	3.95394446974988	4.76736150576401	3.29757337525462	rough	8.44034659764958e-17	9.41363250011089	Karwendel
532	canopy	male	3.79483327564701	4.55001402729364	3.18208692501723	rough	8.44034659764958e-17	9.41363250011089	Karwendel
533	canopy	male	3.64212489581797	4.34257557844905	3.07064500045697	rough	8.44034659764958e-17	9.41363250011089	Karwendel
534	canopy	male	3.4955616737801	4.14459439936251	2.96310595562387	rough	8.44034659764958e-17	9.41363250011089	Karwendel
535	canopy	male	3.35489632143878	3.95563932622725	2.85933310524239	rough	8.44034659764958e-17	9.41363250011089	Karwendel
536	canopy	male	3.21989150185182	3.77529885230803	2.75919455098044	rough	8.44034659764958e-17	9.41363250011089	Karwendel
537	canopy	male	3.0903194287838	3.60318023176097	2.66256301380275	rough	8.44034659764958e-17	9.41363250011089	Karwendel
538	canopy	male	2.96596148237486	3.43890862431088	2.56931567219548	rough	8.44034659764958e-17	9.41363250011089	Karwendel
539	canopy	male	2.84660784027537	3.28212627892333	2.47933400605644	rough	8.44034659764958e-17	9.41363250011089	Karwendel
540	canopy	male	2.73205712362419	3.13249175469377	2.39250364605264	rough	8.44034659764958e-17	9.41363250011089	Karwendel
541	canopy	male	2.62211605727316	2.9896791772568	2.30871422825347	rough	8.44034659764958e-17	9.41363250011089	Karwendel
542	canopy	male	2.51659914368448	2.85337752909639	2.22785925385493	rough	8.44034659764958e-17	9.41363250011089	Karwendel
543	canopy	male	2.41532834995094	2.72328997221125	2.1498359538165	rough	8.44034659764958e-17	9.41363250011089	Karwendel
544	canopy	male	2.31813280741073	2.59913320166047	2.07454515823874	rough	8.44034659764958e-17	9.41363250011089	Karwendel
545	canopy	male	2.22484852335009	2.48063682858145	2.00189117031537	rough	8.44034659764958e-17	9.41363250011089	Karwendel
546	canopy	male	2.1353181043074	2.36754279133652	1.93178164469991	rough	8.44034659764958e-17	9.41363250011089	Karwendel
547	canopy	male	2.04939049051182	2.25960479350574	1.86412747013195	rough	8.44034659764958e-17	9.41363250011089	Karwendel
548	canopy	male	1.96692070100842	2.1565877675021	1.7988426561742	rough	8.44034659764958e-17	9.41363250011089	Karwendel
549	canopy	male	1.88776958903975	2.05826736264086	1.73584422391608	rough	8.44034659764958e-17	9.41363250011089	Karwendel
550	canopy	male	1.81180360727112	1.96442945654815	1.67505210050513	rough	8.44034659764958e-17	9.41363250011089	Karwendel
551	canopy	male	1.73889458246353	1.8748696888449	1.61638901737204	rough	8.44034659764958e-17	9.41363250011089	Karwendel
552	canopy	male	1.668919499214	1.78939301609032	1.55978041202006	rough	8.44034659764958e-17	9.41363250011089	Karwendel
553	canopy	male	1.60176029239836	1.70781328701597	1.50515433325386	rough	8.44034659764958e-17	9.41363250011089	Karwendel
554	canopy	male	1.53730364796648	1.62995283712511	1.45244134972745	rough	8.44034659764958e-17	9.41363250011089	Karwendel
555	canopy	male	1.47544081175368	1.55564210177466	1.40157446169495	rough	8.44034659764958e-17	9.41363250011089	Karwendel
556	canopy	male	1.41606740598577	1.48471924689691	1.35248901585191	rough	8.44034659764958e-17	9.41363250011089	Karwendel
557	canopy	male	1.35908325316817	1.41702981655702	1.30512262315906	rough	8.44034659764958e-17	9.41363250011089	Karwendel
558	canopy	male	1.30439220706188	1.35242639657856	1.25941507954405	rough	8.44034659764958e-17	9.41363250011089	Karwendel
559	canopy	male	1.25190199046123	1.29076829350462	1.21530828938028	rough	8.44034659764958e-17	9.41363250011089	Karwendel
560	canopy	male	1.20152403949961	1.23192122819532	1.17274619164569	rough	8.44034659764958e-17	9.41363250011089	Karwendel
561	canopy	male	1.15317335422047	1.17575704339443	1.13167468866749	rough	8.44034659764958e-17	9.41363250011089	Karwendel
562	canopy	male	1.10676835516158	1.12215342462825	1.09204157736254	rough	8.44034659764958e-17	9.41363250011089	Karwendel
563	canopy	male	1.06223074571049	1.07099363382888	1.05379648288561	rough	8.44034659764958e-17	9.41363250011089	Karwendel
564	canopy	male	1.0194853799989	1.02216625510187	1.01689079460151	rough	8.44034659764958e-17	9.41363250011089	Karwendel
565	canopy	male	0.97846013611319	0.975564952084405	0.981277604299552	rough	8.44034659764958e-17	9.41363250011089	Karwendel
566	canopy	male	0.939085794407052	0.931088236365815	0.946911646571849	rough	8.44034659764958e-17	9.41363250011089	Karwendel
567	canopy	male	0.901295920710976	0.888639246465875	0.913749241279631	rough	8.44034659764958e-17	9.41363250011089	Karwendel
568	canopy	male	0.865026754241514	0.848125536889698	0.881748238034527	rough	8.44034659764958e-17	9.41363250011089	Karwendel
569	canopy	male	0.830217100021205	0.809458876799744	0.850867962624184	rough	8.44034659764958e-17	9.41363250011089	Karwendel
570	canopy	male	0.796808225627643	0.772555057866531	0.821069165314148	rough	8.44034659764958e-17	9.41363250011089	Karwendel
571	canopy	male	0.764743762097475	0.737333710879564	0.792313970960305	rough	8.44034659764958e-17	9.41363250011089	Karwendel
572	canopy	male	0.733969608818144	0.703718130719109	0.764565830868464	rough	8.44034659764958e-17	9.41363250011089	Karwendel
573	canopy	male	0.70443384224688	0.671635109307631	0.737789476339892	rough	8.44034659764958e-17	9.41363250011089	Karwendel
574	canopy	male	0.676086628302962	0.641014776177095	0.711950873843771	rough	8.44034659764958e-17	9.41363250011089	Karwendel
575	canopy	male	0.648880138285394	0.611790446304923	0.687017181759581	rough	8.44034659764958e-17	9.41363250011089	Karwendel
576	canopy	male	0.622768468174166	0.583898474887218	0.662956708634436	rough	8.44034659764958e-17	9.41363250011089	Karwendel
577	canopy	male	0.597707561178911	0.557278118732982	0.639738872902323	rough	8.44034659764958e-17	9.41363250011089	Karwendel
578	canopy	male	0.573655133404298	0.531871403977476	0.617334164014033	rough	8.44034659764958e-17	9.41363250011089	Karwendel
579	canopy	male	0.550570602506733	0.507622999826619	0.595714104928391	rough	8.44034659764958e-17	9.41363250011089	Karwendel
580	canopy	male	0.528415019221993	0.484480098057478	0.574851215917101	rough	8.44034659764958e-17	9.41363250011089	Karwendel
581	canopy	male	0.507151001648266	0.462392298012409	0.554718979637208	rough	8.44034659764958e-17	9.41363250011089	Karwendel
582	canopy	male	0.486742672173718	0.441311496836411	0.535291807426776	rough	8.44034659764958e-17	9.41363250011089	Karwendel
583	canopy	male	0.467155596942163	0.421191784718627	0.516545006780953	rough	8.44034659764958e-17	9.41363250011089	Karwendel
584	canopy	male	0.448356727754704	0.401989344909867	0.49845474996707	rough	8.44034659764958e-17	9.41363250011089	Karwendel
585	canopy	male	0.430314346309317	0.383662358298409	0.480998043738898	rough	8.44034659764958e-17	9.41363250011089	Karwendel
586	canopy	male	0.4129980106843	0.366170912336249	0.464152700111558	rough	8.44034659764958e-17	9.41363250011089	Karwendel
587	canopy	male	0.396378503975283	0.349476914117474	0.447897308159941	rough	8.44034659764958e-17	9.41363250011089	Karwendel
588	canopy	male	0.38042778499915	0.33354400741946	0.432211206804795	rough	8.44034659764958e-17	9.41363250011089	Karwendel
589	canopy	male	0.365118940981683	0.318337493526215	0.417074458551893	rough	8.44034659764958e-17	9.41363250011089	Karwendel
590	canopy	male	0.350426142149118	0.303824255661445	0.402467824150887	rough	8.44034659764958e-17	9.41363250011089	Karwendel
591	canopy	male	0.336324598146975	0.289972686866774	0.38837273814166	rough	8.44034659764958e-17	9.41363250011089	Karwendel
592	canopy	male	0.322790516212658	0.276752621168049	0.374771285257085	rough	8.44034659764958e-17	9.41363250011089	Karwendel
593	canopy	male	0.309801061031229	0.264135267879818	0.361646177652193	rough	8.44034659764958e-17	9.41363250011089	Karwendel
594	canopy	male	0.297334316206628	0.252093148904916	0.348980732930816	rough	8.44034659764958e-17	9.41363250011089	Karwendel
595	canopy	male	0.285369247283343	0.240600038892618	0.336758852941775	rough	8.44034659764958e-17	9.41363250011089	Karwendel
596	canopy	male	0.273885666256126	0.229630908125011	0.324965003317653	rough	8.44034659764958e-17	9.41363250011089	Karwendel
597	canopy	male	0.262864197507874	0.219161868007225	0.313584193730167	rough	8.44034659764958e-17	9.41363250011089	Karwendel
598	canopy	male	0.252286245118215	0.209170119042806	0.302601958837015	rough	8.44034659764958e-17	9.41363250011089	Karwendel
599	canopy	male	0.242133961487629	0.199633901180927	0.292004339896006	rough	8.44034659764958e-17	9.41363250011089	Karwendel
600	canopy	male	0.232390217224172	0.190532446427303	0.281777867023087	rough	8.44034659764958e-17	9.41363250011089	Karwendel
601	sparse	male	1.43847269049037	1.56095367202634	1.33148373231903	rough	8.44034659764958e-17	9.41363250011089	Karwendel
602	sparse	male	1.37825215466171	1.48129925267323	1.28739270932404	rough	8.44034659764958e-17	9.41363250011089	Karwendel
603	sparse	male	1.32055270453699	1.40570954493596	1.24476172542795	rough	8.44034659764958e-17	9.41363250011089	Karwendel
604	sparse	male	1.26526879683201	1.33397712930594	1.20354243259924	rough	8.44034659764958e-17	9.41363250011089	Karwendel
605	sparse	male	1.21229930674978	1.26590517075303	1.1636880838129	rough	8.44034659764958e-17	9.41363250011089	Karwendel
606	sparse	male	1.16154734300391	1.20130687860671	1.12515348003443	rough	8.44034659764958e-17	9.41363250011089	Karwendel
607	sparse	male	1.11292007058611	1.14000499399914	1.08789491895934	rough	8.44034659764958e-17	9.41363250011089	Karwendel
608	sparse	male	1.06632854095317	1.08183130346368	1.05187014545015	rough	8.44034659764958e-17	9.41363250011089	Karwendel
609	sparse	male	1.02168752932319	1.0266261773541	1.01703830361456	rough	8.44034659764958e-17	9.41363250011089	Karwendel
610	sparse	male	0.978915378783215	0.974238131818013	0.983359890470638	rough	8.44034659764958e-17	9.41363250011089	Karwendel
611	sparse	male	0.937933850923176	0.924523413122431	0.950796711146187	rough	8.44034659764958e-17	9.41363250011089	Karwendel
612	sparse	male	0.898667982722945	0.877345603191003	0.919311835561793	rough	8.44034659764958e-17	9.41363250011089	Karwendel
613	sparse	male	0.861045949430687	0.832575245270345	0.888869556548195	rough	8.44034659764958e-17	9.41363250011089	Karwendel
614	sparse	male	0.824998933181715	0.790089488698407	0.859435349350593	rough	8.44034659764958e-17	9.41363250011089	Karwendel
615	sparse	male	0.790460997117503	0.749771751800059	0.830975832473938	rough	8.44034659764958e-17	9.41363250011089	Karwendel
616	sparse	male	0.757368964774614	0.711511401984891	0.803458729824792	rough	8.44034659764958e-17	9.41363250011089	Karwendel
617	sparse	male	0.725662304522919	0.675203452169409	0.776852834106838	rough	8.44034659764958e-17	9.41363250011089	Karwendel
618	sparse	male	0.695283018841708	0.640748272690602	0.751127971428514	rough	8.44034659764958e-17	9.41363250011089	Karwendel
619	sparse	male	0.666175538231187	0.608051317920366	0.726254967082637	rough	8.44034659764958e-17	9.41363250011089	Karwendel
620	sparse	male	0.638286619565273	0.577022866830612	0.702205612459208	rough	8.44034659764958e-17	9.41363250011089	Karwendel
621	sparse	male	0.611565248699776	0.547577776797162	0.678952633053874	rough	8.44034659764958e-17	9.41363250011089	Karwendel
622	sparse	male	0.585962547157816	0.519635249966866	0.656469657535766	rough	8.44034659764958e-17	9.41363250011089	Karwendel
623	sparse	male	0.561431682721775	0.493118611546849	0.634731187839623	rough	8.44034659764958e-17	9.41363250011089	Karwendel
624	sparse	male	0.537927783768251	0.467955099407513	0.613712570248305	rough	8.44034659764958e-17	9.41363250011089	Karwendel
625	sparse	male	0.515407857189317	0.444075664421947	0.593389967432869	rough	8.44034659764958e-17	9.41363250011089	Karwendel
626	sparse	male	0.493830709749932	0.421414780993896	0.573740331418532	rough	8.44034659764958e-17	9.41363250011089	Karwendel
627	sparse	male	0.473156872737672	0.399910267254348	0.554741377445832	rough	8.44034659764958e-17	9.41363250011089	Karwendel
628	sparse	male	0.453348529766934	0.37950311443338	0.536371558697361	rough	8.44034659764958e-17	9.41363250011089	Karwendel
629	sparse	male	0.434369447605568	0.360137324939034	0.518610041861406	rough	8.44034659764958e-17	9.41363250011089	Karwendel
630	sparse	male	0.416184909897392	0.341759758698928	0.501436683504771	rough	8.44034659764958e-17	9.41363250011089	Karwendel
631	sparse	male	0.398761653659362	0.324319987342944	0.484832007228002	rough	8.44034659764958e-17	9.41363250011089	Karwendel
632	sparse	male	0.382067808437246	0.307770155826884	0.468777181577097	rough	8.44034659764958e-17	9.41363250011089	Karwendel
633	sparse	male	0.366072838008487	0.292064851117371	0.453253998686651	rough	8.44034659764958e-17	9.41363250011089	Karwendel
634	sparse	male	0.35074748452564	0.277160977577674	0.438244853630212	rough	8.44034659764958e-17	9.41363250011089	Karwendel
635	sparse	male	0.336063714998193	0.26301763871251	0.423732724454444	rough	8.44034659764958e-17	9.41363250011089	Karwendel
636	sparse	male	0.321994670014891	0.249596024947333	0.409701152874436	rough	8.44034659764958e-17	9.41363250011089	Karwendel
637	sparse	male	0.308514614612757	0.236859307134168	0.396134225608265	rough	8.44034659764958e-17	9.41363250011089	Karwendel
638	sparse	male	0.295598891202938	0.224772535491765	0.383016556329665	rough	8.44034659764958e-17	9.41363250011089	Karwendel
639	sparse	male	0.283223874467286	0.213302543702783	0.370333268218303	rough	8.44034659764958e-17	9.41363250011089	Karwendel
640	sparse	male	0.271366928143144	0.202417857904818	0.3580699770879	rough	8.44034659764958e-17	9.41363250011089	Karwendel
641	sparse	male	0.260006363617317	0.192088610325562	0.346212775073046	rough	8.44034659764958e-17	9.41363250011089	Karwendel
642	sparse	male	0.249121400253461	0.182286457325104	0.334748214856213	rough	8.44034659764958e-17	9.41363250011089	Karwendel
643	sparse	male	0.238692127380346	0.172984501620475	0.323663294417079	rough	8.44034659764958e-17	9.41363250011089	Karwendel
644	sparse	male	0.228699467871443	0.164157218479023	0.312945442286867	rough	8.44034659764958e-17	9.41363250011089	Karwendel
645	sparse	male	0.219125143249227	0.155780385678089	0.302582503290972	rough	8.44034659764958e-17	9.41363250011089	Karwendel
646	sparse	male	0.209951640250362	0.147831017038798	0.292562724763714	rough	8.44034659764958e-17	9.41363250011089	Karwendel
647	sparse	male	0.201162178790603	0.140287299351572	0.28287474321957	rough	8.44034659764958e-17	9.41363250011089	Karwendel
648	sparse	male	0.192740681270827	0.133128532520293	0.27350757146579	rough	8.44034659764958e-17	9.41363250011089	Karwendel
649	sparse	male	0.184671743168045	0.126335072760869	0.264450586141757	rough	8.44034659764958e-17	9.41363250011089	Karwendel
650	sparse	male	0.176940604857591	0.119888278698341	0.255693515670976	rough	8.44034659764958e-17	9.41363250011089	Karwendel
651	sparse	male	0.169533124614961	0.113770460214617	0.247226428612028	rough	8.44034659764958e-17	9.41363250011089	Karwendel
652	sparse	male	0.162435752747902	0.107964829906469	0.239039722395259	rough	8.44034659764958e-17	9.41363250011089	Karwendel
653	sparse	male	0.155635506811446	0.102455457020601	0.231124112432463	rough	8.44034659764958e-17	9.41363250011089	Karwendel
654	sparse	male	0.149119947860546	0.0972272237393792	0.223470621587172	rough	8.44034659764958e-17	9.41363250011089	Karwendel
655	sparse	male	0.142877157696875	0.0922657836972658	0.216070569993643	rough	8.44034659764958e-17	9.41363250011089	Karwendel
656	sparse	male	0.13689571706817	0.0875575226141391	0.208915565212971	rough	8.44034659764958e-17	9.41363250011089	Karwendel
657	sparse	male	0.131164684780249	0.0830895209374638	0.201997492715176	rough	8.44034659764958e-17	9.41363250011089	Karwendel
658	sparse	male	0.125673577683478	0.078849518390809	0.195308506676478	rough	8.44034659764958e-17	9.41363250011089	Karwendel
659	sparse	male	0.120412351497096	0.0748258803314301	0.188841021081298	rough	8.44034659764958e-17	9.41363250011089	Karwendel
660	sparse	male	0.115371382436313	0.0710075658246016	0.182587701118919	rough	8.44034659764958e-17	9.41363250011089	Karwendel
661	sparse	male	0.110541449608573	0.0673840973470944	0.176541454865039	rough	8.44034659764958e-17	9.41363250011089	Karwendel
662	sparse	male	0.105913718146785	0.0639455320366655	0.170695425238776	rough	8.44034659764958e-17	9.41363250011089	Karwendel
663	sparse	male	0.101479723048672	0.060682434408666	0.165042982226022	rough	8.44034659764958e-17	9.41363250011089	Karwendel
664	sparse	male	0.0972313536926629	0.0575858504649024	0.159577715360301	rough	8.44034659764958e-17	9.41363250011089	Karwendel
665	sparse	male	0.0931608390020284	0.0546472831237062	0.154293426452629	rough	8.44034659764958e-17	9.41363250011089	Karwendel
666	sparse	male	0.0892607332300956	0.0518586689037894	0.149184122562111	rough	8.44034659764958e-17	9.41363250011089	Karwendel
667	sparse	male	0.085523902340562	0.0492123557979083	0.144244009199316	rough	8.44034659764958e-17	9.41363250011089	Karwendel
668	sparse	male	0.0819435109579835	0.0467010822756183	0.139467483754713	rough	8.44034659764958e-17	9.41363250011089	Karwendel
669	sparse	male	0.0785130098645711	0.0443179573575051	0.134849129144722	rough	8.44034659764958e-17	9.41363250011089	Karwendel
670	sparse	male	0.0752261240204241	0.0420564417062139	0.130383707668172	rough	8.44034659764958e-17	9.41363250011089	Karwendel
671	sparse	male	0.0720768410852865	0.0399103296823909	0.126066155066191	rough	8.44034659764958e-17	9.41363250011089	Karwendel
672	sparse	male	0.0690594004208321	0.0378737323162978	0.121891574778806	rough	8.44034659764958e-17	9.41363250011089	Karwendel
673	sparse	male	0.0661682825533595	0.0359410611483742	0.117855232391725	rough	8.44034659764958e-17	9.41363250011089	Karwendel
674	sparse	male	0.0633981990776232	0.0341070128944039	0.113952550267015	rough	8.44034659764958e-17	9.41363250011089	Karwendel
675	sparse	male	0.0607440829833339	0.032366554893209	0.110179102351575	rough	8.44034659764958e-17	9.41363250011089	Karwendel
676	sparse	male	0.0582010793866305	0.0307149112969372	0.106530609157528	rough	8.44034659764958e-17	9.41363250011089	Karwendel
677	sparse	male	0.0557645366495736	0.0291475499660504	0.103002932908826	rough	8.44034659764958e-17	9.41363250011089	Karwendel
678	sparse	male	0.0534299978714136	0.0276601700330524	0.0995920728485793	rough	8.44034659764958e-17	9.41363250011089	Karwendel
679	sparse	male	0.0511931927360699	0.0262486901008319	0.0962941607017762	rough	8.44034659764958e-17	9.41363250011089	Karwendel
680	sparse	male	0.0490500297009102	0.0249092370432358	0.093105456288249	rough	8.44034659764958e-17	9.41363250011089	Karwendel
681	sparse	male	0.0469965885125389	0.023638135377142	0.0900223432809165	rough	8.44034659764958e-17	9.41363250011089	Karwendel
682	sparse	male	0.0450291130359074	0.0224318971768677	0.087041325104488	rough	8.44034659764958e-17	9.41363250011089	Karwendel
683	sparse	male	0.0431440043836277	0.0212872125032396	0.0841590209699776	rough	8.44034659764958e-17	9.41363250011089	Karwendel
684	sparse	male	0.0413378143329218	0.020200940321061	0.0813721620405332	rough	8.44034659764958e-17	9.41363250011089	Karwendel
685	sparse	male	0.0396072390181653	0.0191700998800553	0.0786775877242307	rough	8.44034659764958e-17	9.41363250011089	Karwendel
686	sparse	male	0.0379491128874882	0.0181918625356345	0.0760722420896298	rough	8.44034659764958e-17	9.41363250011089	Karwendel
687	sparse	male	0.0363604029123773	0.0172635439870472	0.0735531704000248	rough	8.44034659764958e-17	9.41363250011089	Karwendel
688	sparse	male	0.0348382030396896	0.0163825969116096	0.0711175157624622	rough	8.44034659764958e-17	9.41363250011089	Karwendel
689	sparse	male	0.0333797288759275	0.0155466039748069	0.0687625158877224	rough	8.44034659764958e-17	9.41363250011089	Karwendel
690	sparse	male	0.0319823125940526	0.0147532711970836	0.0664854999575927	rough	8.44034659764958e-17	9.41363250011089	Karwendel
691	sparse	male	0.0306433980535223	0.0140004216591231	0.0642838855958774	rough	8.44034659764958e-17	9.41363250011089	Karwendel
692	sparse	male	0.0293605361246213	0.0132859895283421	0.0621551759397116	rough	8.44034659764958e-17	9.41363250011089	Karwendel
693	sparse	male	0.0281313802085374	0.0126080143902089	0.0600969568078545	rough	8.44034659764958e-17	9.41363250011089	Karwendel
694	sparse	male	0.0269536819449852	0.011964635868831	0.0581068939627538	rough	8.44034659764958e-17	9.41363250011089	Karwendel
695	sparse	male	0.0258252870995268	0.0113540885220504	0.056182730463274	rough	8.44034659764958e-17	9.41363250011089	Karwendel
696	sparse	male	0.0247441316230664	0.0107746969970388	0.0543222841050874	rough	8.44034659764958e-17	9.41363250011089	Karwendel
697	sparse	male	0.0237082378763121	0.0102248714330996	0.0525234449458239	rough	8.44034659764958e-17	9.41363250011089	Karwendel
698	sparse	male	0.0227157110122963	0.00970310309906156	0.0507841729121738	rough	8.44034659764958e-17	9.41363250011089	Karwendel
699	sparse	male	0.0217647355103401	0.00920796025329356	0.04910249548623	rough	8.44034659764958e-17	9.41363250011089	Karwendel
700	sparse	male	0.0208535718551199	0.00873808421498008	0.0474765054684443	rough	8.44034659764958e-17	9.41363250011089	Karwendel
701	ssi	male	3.74361201829278	5.17830552383741	2.70690759553662	rough	8.44034659764958e-17	9.41363250011089	Karwendel
702	ssi	male	3.64612715609315	5.01086129229074	2.65356107172068	rough	8.44034659764958e-17	9.41363250011089	Karwendel
703	ssi	male	3.55118083109012	4.8488314903387	2.60126587732874	rough	8.44034659764958e-17	9.41363250011089	Karwendel
704	ssi	male	3.45870693895782	4.69204103850816	2.55000129323088	rough	8.44034659764958e-17	9.41363250011089	Karwendel
705	ssi	male	3.3686410967483	4.54032051864663	2.49974700862053	rough	8.44034659764958e-17	9.41363250011089	Karwendel
706	ssi	male	3.28092059806631	4.39350599085937	2.45048311296739	rough	8.44034659764958e-17	9.41363250011089	Karwendel
707	ssi	male	3.19548436941132	4.25143881636597	2.402190088129	rough	8.44034659764958e-17	9.41363250011089	Karwendel
708	ssi	male	3.11227292765641	4.11396548608504	2.35484880061771	rough	8.44034659764958e-17	9.41363250011089	Karwendel
709	ssi	male	3.03122833863445	3.98093745476167	2.30844049402009	rough	8.44034659764958e-17	9.41363250011089	Karwendel
710	ssi	male	2.95229417680265	3.85221098045855	2.2629467815657	rough	8.44034659764958e-17	9.41363250011089	Karwendel
711	ssi	male	2.87541548595753	3.72764696923727	2.21834963884238	rough	8.44034659764958e-17	9.41363250011089	Karwendel
712	ssi	male	2.80053874097286	3.60711082486187	2.17463139665497	rough	8.44034659764958e-17	9.41363250011089	Karwendel
713	ssi	male	2.72761181053391	3.49047230336245	2.13177473402495	rough	8.44034659764958e-17	9.41363250011089	Karwendel
714	ssi	male	2.65658392084216	3.37760537230151	2.08976267132787	rough	8.44034659764958e-17	9.41363250011089	Karwendel
715	ssi	male	2.58740562026518	3.268388074591	2.04857856356613	rough	8.44034659764958e-17	9.41363250011089	Karwendel
716	ssi	male	2.52002874490694	3.16270239671299	2.00820609377429	rough	8.44034659764958e-17	9.41363250011089	Karwendel
717	ssi	male	2.4544063850748	3.06043414120149	1.96862926655436	rough	8.44034659764958e-17	9.41363250011089	Karwendel
718	ssi	male	2.39049285261957	2.96147280324766	1.92983240173853	rough	8.44034659764958e-17	9.41363250011089	Karwendel
719	ssi	male	2.32824364912623	2.86571145129508	1.89180012817667	rough	8.44034659764958e-17	9.41363250011089	Karwendel
720	ssi	male	2.26761543493278	2.7730466114961	1.85451737764644	rough	8.44034659764958e-17	9.41363250011089	Karwendel
721	ssi	male	2.20856599895597	2.68337815590428	1.81796937888326	rough	8.44034659764958e-17	9.41363250011089	Karwendel
722	ssi	male	2.15105422930277	2.59660919428234	1.78214165172805	rough	8.44034659764958e-17	9.41363250011089	Karwendel
723	ssi	male	2.09504008464706	2.51264596940846	1.74702000139021	rough	8.44034659764958e-17	9.41363250011089	Karwendel
724	ssi	male	2.04048456635174	2.43139775576798	1.71259051282371	rough	8.44034659764958e-17	9.41363250011089	Karwendel
725	ssi	male	1.98734969131681	2.35277676152097	1.67883954521405	rough	8.44034659764958e-17	9.41363250011089	Karwendel
726	ssi	male	1.93559846553437	2.27669803363977	1.64575372657377	rough	8.44034659764958e-17	9.41363250011089	Karwendel
727	ssi	male	1.88519485833245	2.20307936611393	1.61331994844459	rough	8.44034659764958e-17	9.41363250011089	Karwendel
728	ssi	male	1.83610377728933	2.13184121112344	1.58152536070382	rough	8.44034659764958e-17	9.41363250011089	Karwendel
729	ssi	male	1.78829104380129	2.06290659308422	1.55035736647328	rough	8.44034659764958e-17	9.41363250011089	Karwendel
730	ssi	male	1.74172336928642	1.99620102547307	1.51980361712839	rough	8.44034659764958e-17	9.41363250011089	Karwendel
731	ssi	male	1.69636833200822	1.93165243034203	1.48985200740578	rough	8.44034659764958e-17	9.41363250011089	Karwendel
732	ssi	male	1.65219435450266	1.86919106043541	1.46049067060716	rough	8.44034659764958e-17	9.41363250011089	Karwendel
733	ssi	male	1.609170681593	1.80874942382519	1.43170797389783	rough	8.44034659764958e-17	9.41363250011089	Karwendel
734	ssi	male	1.56726735897723	1.75026221098332	1.4034925136978	rough	8.44034659764958e-17	9.41363250011089	Karwendel
735	ssi	male	1.52645521237301	1.69366622421232	1.37583311116373	rough	8.44034659764958e-17	9.41363250011089	Karwendel
736	ssi	male	1.4867058272057	1.63890030935769	1.34871880775992	rough	8.44034659764958e-17	9.41363250011089	Karwendel
737	ssi	male	1.44799152882533	1.58590528972844	1.32213886091659	rough	8.44034659764958e-17	9.41363250011089	Karwendel
738	ssi	male	1.41028536323872	1.53462390215446	1.29608273977372	rough	8.44034659764958e-17	9.41363250011089	Karwendel
739	ssi	male	1.37356107834335	1.4850007351114	1.27054012100875	rough	8.44034659764958e-17	9.41363250011089	Karwendel
740	ssi	male	1.33779310564993	1.43698216884637	1.24550088474658	rough	8.44034659764958e-17	9.41363250011089	Karwendel
741	ssi	male	1.30295654248082	1.39051631743974	1.22095511055006	rough	8.44034659764958e-17	9.41363250011089	Karwendel
742	ssi	male	1.26902713463214	1.3455529727404	1.19689307348955	rough	8.44034659764958e-17	9.41363250011089	Karwendel
743	ssi	male	1.23598125948731	1.30204355011389	1.17330524029003	rough	8.44034659764958e-17	9.41363250011089	Karwendel
744	ssi	male	1.20379590957025	1.25994103594482	1.15018226555395	rough	8.44034659764958e-17	9.41363250011089	Karwendel
745	ssi	male	1.172448676527	1.21919993683687	1.12751498805869	rough	8.44034659764958e-17	9.41363250011089	Karwendel
746	ssi	male	1.14191773552433	1.17977623045538	1.10529442712691	rough	8.44034659764958e-17	9.41363250011089	Karwendel
747	ssi	male	1.11218183005471	1.14162731795954	1.08351177906845	rough	8.44034659764958e-17	9.41363250011089	Karwendel
748	ssi	male	1.08322025713689	1.10471197797265	1.06215841369232	rough	8.44034659764958e-17	9.41363250011089	Karwendel
749	ssi	male	1.05501285290193	1.0689903220409	1.04122587088747	rough	8.44034659764958e-17	9.41363250011089	Karwendel
750	ssi	male	1.02753997855452	1.03442375153227	1.02070585727095	rough	8.44034659764958e-17	9.41363250011089	Karwendel
751	ssi	male	1.00078250669993	1.00097491592927	1.00059024290208	rough	8.44034659764958e-17	9.41363250011089	Karwendel
752	ssi	male	0.974721808026901	0.96860767247024	0.980871058061417	rough	8.44034659764958e-17	9.41363250011089	Karwendel
753	ssi	male	0.949339738337475	0.937287047095707	0.961540490093186	rough	8.44034659764958e-17	9.41363250011089	Karwendel
754	ssi	male	0.924618625914434	0.906979196657542	0.942590880309931	rough	8.44034659764958e-17	9.41363250011089	Karwendel
755	ssi	male	0.900541259217768	0.877651372350143	0.924014720958183	rough	8.44034659764958e-17	9.41363250011089	Karwendel
756	ssi	male	0.87709087490151	0.849271884324079	0.905804652243922	rough	8.44034659764958e-17	9.41363250011089	Karwendel
757	ssi	male	0.854251146142619	0.821810067443978	0.887953459416654	rough	8.44034659764958e-17	9.41363250011089	Karwendel
758	ssi	male	0.832006171273785	0.795236248153667	0.870454069910959	rough	8.44034659764958e-17	9.41363250011089	Karwendel
759	ssi	male	0.810340462712229	0.769521712412742	0.853299550544374	rough	8.44034659764958e-17	9.41363250011089	Karwendel
760	ssi	male	0.789238936176818	0.744638674669936	0.836483104770493	rough	8.44034659764958e-17	9.41363250011089	Karwendel
761	ssi	male	0.768686900185955	0.720560247839756	0.819998069986206	rough	8.44034659764958e-17	9.41363250011089	Karwendel
762	ssi	male	0.748670045828952	0.697260414249946	0.803837914892004	rough	8.44034659764958e-17	9.41363250011089	Karwendel
763	ssi	male	0.729174436803765	0.674713997528385	0.787996236904306	rough	8.44034659764958e-17	9.41363250011089	Karwendel
764	ssi	male	0.710186499714139	0.652896635399046	0.772466759618786	rough	8.44034659764958e-17	9.41363250011089	Karwendel
765	ssi	male	0.69169301461943	0.631784753357605	0.757243330323683	rough	8.44034659764958e-17	9.41363250011089	Karwendel
766	ssi	male	0.673681105830502	0.611355539198284	0.74231991756213	rough	8.44034659764958e-17	9.41363250011089	Karwendel
767	ssi	male	0.656138232945312	0.591586918364379	0.727690608742512	rough	8.44034659764958e-17	9.41363250011089	Karwendel
768	ssi	male	0.63905218211792	0.572457530095844	0.713349607795922	rough	8.44034659764958e-17	9.41363250011089	Karwendel
769	ssi	male	0.62241105755487	0.553946704348164	0.699291232879791	rough	8.44034659764958e-17	9.41363250011089	Karwendel
770	ssi	male	0.606203273232997	0.536034439457573	0.685509914126756	rough	8.44034659764958e-17	9.41363250011089	Karwendel
771	ssi	male	0.590417544832906	0.51870138052848	0.672000191437911	rough	8.44034659764958e-17	9.41363250011089	Karwendel
772	ssi	male	0.575042881882516	0.501928798519756	0.658756712319536	rough	8.44034659764958e-17	9.41363250011089	Karwendel
773	ssi	male	0.560068580105175	0.485698570007283	0.645774229762462	rough	8.44034659764958e-17	9.41363250011089	Karwendel
774	ssi	male	0.545484213967042	0.469993157600887	0.633047600163229	rough	8.44034659764958e-17	9.41363250011089	Karwendel
775	ssi	male	0.531279629418534	0.454795590994513	0.620571781286213	rough	8.44034659764958e-17	9.41363250011089	Karwendel
776	ssi	male	0.517444936824787	0.440089448629152	0.608341830265915	rough	8.44034659764958e-17	9.41363250011089	Karwendel
777	ssi	male	0.503970504080213	0.425858839948709	0.596352901648615	rough	8.44034659764958e-17	9.41363250011089	Karwendel
778	ssi	male	0.490846949902357	0.412088388229645	0.58460024547263	rough	8.44034659764958e-17	9.41363250011089	Karwendel
779	ssi	male	0.478065137300376	0.398763213965828	0.573079205386395	rough	8.44034659764958e-17	9.41363250011089	Karwendel
780	ssi	male	0.465616167213613	0.385868918790655	0.561785216803639	rough	8.44034659764958e-17	9.41363250011089	Karwendel
781	ssi	male	0.453491372315813	0.373391569919057	0.550713805094914	rough	8.44034659764958e-17	9.41363250011089	Karwendel
782	ssi	male	0.441682310980688	0.361317685092584	0.539860583814769	rough	8.44034659764958e-17	9.41363250011089	Karwendel
783	ssi	male	0.430180761404617	0.349634218011307	0.529221252963856	rough	8.44034659764958e-17	9.41363250011089	Karwendel
784	ssi	male	0.418978715882393	0.338328544236782	0.518791597285291	rough	8.44034659764958e-17	9.41363250011089	Karwendel
785	ssi	male	0.408068375232028	0.327388447550859	0.508567484594587	rough	8.44034659764958e-17	9.41363250011089	Karwendel
786	ssi	male	0.397442143364746	0.316802106755582	0.498544864142498	rough	8.44034659764958e-17	9.41363250011089	Karwendel
787	ssi	male	0.387092621996368	0.306558082899928	0.488719765010135	rough	8.44034659764958e-17	9.41363250011089	Karwendel
788	ssi	male	0.377012605496416	0.29664530691958	0.4790882945357	rough	8.44034659764958e-17	9.41363250011089	Karwendel
789	ssi	male	0.36719507587135	0.287053067676372	0.469646636772233	rough	8.44034659764958e-17	9.41363250011089	Karwendel
790	ssi	male	0.357633197878441	0.27777100038449	0.460391050975747	rough	8.44034659764958e-17	9.41363250011089	Karwendel
791	ssi	male	0.348320314266882	0.26878907541092	0.451317870123168	rough	8.44034659764958e-17	9.41363250011089	Karwendel
792	ssi	male	0.33924994114282	0.260097587438042	0.442423499459469	rough	8.44034659764958e-17	9.41363250011089	Karwendel
793	ssi	male	0.330415763455084	0.251687144976657	0.433704415073447	rough	8.44034659764958e-17	9.41363250011089	Karwendel
794	ssi	male	0.321811630598471	0.243548660218121	0.425157162501566	rough	8.44034659764958e-17	9.41363250011089	Karwendel
795	ssi	male	0.313431552131516	0.235673339214616	0.41677835535931	rough	8.44034659764958e-17	9.41363250011089	Karwendel
796	ssi	male	0.305269693605778	0.228052672376947	0.408564673999516	rough	8.44034659764958e-17	9.41363250011089	Karwendel
797	ssi	male	0.297320372503733	0.220678425279602	0.40051286419714	rough	8.44034659764958e-17	9.41363250011089	Karwendel
798	ssi	male	0.289578054282443	0.213542629763139	0.39261973585995	rough	8.44034659764958e-17	9.41363250011089	Karwendel
799	ssi	male	0.282037348520248	0.20663757532428	0.384882161764625	rough	8.44034659764958e-17	9.41363250011089	Karwendel
800	ssi	male	0.274693005163806	0.199955800784411	0.377297076317762	rough	8.44034659764958e-17	9.41363250011089	Karwendel
801	rough	female	0.0415620214002224	0.0758145287331172	0.0215950799569714	canopy	1.11266381803445e-16	58.8930809885042	Karwendel
802	rough	female	0.0444949581827059	0.0801253121734021	0.0234457991655171	canopy	1.11266381803445e-16	58.8930809885042	Karwendel
803	rough	female	0.0476348656052169	0.0846812050165886	0.0254551267976345	canopy	1.11266381803445e-16	58.8930809885042	Karwendel
804	rough	female	0.0509963491124038	0.0894961440841902	0.0276366557484055	canopy	1.11266381803445e-16	58.8930809885042	Karwendel
805	rough	female	0.0545950448217356	0.0945848586397548	0.0300051438371484	canopy	1.11266381803445e-16	58.8930809885042	Karwendel
806	rough	female	0.0584476922557256	0.0999629154467985	0.0325766136425501	canopy	1.11266381803445e-16	58.8930809885042	Karwendel
807	rough	female	0.0625722122067011	0.105646766388715	0.0353684608937651	canopy	1.11266381803445e-16	58.8930809885042	Karwendel
808	rough	female	0.0669877900963129	0.111653798796333	0.0383995721507372	canopy	1.11266381803445e-16	58.8930809885042	Karwendel
809	rough	female	0.0717149652175333	0.118002388637081	0.0416904525698376	canopy	1.11266381803445e-16	58.8930809885042	Karwendel
810	rough	female	0.0767757262742585	0.124711956728461	0.0452633646191423	canopy	1.11266381803445e-16	58.8930809885042	Karwendel
811	rough	female	0.0821936136629227	0.131803028147807	0.0491424786817421	canopy	1.11266381803445e-16	58.8930809885042	Karwendel
812	rough	female	0.0879938289718905	0.139297295020046	0.053354036565902	canopy	1.11266381803445e-16	58.8930809885042	Karwendel
813	rough	female	0.0942033522079725	0.147217682875555	0.0579265290281995	canopy	1.11266381803445e-16	58.8930809885042	Karwendel
814	rough	female	0.100851067295346	0.155588420781096	0.0628908885105666	canopy	1.11266381803445e-16	58.8930809885042	Karwendel
815	rough	female	0.10796789643065	0.164435115458369	0.0682806983950832	canopy	1.11266381803445e-16	58.8930809885042	Karwendel
816	rough	female	0.11558694391921	0.173784829616912	0.0741324201921077	canopy	1.11266381803445e-16	58.8930809885042	Karwendel
817	rough	female	0.123743650161455	0.183666164740982	0.08048564019865	canopy	1.11266381803445e-16	58.8930809885042	Karwendel
818	rough	female	0.132475956505807	0.194109348583661	0.0873833372956062	canopy	1.11266381803445e-16	58.8930809885042	Karwendel
819	rough	female	0.141824481734864	0.20514632763585	0.0948721736954732	canopy	1.11266381803445e-16	58.8930809885042	Karwendel
820	rough	female	0.151832711005797	0.216810864852997	0.103002810607425	canopy	1.11266381803445e-16	58.8930809885042	Karwendel
821	rough	female	0.162547198123853	0.229138642938543	0.111830250955188	canopy	1.11266381803445e-16	58.8930809885042	Karwendel
822	rough	female	0.174017782089833	0.242167373500016	0.121414211466177	canopy	1.11266381803445e-16	58.8930809885042	Karwendel
823	rough	female	0.186297818928819	0.255936912411694	0.131819526649015	canopy	1.11266381803445e-16	58.8930809885042	Karwendel
824	rough	female	0.199444429878541	0.270489381736747	0.143116587392334	canopy	1.11266381803445e-16	58.8930809885042	Karwendel
825	rough	female	0.21351876709182	0.285869298581819	0.155381817151902	canopy	1.11266381803445e-16	58.8930809885042	Karwendel
826	rough	female	0.228586298089019	0.302123711278235	0.168698188947457	canopy	1.11266381803445e-16	58.8930809885042	Karwendel
827	rough	female	0.244717110283669	0.319302343306409	0.18315578666666	canopy	1.11266381803445e-16	58.8930809885042	Karwendel
828	rough	female	0.261986236997756	0.337457745403741	0.19885241447335	canopy	1.11266381803445e-16	58.8930809885042	Karwendel
829	rough	female	0.28047400648317	0.356645456321304	0.215894258442661	canopy	1.11266381803445e-16	58.8930809885042	Karwendel
830	rough	female	0.300266415572796	0.376924172721096	0.234396604898923	canopy	1.11266381803445e-16	58.8930809885042	Karwendel
831	rough	female	0.32145552969931	0.398355928733575	0.2544846203158	canopy	1.11266381803445e-16	58.8930809885042	Karwendel
832	rough	female	0.344139911142383	0.421006285724766	0.276294198054634	canopy	1.11266381803445e-16	58.8930809885042	Karwendel
833	rough	female	0.368425077496315	0.444944532853451	0.299972877669078	canopy	1.11266381803445e-16	58.8930809885042	Karwendel
834	rough	female	0.394423992490678	0.470243899031957	0.325680842995026	canopy	1.11266381803445e-16	58.8930809885042	Karwendel
835	rough	female	0.422257591447048	0.496981776938946	0.353592005777809	canopy	1.11266381803445e-16	58.8930809885042	Karwendel
836	rough	female	0.452055343816025	0.525239959769489	0.383895182167297	canopy	1.11266381803445e-16	58.8930809885042	Karwendel
837	rough	female	0.483955855411188	0.555104891446644	0.416795370039757	canopy	1.11266381803445e-16	58.8930809885042	Karwendel
838	rough	female	0.518107513141342	0.586667931059974	0.452515135787439	canopy	1.11266381803445e-16	58.8930809885042	Karwendel
839	rough	female	0.554669175240028	0.620025632339925	0.491296119957359	canopy	1.11266381803445e-16	58.8930809885042	Karwendel
840	rough	female	0.593810910202961	0.655280039023002	0.533400671924786	canopy	1.11266381803445e-16	58.8930809885042	Karwendel
841	rough	female	0.635714787870588	0.692538997011298	0.579113624659823	canopy	1.11266381803445e-16	58.8930809885042	Karwendel
842	rough	female	0.680575726335539	0.731916484281278	0.628744221593198	canopy	1.11266381803445e-16	58.8930809885042	Karwendel
843	rough	female	0.728602398614385	0.773532959551052	0.682628208616316	canopy	1.11266381803445e-16	58.8930809885042	Karwendel
844	rough	female	0.78001820330117	0.817515730772721	0.741130105367733	canopy	1.11266381803445e-16	58.8930809885042	Karwendel
845	rough	female	0.835062303717721	0.863999344577051	0.80464567117108	canopy	1.11266381803445e-16	58.8930809885042	Karwendel
846	rough	female	0.893990740394431	0.913125997861817	0.873604582306239	canopy	1.11266381803445e-16	58.8930809885042	Karwendel
847	rough	female	0.957077622056265	0.96504597278289	0.948473338725256	canopy	1.11266381803445e-16	58.8930809885042	Karwendel
848	rough	female	1.02461640065392	1.01991809647874	1.0297584198766	canopy	1.11266381803445e-16	58.8930809885042	Karwendel
849	rough	female	1.09692123637102	1.07791022693469	1.11800971098664	canopy	1.11266381803445e-16	58.8930809885042	Karwendel
850	rough	female	1.17432845895675	1.13919976647323	1.21382422297671	canopy	1.11266381803445e-16	58.8930809885042	Karwendel
851	rough	female	1.25719813218138	1.20397420444114	1.31785013118067	canopy	1.11266381803445e-16	58.8930809885042	Karwendel
852	rough	female	1.34591572869184	1.27243169075362	1.4307911601845	canopy	1.11266381803445e-16	58.8930809885042	Karwendel
853	rough	female	1.44089392305806	1.34478164204994	1.55341134445087	canopy	1.11266381803445e-16	58.8930809885042	Karwendel
854	rough	female	1.54257451135041	1.42124538231475	1.68654019693377	canopy	1.11266381803445e-16	58.8930809885042	Karwendel
855	rough	female	1.6514304661774	1.50205681992497	1.83107832064848	canopy	1.11266381803445e-16	58.8930809885042	Karwendel
856	rough	female	1.76796813674267	1.5874631631932	1.98800350115848	canopy	1.11266381803445e-16	58.8930809885042	Karwendel
857	rough	female	1.89272960415492	1.67772567659673	2.15837732119439	canopy	1.11266381803445e-16	58.8930809885042	Karwendel
858	rough	female	2.0262952029468	1.77312048000537	2.34335234215208	canopy	1.11266381803445e-16	58.8930809885042	Karwendel
859	rough	female	2.16928622053144	1.87393939335302	2.5441799010522	canopy	1.11266381803445e-16	58.8930809885042	Karwendel
860	rough	female	2.32236778715363	1.98049082933702	2.76221857570657	canopy	1.11266381803445e-16	58.8930809885042	Karwendel
861	rough	female	2.48625196977814	2.09310073687593	2.99894337535759	canopy	1.11266381803445e-16	58.8930809885042	Karwendel
862	rough	female	2.66170108430665	2.21211359821198	3.25595571896428	canopy	1.11266381803445e-16	58.8930809885042	Karwendel
863	rough	female	2.84953124153036	2.3378934827084	3.53499426863707	canopy	1.11266381803445e-16	58.8930809885042	Karwendel
864	rough	female	3.05061614331224	2.47082516056511	3.83794669150845	canopy	1.11266381803445e-16	58.8930809885042	Karwendel
865	rough	female	3.26589114665726	2.61131527986003	4.16686242960721	canopy	1.11266381803445e-16	58.8930809885042	Karwendel
866	rough	female	3.49635761457469	2.75979361051628	4.52396656412336	canopy	1.11266381803445e-16	58.8930809885042	Karwendel
867	rough	female	3.74308757397093	2.91671435900101	4.91167486785384	canopy	1.11266381803445e-16	58.8930809885042	Karwendel
868	rough	female	4.00722870223899	3.08255755777738	5.33261014765742	canopy	1.11266381803445e-16	58.8930809885042	Karwendel
869	rough	female	4.29000966574038	3.25783053376025	5.78961998747369	canopy	1.11266381803445e-16	58.8930809885042	Karwendel
870	rough	female	4.5927458350113	3.44306946026767	6.28579601193608	canopy	1.11266381803445e-16	58.8930809885042	Karwendel
871	rough	female	4.91684540327798	3.63884099721569	6.82449480089493	canopy	1.11266381803445e-16	58.8930809885042	Karwendel
872	rough	female	5.26381593674153	3.84574402457403	7.40936059633548	canopy	1.11266381803445e-16	58.8930809885042	Karwendel
873	rough	female	5.63527138710154	4.06441147438523	8.04434995530069	canopy	1.11266381803445e-16	58.8930809885042	Karwendel
874	rough	female	6.03293959893731	4.29551226695179	8.73375851559325	canopy	1.11266381803445e-16	58.8930809885042	Karwendel
875	rough	female	6.45867034686791	4.53975335711408	9.48225005532427	canopy	1.11266381803445e-16	58.8930809885042	Karwendel
876	rough	female	6.91444393987614	4.79788189687874	10.2948880428931	canopy	1.11266381803445e-16	58.8930809885042	Karwendel
877	rough	female	7.40238043282001	5.07068752101334	11.1771698908313	canopy	1.11266381803445e-16	58.8930809885042	Karwendel
878	rough	female	7.92474948797953	5.35900476259893	12.1350641452336	canopy	1.11266381803445e-16	58.8930809885042	Karwendel
879	rough	female	8.48398093251022	5.66371560593005	13.1750508623593	canopy	1.11266381803445e-16	58.8930809885042	Karwendel
880	rough	female	9.0826760609121	5.9857521845715	14.3041654455476	canopy	1.11266381803445e-16	58.8930809885042	Karwendel
881	rough	female	9.72361973508788	6.32609963282556	15.5300462389986	canopy	1.11266381803445e-16	58.8930809885042	Karwendel
882	rough	female	10.4097933382748	6.68579909933249	16.8609862003873	canopy	1.11266381803445e-16	58.8930809885042	Karwendel
883	rough	female	11.1443886431055	7.06595093202317	18.3059890018707	canopy	1.11266381803445e-16	58.8930809885042	Karwendel
884	rough	female	11.9308226583067	7.46771804416676	19.8748299390051	canopy	1.11266381803445e-16	58.8930809885042	Karwendel
885	rough	female	12.7727535230949	7.89232947181057	21.5781220596171	canopy	1.11266381803445e-16	58.8930809885042	Karwendel
886	rough	female	13.6740975232036	8.34108413349446	23.4273879599818	canopy	1.11266381803445e-16	58.8930809885042	Karwendel
887	rough	female	14.6390473076926	8.81535480374114	25.4351377340036	canopy	1.11266381803445e-16	58.8930809885042	Karwendel
888	rough	female	15.6720913912755	9.31659231247744	27.6149536027162	canopy	1.11266381803445e-16	58.8930809885042	Karwendel
889	rough	female	16.7780350328826	9.84632998323303	29.981581796614	canopy	1.11266381803445e-16	58.8930809885042	Karwendel
890	rough	female	17.9620225875753	10.4061883236933	32.551032312386	canopy	1.11266381803445e-16	58.8930809885042	Karwendel
891	rough	female	19.2295614357849	10.9978799829553	35.3406872188998	canopy	1.11266381803445e-16	58.8930809885042	Karwendel
892	rough	female	20.586547601182	11.623214990651	38.3694182451125	canopy	1.11266381803445e-16	58.8930809885042	Karwendel
893	rough	female	22.0392931763414	12.284106293965	41.6577144453786	canopy	1.11266381803445e-16	58.8930809885042	Karwendel
894	rough	female	23.5945556837728	12.9825756094854	45.2278208057991	canopy	1.11266381803445e-16	58.8930809885042	Karwendel
895	rough	female	25.2595695088925	13.7207596077877	49.1038887292677	canopy	1.11266381803445e-16	58.8930809885042	Karwendel
896	rough	female	27.0420795511479	14.5009164496721	53.3121394172309	canopy	1.11266381803445e-16	58.8930809885042	Karwendel
897	rough	female	28.9503772498248	15.3254326940486	57.8810412534235	canopy	1.11266381803445e-16	58.8930809885042	Karwendel
898	rough	female	30.993339152114	16.1968305986015	62.8415023895609	canopy	1.11266381803445e-16	58.8930809885042	Karwendel
899	rough	female	33.1804682028375	17.1177758355671	68.2270798358109	canopy	1.11266381803445e-16	58.8930809885042	Karwendel
900	rough	female	35.5219379478968	18.0910856462266	74.0742064705216	canopy	1.11266381803445e-16	58.8930809885042	Karwendel
901	canopy	female	3.78192828122691	8.10799951683375	2.05164511726413	canopy	-2.14683103845422	-7.105427357601e-15	Karwendel
902	canopy	female	3.70348951165657	7.84500656697269	2.02854623077596	canopy	-2.11300661214606	0.927890757248498	Karwendel
903	canopy	female	3.62667759487513	7.59054411733342	2.00570740805442	canopy	-2.07918218583791	1.85578151449701	Karwendel
904	canopy	female	3.55145878927736	7.34433547063539	1.98312572111583	canopy	-2.04535775952975	2.78367227174551	Karwendel
905	canopy	female	3.477800053073	7.10611290461507	1.96079827494184	canopy	-2.0115333332216	3.71156302899401	Karwendel
906	canopy	female	3.40566902977232	6.87561738091033	1.93872220710829	canopy	-1.97770890691344	4.63945378624252	Karwendel
907	canopy	female	3.33503403397264	6.65259826338728	1.91689468741823	canopy	-1.94388448060529	5.56734454349103	Karwendel
908	canopy	female	3.26586403743977	6.43681304560375	1.89531291753909	canopy	-1.91006005429713	6.49523530073953	Karwendel
909	canopy	female	3.19812865547804	6.22802708711265	1.87397413064393	canopy	-1.87623562798897	7.42312605798804	Karwendel
910	canopy	female	3.13179813358301	6.02601335831881	1.85287559105671	canopy	-1.84241120168082	8.35101681523654	Karwendel
911	canopy	female	3.0668433343711	5.83055219361153	1.8320145939016	canopy	-1.80858677537266	9.27890757248505	Karwendel
912	canopy	female	3.00323572478021	5.64143105250476	1.81138846475621	canopy	-1.77476234906451	10.2067983297336	Karwendel
913	canopy	female	2.94094736353581	5.45844428852486	1.79099455930866	canopy	-1.74093792275635	11.1346890869821	Karwendel
914	canopy	female	2.87995088887711	5.28139292559483	1.77083026301868	canopy	-1.7071134964482	12.0625798442306	Karwendel
915	canopy	female	2.82021950653762	5.1100844416718	1.75089299078232	canopy	-1.67328907014004	12.9904706014791	Karwendel
916	canopy	female	2.76172697797509	4.94433255940243	1.73118018660059	canopy	-1.63946464383189	13.9183613587276	Karwendel
917	canopy	female	2.70444760884562	4.78395704356876	1.71168932325178	canopy	-1.60564021752373	14.8462521159761	Karwendel
918	canopy	female	2.6483562377167	4.62878350510412	1.69241790196741	canopy	-1.57181579121558	15.7741428732246	Karwendel
919	canopy	female	2.59342822501439	4.47864321146595	1.67336345211195	canopy	-1.53799136490742	16.7020336304731	Karwendel
920	canopy	female	2.53963944219984	4.33337290315955	1.65452353086605	canopy	-1.50416693859927	17.6299243877216	Karwendel
921	canopy	female	2.48696626117013	4.19281461621296	1.63589572291335	canopy	-1.47034251229111	18.5578151449701	Karwendel
922	canopy	female	2.43538554387905	4.05681551041023	1.61747764013086	canopy	-1.43651808598296	19.4857059022186	Karwendel
923	canopy	female	2.3848746321731	3.92522770309601	1.59926692128277	canopy	-1.4026936596748	20.4135966594671	Karwendel
924	canopy	female	2.33541133783837	3.79790810837104	1.58126123171777	canopy	-1.36886923336665	21.3414874167156	Karwendel
925	canopy	female	2.28697393285373	3.67471828150339	1.56345826306971	canopy	-1.33504480705849	22.2693781739641	Karwendel
926	canopy	female	2.23954113984627	3.55552426838654	1.54585573296168	canopy	-1.30122038075034	23.1972689312126	Karwendel
927	canopy	female	2.19309212274468	3.44019645988037	1.52845138471338	canopy	-1.26739595444218	24.1251596884611	Karwendel
928	canopy	female	2.14760647762645	3.32860945087684	1.51124298705187	canopy	-1.23357152813403	25.0530504457096	Karwendel
929	canopy	female	2.10306422375493	3.22064190393706	1.49422833382543	canopy	-1.19974710182587	25.9809412029581	Karwendel
930	canopy	female	2.05944579480227	3.11617641735137	1.4774052437208	canopy	-1.16592267551772	26.9088319602067	Karwendel
931	canopy	female	2.01673203025444	3.01509939747919	1.46077155998351	canopy	-1.13209824920956	27.8367227174552	Karwendel
932	canopy	female	1.97490416699445	2.91730093522952	1.44432515014134	canopy	-1.09827382290141	28.7646134747037	Karwendel
933	canopy	female	1.93394383106018	2.82267468654814	1.42806390573099	canopy	-1.06444939659325	29.6925042319522	Karwendel
934	canopy	female	1.89383302957314	2.73111775678117	1.41198574202774	canopy	-1.03062497028509	30.6203949892007	Karwendel
935	canopy	female	1.85455414283466	2.64253058878954	1.39608859777819	canopy	-0.996800543976939	31.5482857464492	Karwendel
936	canopy	female	1.81608991658594	2.55681685469262	1.38037043493602	canopy	-0.962976117668784	32.4761765036977	Karwendel
937	canopy	female	1.77842345442874	2.47388335112321	1.36482923840065	canopy	-0.929151691360629	33.4040672609462	Karwendel
938	canopy	female	1.74153821040313	2.39363989788012	1.34946301575899	canopy	-0.895327265052474	34.3319580181947	Karwendel
939	canopy	female	1.7054179817193	2.31599923986804	1.33426979702993	canopy	-0.861502838744318	35.2598487754432	Karwendel
940	canopy	female	1.67004690164007	2.24087695221814	1.31924763441182	canopy	-0.827678412436163	36.1877395326917	Karwendel
941	canopy	female	1.63540943251098	2.16819134848618	1.30439460203275	canopy	-0.793853986128008	37.1156302899402	Karwendel
942	canopy	female	1.60149035893504	2.09786339182835	1.28970879570367	canopy	-0.760029559819853	38.0435210471887	Karwendel
943	canopy	female	1.56827478108889	2.0298166090582	1.27518833267424	canopy	-0.726205133511698	38.9714118044372	Karwendel
944	canopy	female	1.53574810817777	1.96397700749127	1.26083135139145	canopy	-0.692380707203542	39.8993025616857	Karwendel
945	canopy	female	1.50389605202604	1.90027299448695	1.24663601126101	canopy	-0.658556280895387	40.8271933189342	Karwendel
946	canopy	female	1.47270462080082	1.83863529960009	1.23260049241134	canopy	-0.624731854587232	41.7550840761827	Karwendel
947	canopy	female	1.44216011286565	1.77899689925774	1.21872299546028	canopy	-0.590907428279077	42.6829748334312	Karwendel
948	canopy	female	1.41224911076175	1.72129294387909	1.20500174128441	canopy	-0.557083001970922	43.6108655906798	Karwendel
949	canopy	female	1.382958475314	1.66546068735935	1.19143497079094	canopy	-0.523258575662767	44.5387563479283	Karwendel
950	canopy	female	1.35427533985927	1.61143941884091	1.17802094469219	canopy	-0.489434149354611	45.4666471051768	Karwendel
951	canopy	female	1.32618710459439	1.5591703966976	1.16475794328266	canopy	-0.455609723046456	46.3945378624253	Karwendel
952	canopy	female	1.29868143104135	1.50859678466023	1.15164426621849	canopy	-0.421785296738301	47.3224286196738	Karwendel
953	canopy	female	1.27174623662733	1.45966359001401	1.13867823229951	canopy	-0.387960870430146	48.2503193769223	Karwendel
954	canopy	female	1.2453696893771	1.41231760380057	1.12585817925373	canopy	-0.354136444121991	49.1782101341708	Karwendel
955	canopy	female	1.21954020271554	1.36650734295965	1.11318246352418	canopy	-0.320312017813835	50.1061008914193	Karwendel
956	canopy	female	1.19424643037792	1.32218299434744	1.10064946005823	canopy	-0.28648759150568	51.0339916486678	Karwendel
957	canopy	female	1.16947726142577	1.27929636057081	1.08825756209926	canopy	-0.252663165197525	51.9618824059163	Karwendel
958	canopy	female	1.14522181536613	1.23780080757843	1.07600518098066	canopy	-0.21883873888937	52.8897731631648	Karwendel
959	canopy	female	1.12146943737199	1.19765121395184	1.06389074592217	canopy	-0.185014312581214	53.8176639204133	Karwendel
960	canopy	female	1.0982096936019	1.15880392184138	1.0519127038285	canopy	-0.151189886273059	54.7455546776618	Karwendel
961	canopy	female	1.07543236661663	1.12121668949351	1.04006951909019	canopy	-0.117365459964904	55.6734454349103	Karwendel
962	canopy	female	1.0531274508909	1.08484864531799	1.0283596733868	canopy	-0.0835410336567488	56.6013361921588	Karwendel
963	canopy	female	1.03128514841819	1.04966024344493	1.01678166549221	canopy	-0.0497166073485937	57.5292269494073	Karwendel
964	canopy	female	1.00989586440675	1.01561322072344	1.00533401108218	canopy	-0.0158921810404382	58.4571177066558	Karwendel
965	canopy	female	0.988950203064765	0.982670555115061	0.994015242544057	canopy	0.0179322452677169	59.3850084639043	Karwendel
966	canopy	female	0.968438963473101	0.950796425436741	0.982823908788607	canopy	0.0517566715758719	60.3128992211528	Karwendel
967	canopy	female	0.948353135543503	0.919956172409617	0.971758575064008	canopy	0.0855810978840275	61.2407899784014	Karwendel
968	canopy	female	0.928683896060709	0.890116260971219	0.960817822771892	canopy	0.119405524192183	62.1686807356499	Karwendel
969	canopy	female	0.909422604806619	0.861244243810132	0.95000024928549	canopy	0.153229950500338	63.0965714928984	Karwendel
970	canopy	female	0.890560800764862	0.833308726083444	0.939304467769802	canopy	0.187054376808493	64.0244622501469	Karwendel
971	canopy	female	0.872090198404071	0.806279331278642	0.928729107003812	canopy	0.220878803116648	64.9523530073954	Karwendel
972	canopy	female	0.854002684038258	0.780126668182805	0.918272811204687	canopy	0.254703229424803	65.8802437646439	Karwendel
973	canopy	female	0.836290312262663	0.754822298923198	0.907934239853965	canopy	0.288527655732958	66.8081345218924	Karwendel
974	canopy	female	0.818945302463536	0.730338708044515	0.897712067525701	canopy	0.322352082041114	67.7360252791409	Karwendel
975	canopy	female	0.801960035400299	0.706649272589129	0.887604983716542	canopy	0.356176508349269	68.6639160363894	Karwendel
976	canopy	female	0.785327049858601	0.683728233147829	0.877611692677716	canopy	0.390000934657424	69.5918067936379	Karwendel
977	canopy	female	0.769039039372789	0.66155066584957	0.867730913248917	canopy	0.42382536096558	70.5196975508864	Karwendel
978	canopy	female	0.753088849016354	0.640092455259756	0.857961378694059	canopy	0.457649787273735	71.4475883081349	Karwendel
979	canopy	female	0.737469472258945	0.619330268157616	0.848301836538874	canopy	0.49147421358189	72.3754790653834	Karwendel
980	canopy	female	0.722174047888572	0.599241528164126	0.838751048410344	canopy	0.525298639890045	73.3033698226319	Karwendel
981	canopy	female	0.707195856997646	0.579804391192925	0.829307789877941	canopy	0.5591230661982	74.2312605798804	Karwendel
982	canopy	female	0.692528320031519	0.560997721697493	0.819970850296648	canopy	0.592947492506355	75.1591513371289	Karwendel
983	canopy	female	0.678164993898253	0.54280106968879	0.810739032651756	canopy	0.62677191881451	76.0870420943774	Karwendel
984	canopy	female	0.664099569138321	0.525194648498358	0.801611153405403	canopy	0.660596345122666	77.014932851626	Karwendel
985	canopy	female	0.65032586715302	0.508159313262699	0.792586042344842	canopy	0.694420771430821	77.9428236088744	Karwendel
986	canopy	female	0.636837837490359	0.49167654010554	0.783662542432416	canopy	0.728245197738976	78.870714366123	Karwendel
987	canopy	female	0.623629555187244	0.475728405995348	0.774839509657225	canopy	0.762069624047132	79.7986051233715	Karwendel
988	canopy	female	0.610695218166788	0.460297569256193	0.766115812888462	canopy	0.795894050355287	80.72649588062	Karwendel
989	canopy	female	0.598029144689595	0.445367250710758	0.757490333730398	canopy	0.829718476663442	81.6543866378685	Karwendel
990	canopy	female	0.585625770857917	0.43092121543501	0.748961966379001	canopy	0.863542902971597	82.582277395117	Karwendel
991	canopy	female	0.573479648171562	0.416943755104669	0.740529617480172	canopy	0.897367329279752	83.5101681523655	Karwendel
992	canopy	female	0.561585441134507	0.403419670914301	0.732192205989574	canopy	0.931191755587907	84.438058909614	Karwendel
993	canopy	female	0.549937924911139	0.390334257050444	0.72394866303404	canopy	0.965016181896063	85.3659496668625	Karwendel
994	canopy	female	0.538531983031114	0.377673284700804	0.715797931774538	canopy	0.998840608204218	86.293840424111	Karwendel
995	canopy	female	0.527362605141819	0.365422986582143	0.707738967270687	canopy	1.03266503451237	87.2217311813595	Karwendel
996	canopy	female	0.516424884807442	0.353570041970004	0.699770736346791	canopy	1.06648946082053	88.149621938608	Karwendel
997	canopy	female	0.505714017353695	0.342101562214039	0.691892217459384	canopy	1.10031388712868	89.0775126958565	Karwendel
998	canopy	female	0.495225297757239	0.331005076723141	0.684102400566266	canopy	1.13413831343684	90.005403453105	Karwendel
999	canopy	female	0.484954118578881	0.320268519405191	0.676400286997015	canopy	1.16796273974499	90.9332942103535	Karwendel
1000	canopy	female	0.474895967939637	0.309880215546621	0.668784889324952	canopy	1.20178716605315	91.861184967602	Karwendel
1001	sparse	female	1.13821189037958	1.25354594392466	1.04518004016756	canopy	1.11266381803445e-16	58.8930809885042	Karwendel
1002	sparse	female	1.12101121723001	1.22066545945663	1.03976161910668	canopy	1.11266381803445e-16	58.8930809885042	Karwendel
1003	sparse	female	1.10407048088069	1.18864742942363	1.03437128821751	canopy	1.11266381803445e-16	58.8930809885042	Karwendel
1004	sparse	female	1.08738575316326	1.15746923166347	1.02900890187501	canopy	1.11266381803445e-16	58.8930809885042	Karwendel
1005	sparse	female	1.07095316527188	1.12710883739281	1.0236743152091	canopy	1.11266381803445e-16	58.8930809885042	Karwendel
1006	sparse	female	1.05476890686618	1.09754479564285	1.01836738410073	canopy	1.11266381803445e-16	58.8930809885042	Karwendel
1007	sparse	female	1.03882922518768	1.06875621810327	1.013087965178	canopy	1.11266381803445e-16	58.8930809885042	Karwendel
1008	sparse	female	1.02313042418963	1.04072276436368	1.00783591581226	canopy	1.11266381803445e-16	58.8930809885042	Karwendel
1009	sparse	female	1.00766886368001	1.01342462754227	1.0026110941143	canopy	1.11266381803445e-16	58.8930809885042	Karwendel
1010	sparse	female	0.992440958477415	0.986842520291295	0.997413358930463	canopy	1.11266381803445e-16	58.8930809885042	Karwendel
1011	sparse	female	0.977443177579757	0.960957661169783	0.992242569838887	canopy	1.11266381803445e-16	58.8930809885042	Karwendel
1012	sparse	female	0.962672043345492	0.935751761373557	0.987098587145672	canopy	1.11266381803445e-16	58.8930809885042	Karwendel
1013	sparse	female	0.948124130687245	0.911207011813403	0.98198127188112	canopy	1.11266381803445e-16	58.8930809885042	Karwendel
1014	sparse	female	0.933796066277604	0.887306070532153	0.976890485795982	canopy	1.11266381803445e-16	58.8930809885042	Karwendel
1015	sparse	female	0.919684527766928	0.864032050451819	0.971826091357717	canopy	1.11266381803445e-16	58.8930809885042	Karwendel
1016	sparse	female	0.905786243012966	0.841368507442125	0.966787951746785	canopy	1.11266381803445e-16	58.8930809885042	Karwendel
1017	sparse	female	0.892097989322123	0.819299428701996	0.96177593085294	canopy	1.11266381803445e-16	58.8930809885042	Karwendel
1018	sparse	female	0.878616592702196	0.7978092214458	0.956789893271563	canopy	1.11266381803445e-16	58.8930809885042	Karwendel
1019	sparse	female	0.865338927126391	0.776882701886356	0.951829704299998	canopy	1.11266381803445e-16	58.8930809885042	Karwendel
1020	sparse	female	0.852261913808474	0.756505084506906	0.946895229933914	canopy	1.11266381803445e-16	58.8930809885042	Karwendel
1021	sparse	female	0.839382520488867	0.736661971614498	0.941986336863685	canopy	1.11266381803445e-16	58.8930809885042	Karwendel
1022	sparse	female	0.826697760731541	0.71733934316737	0.93710289247079	canopy	1.11266381803445e-16	58.8930809885042	Karwendel
1023	sparse	female	0.814204693231528	0.698523546869168	0.932244764824226	canopy	1.11266381803445e-16	58.8930809885042	Karwendel
1024	sparse	female	0.801900421132898	0.680201288522993	0.927411822676949	canopy	1.11266381803445e-16	58.8930809885042	Karwendel
1025	sparse	female	0.789782091357047	0.662359622638459	0.922603935462326	canopy	1.11266381803445e-16	58.8930809885042	Karwendel
1026	sparse	female	0.777846893941132	0.644985943285128	0.917820973290605	canopy	1.11266381803445e-16	58.8930809885042	Karwendel
1027	sparse	female	0.766092061386508	0.628067975185859	0.91306280694541	canopy	1.11266381803445e-16	58.8930809885042	Karwendel
1028	sparse	female	0.754514868017003	0.611593765043778	0.908329307880249	canopy	1.11266381803445e-16	58.8930809885042	Karwendel
1029	sparse	female	0.743112629346901	0.595551673096747	0.903620348215038	canopy	1.11266381803445e-16	58.8930809885042	Karwendel
1030	sparse	female	0.731882701458469	0.579930364893347	0.898935800732652	canopy	1.11266381803445e-16	58.8930809885042	Karwendel
1031	sparse	female	0.720822480388895	0.564718803284591	0.894275538875482	canopy	1.11266381803445e-16	58.8930809885042	Karwendel
1032	sparse	female	0.709929401526486	0.549906240625682	0.889639436742021	canopy	1.11266381803445e-16	58.8930809885042	Karwendel
1033	sparse	female	0.699200939015996	0.535482211182328	0.885027369083458	canopy	1.11266381803445e-16	58.8930809885042	Karwendel
1034	sparse	female	0.688634605172936	0.521436523736231	0.8804392113003	canopy	1.11266381803445e-16	58.8930809885042	Karwendel
1035	sparse	female	0.678227949906739	0.507759254384542	0.875874839439	canopy	1.11266381803445e-16	58.8930809885042	Karwendel
1036	sparse	female	0.667978560152637	0.494440739528182	0.871334130188611	canopy	1.11266381803445e-16	58.8930809885042	Karwendel
1037	sparse	female	0.657884059312132	0.481471569044075	0.866816960877456	canopy	1.11266381803445e-16	58.8930809885042	Karwendel
1038	sparse	female	0.64794210670191	0.468842579636484	0.862323209469811	canopy	1.11266381803445e-16	58.8930809885042	Karwendel
1039	sparse	female	0.638150397011098	0.45654484836273	0.857852754562609	canopy	1.11266381803445e-16	58.8930809885042	Karwendel
1040	sparse	female	0.628506659766709	0.444569686328738	0.853405475382162	canopy	1.11266381803445e-16	58.8930809885042	Karwendel
1041	sparse	female	0.619008658807174	0.432908632549948	0.848981251780898	canopy	1.11266381803445e-16	58.8930809885042	Karwendel
1042	sparse	female	0.609654191763829	0.421553447973249	0.844579964234109	canopy	1.11266381803445e-16	58.8930809885042	Karwendel
1043	sparse	female	0.600441089550231	0.410496109655729	0.840201493836732	canopy	1.11266381803445e-16	58.8930809885042	Karwendel
1044	sparse	female	0.591367215859205	0.399728805096101	0.83584572230013	canopy	1.11266381803445e-16	58.8930809885042	Karwendel
1045	sparse	female	0.582430466667473	0.389243926714829	0.831512531948895	canopy	1.11266381803445e-16	58.8930809885042	Karwendel
1046	sparse	female	0.573628769747788	0.37903406647903	0.827201805717676	canopy	1.11266381803445e-16	58.8930809885042	Karwendel
1047	sparse	female	0.564960084188428	0.369092010668375	0.822913427148009	canopy	1.11266381803445e-16	58.8930809885042	Karwendel
1048	sparse	female	0.556422399919956	0.35941073477827	0.818647280385176	canopy	1.11266381803445e-16	58.8930809885042	Karwendel
1049	sparse	female	0.548013737249129	0.349983398556734	0.81440325017507	canopy	1.11266381803445e-16	58.8930809885042	Karwendel
1050	sparse	female	0.539732146399857	0.340803341171453	0.810181221861087	canopy	1.11266381803445e-16	58.8930809885042	Karwendel
1051	sparse	female	0.531575707061091	0.331864076503612	0.805981081381025	canopy	1.11266381803445e-16	58.8930809885042	Karwendel
1052	sparse	female	0.523542527941548	0.323159288565156	0.801802715264002	canopy	1.11266381803445e-16	58.8930809885042	Karwendel
1053	sparse	female	0.515630746331164	0.314682827036271	0.797646010627392	canopy	1.11266381803445e-16	58.8930809885042	Karwendel
1054	sparse	female	0.507838527669174	0.306428702919904	0.793510855173775	canopy	1.11266381803445e-16	58.8930809885042	Karwendel
1055	sparse	female	0.500164065118721	0.298391084310272	0.789397137187905	canopy	1.11266381803445e-16	58.8930809885042	Karwendel
1056	sparse	female	0.492605579147887	0.290564292272363	0.785304745533687	canopy	1.11266381803445e-16	58.8930809885042	Karwendel
1057	sparse	female	0.485161317117067	0.282942796829512	0.78123356965118	canopy	1.11266381803445e-16	58.8930809885042	Karwendel
1058	sparse	female	0.477829552872568	0.27552121305623	0.777183499553606	canopy	1.11266381803445e-16	58.8930809885042	Karwendel
1059	sparse	female	0.470608586346354	0.268294297273514	0.773154425824381	canopy	1.11266381803445e-16	58.8930809885042	Karwendel
1060	sparse	female	0.463496743161841	0.261256943343952	0.769146239614159	canopy	1.11266381803445e-16	58.8930809885042	Karwendel
1061	sparse	female	0.456492374245645	0.254404179064016	0.76515883263789	canopy	1.11266381803445e-16	58.8930809885042	Karwendel
1062	sparse	female	0.4495938554452	0.247731162650969	0.761192097171895	canopy	1.11266381803445e-16	58.8930809885042	Karwendel
1063	sparse	female	0.442799587152157	0.241233179321941	0.757245926050956	canopy	1.11266381803445e-16	58.8930809885042	Karwendel
1064	sparse	female	0.436107993931468	0.234905637962719	0.753320212665421	canopy	1.11266381803445e-16	58.8930809885042	Karwendel
1065	sparse	female	0.429517524156081	0.228744067883919	0.749414850958324	canopy	1.11266381803445e-16	58.8930809885042	Karwendel
1066	sparse	female	0.423026649647153	0.222744115662253	0.745529735422519	canopy	1.11266381803445e-16	58.8930809885042	Karwendel
1067	sparse	female	0.416633865319698	0.216901542064632	0.74166476109783	canopy	1.11266381803445e-16	58.8930809885042	Karwendel
1068	sparse	female	0.410337688833597	0.211212219052968	0.737819823568216	canopy	1.11266381803445e-16	58.8930809885042	Karwendel
1069	sparse	female	0.404136660249872	0.205672126867526	0.733994818958947	canopy	1.11266381803445e-16	58.8930809885042	Karwendel
1070	sparse	female	0.398029341692164	0.200277351186786	0.730189643933804	canopy	1.11266381803445e-16	58.8930809885042	Karwendel
1071	sparse	female	0.392014317013319	0.195024080361802	0.726404195692282	canopy	1.11266381803445e-16	58.8930809885042	Karwendel
1072	sparse	female	0.386090191467019	0.189908602723103	0.722638371966812	canopy	1.11266381803445e-16	58.8930809885042	Karwendel
1073	sparse	female	0.380255591384369	0.184927303958231	0.718892071020004	canopy	1.11266381803445e-16	58.8930809885042	Karwendel
1074	sparse	female	0.374509163855379	0.180076664558069	0.715165191641893	canopy	1.11266381803445e-16	58.8930809885042	Karwendel
1075	sparse	female	0.36884957641525	0.175353257330155	0.711457633147206	canopy	1.11266381803445e-16	58.8930809885042	Karwendel
1076	sparse	female	0.363275516735411	0.170753744977212	0.707769295372645	canopy	1.11266381803445e-16	58.8930809885042	Karwendel
1077	sparse	female	0.357785692319216	0.166274877739204	0.704100078674174	canopy	1.11266381803445e-16	58.8930809885042	Karwendel
1078	sparse	female	0.352378830202246	0.161913491097234	0.700449883924336	canopy	1.11266381803445e-16	58.8930809885042	Karwendel
1079	sparse	female	0.347053676657138	0.157666503537672	0.696818612509569	canopy	1.11266381803445e-16	58.8930809885042	Karwendel
1080	sparse	female	0.341808996902872	0.153530914374926	0.693206166327541	canopy	1.11266381803445e-16	58.8930809885042	Karwendel
1081	sparse	female	0.336643574818457	0.149503801631325	0.689612447784506	canopy	1.11266381803445e-16	58.8930809885042	Karwendel
1082	sparse	female	0.331556212660936	0.145582319972616	0.68603735979266	canopy	1.11266381803445e-16	58.8930809885042	Karwendel
1083	sparse	female	0.326545730787662	0.1417636986976	0.682480805767523	canopy	1.11266381803445e-16	58.8930809885042	Karwendel
1084	sparse	female	0.321610967382761	0.138045239780519	0.678942689625329	canopy	1.11266381803445e-16	58.8930809885042	Karwendel
1085	sparse	female	0.316750778187738	0.134424315964773	0.675422915780426	canopy	1.11266381803445e-16	58.8930809885042	Karwendel
1086	sparse	female	0.311964036236146	0.130898368906648	0.671921389142701	canopy	1.11266381803445e-16	58.8930809885042	Karwendel
1087	sparse	female	0.30724963159227	0.127464907367735	0.668438015115005	canopy	1.11266381803445e-16	58.8930809885042	Karwendel
1088	sparse	female	0.302606471093758	0.124121505454756	0.6649726995906	canopy	1.11266381803445e-16	58.8930809885042	Karwendel
1089	sparse	female	0.298033478098144	0.120865800905567	0.661525348950614	canopy	1.11266381803445e-16	58.8930809885042	Karwendel
1090	sparse	female	0.293529592233195	0.117695493420107	0.658095870061518	canopy	1.11266381803445e-16	58.8930809885042	Karwendel
1091	sparse	female	0.289093769151038	0.114608343035143	0.654684170272602	canopy	1.11266381803445e-16	58.8930809885042	Karwendel
1092	sparse	female	0.284724980285998	0.111602168541629	0.651290157413477	canopy	1.11266381803445e-16	58.8930809885042	Karwendel
1093	sparse	female	0.2804222126161	0.108674845943589	0.647913739791584	canopy	1.11266381803445e-16	58.8930809885042	Karwendel
1094	sparse	female	0.276184468428169	0.105824306957418	0.644554826189716	canopy	1.11266381803445e-16	58.8930809885042	Karwendel
1095	sparse	female	0.272010765086484	0.103048537550547	0.641213325863554	canopy	1.11266381803445e-16	58.8930809885042	Karwendel
1096	sparse	female	0.26790013480493	0.10034557651844	0.637889148539216	canopy	1.11266381803445e-16	58.8930809885042	Karwendel
1097	sparse	female	0.263851624422588	0.0977135140989159	0.634582204410818	canopy	1.11266381803445e-16	58.8930809885042	Karwendel
1098	sparse	female	0.259864295182719	0.0951504906228179	0.631292404138046	canopy	1.11266381803445e-16	58.8930809885042	Karwendel
1099	sparse	female	0.255937222515087	0.0926546952000717	0.628019658843746	canopy	1.11266381803445e-16	58.8930809885042	Karwendel
1100	sparse	female	0.252069495821576	0.0902243644402129	0.62476388011152	canopy	1.11266381803445e-16	58.8930809885042	Karwendel
1101	ssi	female	1.65222003243825	2.39248475888963	1.13123906224047	canopy	1.11266381803445e-16	58.8930809885042	Karwendel
1102	ssi	female	1.63572055105917	2.35113023252539	1.12845420687813	canopy	1.11266381803445e-16	58.8930809885042	Karwendel
1103	ssi	female	1.61938583761683	2.31049052653543	1.12567620720143	canopy	1.11266381803445e-16	58.8930809885042	Karwendel
1104	ssi	female	1.60321424669752	2.27055328512191	1.12290504633321	canopy	1.11266381803445e-16	58.8930809885042	Karwendel
1105	ssi	female	1.58720414931901	2.23130636605917	1.12014070743787	canopy	1.11266381803445e-16	58.8930809885042	Karwendel
1106	ssi	female	1.57135393276654	2.19273783700207	1.11738317372125	canopy	1.11266381803445e-16	58.8930809885042	Karwendel
1107	ssi	female	1.55566200043029	2.15483597185822	1.11463242843054	canopy	1.11266381803445e-16	58.8930809885042	Karwendel
1108	ssi	female	1.5401267716446	2.11758924722279	1.11188845485416	canopy	1.11266381803445e-16	58.8930809885042	Karwendel
1109	ssi	female	1.52474668152872	2.08098633887509	1.10915123632168	canopy	1.11266381803445e-16	58.8930809885042	Karwendel
1110	ssi	female	1.5095201808292	2.04501611833559	1.10642075620371	canopy	1.11266381803445e-16	58.8930809885042	Karwendel
1111	ssi	female	1.49444573576381	2.00966764948254	1.1036969979118	canopy	1.11266381803445e-16	58.8930809885042	Karwendel
1112	ssi	female	1.47952182786706	1.97493018522699	1.10097994489831	canopy	1.11266381803445e-16	58.8930809885042	Karwendel
1113	ssi	female	1.46474695383724	1.94079316424533	1.09826958065637	canopy	1.11266381803445e-16	58.8930809885042	Karwendel
1114	ssi	female	1.45011962538497	1.90724620776835	1.09556588871974	canopy	1.11266381803445e-16	58.8930809885042	Karwendel
1115	ssi	female	1.43563836908331	1.87427911642568	1.09286885266269	canopy	1.11266381803445e-16	58.8930809885042	Karwendel
1116	ssi	female	1.42130172621933	1.84188186714492	1.09017845609997	canopy	1.11266381803445e-16	58.8930809885042	Karwendel
1117	ssi	female	1.40710825264718	1.81004461010424	1.08749468268662	canopy	1.11266381803445e-16	58.8930809885042	Karwendel
1118	ssi	female	1.39305651864258	1.77875766573777	1.08481751611796	canopy	1.11266381803445e-16	58.8930809885042	Karwendel
1119	ssi	female	1.37914510875886	1.74801152179264	1.08214694012941	canopy	1.11266381803445e-16	58.8930809885042	Karwendel
1120	ssi	female	1.36537262168435	1.71779683043698	1.07948293849647	canopy	1.11266381803445e-16	58.8930809885042	Karwendel
1121	ssi	female	1.35173767010121	1.68810440541787	1.07682549503454	canopy	1.11266381803445e-16	58.8930809885042	Karwendel
1122	ssi	female	1.33823888054574	1.65892521926838	1.0741745935989	canopy	1.11266381803445e-16	58.8930809885042	Karwendel
1123	ssi	female	1.32487489326994	1.630250400563	1.07153021808454	canopy	1.11266381803445e-16	58.8930809885042	Karwendel
1124	ssi	female	1.31164436210464	1.60207123122038	1.06889235242612	canopy	1.11266381803445e-16	58.8930809885042	Karwendel
1125	ssi	female	1.29854595432382	1.57437914385275	1.06626098059785	canopy	1.11266381803445e-16	58.8930809885042	Karwendel
1126	ssi	female	1.28557835051041	1.54716571916118	1.06363608661338	canopy	1.11266381803445e-16	58.8930809885042	Karwendel
1127	ssi	female	1.27274024442337	1.52042268337583	1.06101765452572	canopy	1.11266381803445e-16	58.8930809885042	Karwendel
1128	ssi	female	1.26003034286608	1.49414190574043	1.05840566842714	canopy	1.11266381803445e-16	58.8930809885042	Karwendel
1129	ssi	female	1.24744736555615	1.46831539604031	1.05580011244907	canopy	1.11266381803445e-16	58.8930809885042	Karwendel
1130	ssi	female	1.23499004499637	1.44293530217306	1.053200970762	canopy	1.11266381803445e-16	58.8930809885042	Karwendel
1131	ssi	female	1.2226571263471	1.41799390776129	1.05060822757539	canopy	1.11266381803445e-16	58.8930809885042	Karwendel
1132	ssi	female	1.21044736729982	1.39348362980656	1.04802186713758	canopy	1.11266381803445e-16	58.8930809885042	Karwendel
1133	ssi	female	1.19835953795204	1.3693970163839	1.04544187373568	canopy	1.11266381803445e-16	58.8930809885042	Karwendel
1134	ssi	female	1.18639242068334	1.34572674437622	1.04286823169549	canopy	1.11266381803445e-16	58.8930809885042	Karwendel
1135	ssi	female	1.17454481003281	1.32246561724778	1.04030092538139	canopy	1.11266381803445e-16	58.8930809885042	Karwendel
1136	ssi	female	1.16281551257754	1.29960656285629	1.03773993919624	canopy	1.11266381803445e-16	58.8930809885042	Karwendel
1137	ssi	female	1.15120334681245	1.27714263130267	1.03518525758132	canopy	1.11266381803445e-16	58.8930809885042	Karwendel
1138	ssi	female	1.13970714303127	1.25506699281809	1.0326368650162	canopy	1.11266381803445e-16	58.8930809885042	Karwendel
1139	ssi	female	1.1283257432087	1.23337293568752	1.03009474601865	canopy	1.11266381803445e-16	58.8930809885042	Karwendel
1140	ssi	female	1.11705800088377	1.21205386420908	1.02755888514456	canopy	1.11266381803445e-16	58.8930809885042	Karwendel
1141	ssi	female	1.10590278104436	1.19110329668882	1.02502926698786	canopy	1.11266381803445e-16	58.8930809885042	Karwendel
1142	ssi	female	1.09485896001286	1.17051486347	1.02250587618037	canopy	1.11266381803445e-16	58.8930809885042	Karwendel
1143	ssi	female	1.08392542533299	1.15028230499653	1.01998869739178	canopy	1.11266381803445e-16	58.8930809885042	Karwendel
1144	ssi	female	1.07310107565772	1.1303994699099	1.01747771532948	canopy	1.11266381803445e-16	58.8930809885042	Karwendel
1145	ssi	female	1.06238482063838	1.11086031317888	1.01497291473853	canopy	1.11266381803445e-16	58.8930809885042	Karwendel
1146	ssi	female	1.05177558081475	1.09165889426173	1.01247428040156	canopy	1.11266381803445e-16	58.8930809885042	Karwendel
1147	ssi	female	1.04127228750641	1.0727893753	1.00998179713863	canopy	1.11266381803445e-16	58.8930809885042	Karwendel
1148	ssi	female	1.03087388270502	1.0542460193437	1.00749544980718	canopy	1.11266381803445e-16	58.8930809885042	Karwendel
1149	ssi	female	1.02057931896779	1.03602318860701	1.00501522330195	canopy	1.11266381803445e-16	58.8930809885042	Karwendel
1150	ssi	female	1.01038755931195	1.01811534275428	1.00254110255482	canopy	1.11266381803445e-16	58.8930809885042	Karwendel
1151	ssi	female	1.0002975771103	1.00051703721552	1.00007307253481	canopy	1.11266381803445e-16	58.8930809885042	Karwendel
1152	ssi	female	0.99030835598779	0.983222921531116	0.997611118247922	canopy	1.11266381803445e-16	58.8930809885042	Karwendel
1153	ssi	female	0.980418889719155	0.966227737725115	0.995155224737066	canopy	1.11266381803445e-16	58.8930809885042	Karwendel
1154	ssi	female	0.970628182127539	0.949526318706605	0.992705377081981	canopy	1.11266381803445e-16	58.8930809885042	Karwendel
1155	ssi	female	0.960935246984159	0.933113586698767	0.990261560399134	canopy	1.11266381803445e-16	58.8930809885042	Karwendel
1156	ssi	female	0.951339107908957	0.91698455169506	0.987823759841633	canopy	1.11266381803445e-16	58.8930809885042	Karwendel
1157	ssi	female	0.941838798272254	0.901134309942099	0.985391960599133	canopy	1.11266381803445e-16	58.8930809885042	Karwendel
1158	ssi	female	0.93243336109737	0.885558042448752	0.982966147897751	canopy	1.11266381803445e-16	58.8930809885042	Karwendel
1159	ssi	female	0.923121848964238	0.870251013521007	0.980546306999974	canopy	1.11266381803445e-16	58.8930809885042	Karwendel
1160	ssi	female	0.913903323913961	0.855208569322171	0.978132423204569	canopy	1.11266381803445e-16	58.8930809885042	Karwendel
1161	ssi	female	0.904776857354335	0.84042613645795	0.975724481846492	canopy	1.11266381803445e-16	58.8930809885042	Karwendel
1162	ssi	female	0.895741529966309	0.825899220585985	0.973322468296805	canopy	1.11266381803445e-16	58.8930809885042	Karwendel
1163	ssi	female	0.886796431611381	0.811623405049429	0.97092636796258	canopy	1.11266381803445e-16	58.8930809885042	Karwendel
1164	ssi	female	0.87794066123992	0.797594349534138	0.968536166286814	canopy	1.11266381803445e-16	58.8930809885042	Karwendel
1165	ssi	female	0.869173326800401	0.78380778874907	0.966151848748342	canopy	1.11266381803445e-16	58.8930809885042	Karwendel
1166	ssi	female	0.860493545149547	0.770259531129505	0.963773400861745	canopy	1.11266381803445e-16	58.8930809885042	Karwendel
1167	ssi	female	0.851900441963371	0.756945457562664	0.961400808177264	canopy	1.11266381803445e-16	58.8930809885042	Karwendel
1168	ssi	female	0.843393151649105	0.743861520135369	0.959034056280712	canopy	1.11266381803445e-16	58.8930809885042	Karwendel
1169	ssi	female	0.834970817258002	0.731003740903346	0.956673130793387	canopy	1.11266381803445e-16	58.8930809885042	Karwendel
1170	ssi	female	0.826632590399024	0.718368210681797	0.954318017371985	canopy	1.11266381803445e-16	58.8930809885042	Karwendel
1171	ssi	female	0.818377631153374	0.70595108785688	0.95196870170851	canopy	1.11266381803445e-16	58.8930809885042	Karwendel
1172	ssi	female	0.810205107989896	0.693748597217738	0.949625169530189	canopy	1.11266381803445e-16	58.8930809885042	Karwendel
1173	ssi	female	0.802114197681308	0.681757028808704	0.947287406599389	canopy	1.11266381803445e-16	58.8930809885042	Karwendel
1174	ssi	female	0.794104085221285	0.669972736801359	0.944955398713521	canopy	1.11266381803445e-16	58.8930809885042	Karwendel
1175	ssi	female	0.786173963742356	0.658392138386081	0.942629131704965	canopy	1.11266381803445e-16	58.8930809885042	Karwendel
1176	ssi	female	0.778323034434631	0.64701171268275	0.940308591440975	canopy	1.11266381803445e-16	58.8930809885042	Karwendel
1177	ssi	female	0.770550506465335	0.635827999670288	0.937993763823599	canopy	1.11266381803445e-16	58.8930809885042	Karwendel
1178	ssi	female	0.762855596899144	0.624837599134699	0.935684634789588	canopy	1.11266381803445e-16	58.8930809885042	Karwendel
1179	ssi	female	0.755237530619325	0.614037169635296	0.933381190310317	canopy	1.11266381803445e-16	58.8930809885042	Karwendel
1180	ssi	female	0.747695540249652	0.603423427488787	0.931083416391694	canopy	1.11266381803445e-16	58.8930809885042	Karwendel
1181	ssi	female	0.740228866077108	0.592993145770935	0.928791299074078	canopy	1.11266381803445e-16	58.8930809885042	Karwendel
1182	ssi	female	0.732836755975363	0.582743153335464	0.926504824432194	canopy	1.11266381803445e-16	58.8930809885042	Karwendel
1183	ssi	female	0.725518465329007	0.572670333849928	0.924223978575047	canopy	1.11266381803445e-16	58.8930809885042	Karwendel
1184	ssi	female	0.718273256958543	0.562771624848243	0.921948747645838	canopy	1.11266381803445e-16	58.8930809885042	Karwendel
1185	ssi	female	0.711100401046134	0.553044016799598	0.919679117821882	canopy	1.11266381803445e-16	58.8930809885042	Karwendel
1186	ssi	female	0.703999175062088	0.543484552193462	0.917415075314522	canopy	1.11266381803445e-16	58.8930809885042	Karwendel
1187	ssi	female	0.696968863692071	0.5340903246404	0.915156606369044	canopy	1.11266381803445e-16	58.8930809885042	Karwendel
1188	ssi	female	0.690008758765059	0.524858477988437	0.912903697264596	canopy	1.11266381803445e-16	58.8930809885042	Karwendel
1189	ssi	female	0.683118159181999	0.515786205454696	0.910656334314105	canopy	1.11266381803445e-16	58.8930809885042	Karwendel
1190	ssi	female	0.67629637084519	0.506870748772043	0.90841450386419	canopy	1.11266381803445e-16	58.8930809885042	Karwendel
1191	ssi	female	0.669542706588361	0.498109397350484	0.906178192295083	canopy	1.11266381803445e-16	58.8930809885042	Karwendel
1192	ssi	female	0.662856486107456	0.489499487453058	0.903947386020544	canopy	1.11266381803445e-16	58.8930809885042	Karwendel
1193	ssi	female	0.656237035892107	0.48103840138597	0.901722071487781	canopy	1.11266381803445e-16	58.8930809885042	Karwendel
1194	ssi	female	0.649683689157785	0.472723566702734	0.899502235177364	canopy	1.11266381803445e-16	58.8930809885042	Karwendel
1195	ssi	female	0.64319578577864	0.464552455422059	0.897287863603145	canopy	1.11266381803445e-16	58.8930809885042	Karwendel
1196	ssi	female	0.636772672221003	0.456522583259262	0.895078943312177	canopy	1.11266381803445e-16	58.8930809885042	Karwendel
1197	ssi	female	0.630413701477555	0.448631508870964	0.892875460884631	canopy	1.11266381803445e-16	58.8930809885042	Karwendel
1198	ssi	female	0.624118233002154	0.440876833112844	0.890677402933713	canopy	1.11266381803445e-16	58.8930809885042	Karwendel
1199	ssi	female	0.61788563264531	0.433256198310217	0.888484756105585	canopy	1.11266381803445e-16	58.8930809885042	Karwendel
1200	ssi	female	0.61171527259031	0.425767287541228	0.886297507079285	canopy	1.11266381803445e-16	58.8930809885042	Karwendel
1201	rough	male	0.0881407103708644	0.141519778212538	0.053097213635827	canopy	1.11266381803445e-16	58.8930809885042	Karwendel
1202	rough	male	0.0928519857034236	0.147578470038284	0.056546440020495	canopy	1.11266381803445e-16	58.8930809885042	Karwendel
1203	rough	male	0.0978150869534934	0.153896544312922	0.0602197301900215	canopy	1.11266381803445e-16	58.8930809885042	Karwendel
1204	rough	male	0.103043474657394	0.160485105620861	0.06413163946032	canopy	1.11266381803445e-16	58.8930809885042	Karwendel
1205	rough	male	0.108551328840687	0.167355733951827	0.0682976686692292	canopy	1.11266381803445e-16	58.8930809885042	Karwendel
1206	rough	male	0.114353587476133	0.174520505053736	0.072734325598177	canopy	1.11266381803445e-16	58.8930809885042	Karwendel
1207	rough	male	0.120465986997297	0.181992011656906	0.0774591903838309	canopy	1.11266381803445e-16	58.8930809885042	Karwendel
1208	rough	male	0.12690510497768	0.189783385606919	0.0824909851789282	canopy	1.11266381803445e-16	58.8930809885042	Karwendel
1209	rough	male	0.133688405091118	0.197908320945019	0.0878496483383153	canopy	1.11266381803445e-16	58.8930809885042	Karwendel
1210	rough	male	0.140834284475398	0.206381097976621	0.0935564134241552	canopy	1.11266381803445e-16	58.8930809885042	Karwendel
1211	rough	male	0.148362123627541	0.21521660837024	0.0996338933433605	canopy	1.11266381803445e-16	58.8930809885042	Karwendel
1212	rough	male	0.156292338966078	0.22443038133093	0.106106169950644	canopy	1.11266381803445e-16	58.8930809885042	Karwendel
1213	rough	male	0.164646438202862	0.234038610894269	0.112998889472237	canopy	1.11266381803445e-16	58.8930809885042	Karwendel
1214	rough	male	0.173447078674615	0.244058184388827	0.120339364128384	canopy	1.11266381803445e-16	58.8930809885042	Karwendel
1215	rough	male	0.182718128792385	0.254506712117173	0.128156680357304	canopy	1.11266381803445e-16	58.8930809885042	Karwendel
1216	rough	male	0.192484732775594	0.265402558307562	0.136481814069435	canopy	1.11266381803445e-16	58.8930809885042	Karwendel
1217	rough	male	0.202773378846225	0.276764873390725	0.145347753388669	canopy	1.11266381803445e-16	58.8930809885042	Karwendel
1218	rough	male	0.21361197106812	0.288613627658469	0.154789629366924	canopy	1.11266381803445e-16	58.8930809885042	Karwendel
1219	rough	male	0.225029905026197	0.30096964636327	0.164844855190019	canopy	1.11266381803445e-16	58.8930809885042	Karwendel
1220	rough	male	0.237058147550874	0.313854646320521	0.175553274426439	canopy	1.11266381803445e-16	58.8930809885042	Karwendel
1221	rough	male	0.249729320703885	0.327291274077801	0.18695731890643	canopy	1.11266381803445e-16	58.8930809885042	Karwendel
1222	rough	male	0.263077790253296	0.34130314571821	0.199102176857012	canopy	1.11266381803445e-16	58.8930809885042	Karwendel
1223	rough	male	0.277139758877663	0.355914888367769	0.212035971959146	canopy	1.11266381803445e-16	58.8930809885042	Karwendel
1224	rough	male	0.291953364352113	0.371152183479811	0.225809954036554	canopy	1.11266381803445e-16	58.8930809885042	Karwendel
1225	rough	male	0.307558782982644	0.387041811972444	0.240478702131803	canopy	1.11266381803445e-16	58.8930809885042	Karwendel
1226	rough	male	0.323998338569174	0.403611701298427	0.256100340774325	canopy	1.11266381803445e-16	58.8930809885042	Karwendel
1227	rough	male	0.341316617192847	0.420890974530185	0.272736770297347	canopy	1.11266381803445e-16	58.8930809885042	Karwendel
1228	rough	male	0.35956058813893	0.43891000154623	0.290453912116329	canopy	1.11266381803445e-16	58.8930809885042	Karwendel
1229	rough	male	0.378779731283247	0.457700452408954	0.309321969940849	canopy	1.11266381803445e-16	58.8930809885042	Karwendel
1230	rough	male	0.399026171287639	0.477295353027621	0.329415707954957	canopy	1.11266381803445e-16	58.8930809885042	Karwendel
1231	rough	male	0.420354818968409	0.49772914320437	0.350814747068294	canopy	1.11266381803445e-16	58.8930809885042	Karwendel
1232	rough	male	0.44282352022116	0.519037737165273	0.373603880411859	canopy	1.11266381803445e-16	58.8930809885042	Karwendel
1233	rough	male	0.466493212905922	0.541258586682817	0.397873409328559	canopy	1.11266381803445e-16	58.8930809885042	Karwendel
1234	rough	male	0.491428092118064	0.56443074690077	0.423719501189919	canopy	1.11266381803445e-16	58.8930809885042	Karwendel
1235	rough	male	0.517695784293231	0.58859494497711	0.451244570456764	canopy	1.11266381803445e-16	58.8930809885042	Karwendel
1236	rough	male	0.545367530618489	0.613793651665673	0.480557684493833	canopy	1.11266381803445e-16	58.8930809885042	Karwendel
1237	rough	male	0.574518380247118	0.640071155962329	0.511774995746351	canopy	1.11266381803445e-16	58.8930809885042	Karwendel
1238	rough	male	0.605227393841077	0.667473642946875	0.545020201991045	canopy	1.11266381803445e-16	58.8930809885042	Karwendel
1239	rough	male	0.637577857993168	0.696049274957475	0.580425036485338	canopy	1.11266381803445e-16	58.8930809885042	Karwendel
1240	rough	male	0.671657511110441	0.725848276240306	0.618129789956925	canopy	1.11266381803445e-16	58.8930809885042	Karwendel
1241	rough	male	0.707558781371462	0.756923021223191	0.658283866502104	canopy	1.11266381803445e-16	58.8930809885042	Karwendel
1242	rough	male	0.745379037402809	0.789328126568373	0.70104637559558	canopy	1.11266381803445e-16	58.8930809885042	Karwendel
1243	rough	male	0.785220852354681	0.823120547166214	0.74658676255759	canopy	1.11266381803445e-16	58.8930809885042	Karwendel
1244	rough	male	0.827192282091791	0.858359676238548	0.795085479976538	canopy	1.11266381803445e-16	58.8930809885042	Karwendel
1245	rough	male	0.871407158254062	0.895107449727609	0.846734702747636	canopy	1.11266381803445e-16	58.8930809885042	Karwendel
1246	rough	male	0.917985396981928	0.933428455154034	0.901739089560892	canopy	1.11266381803445e-16	58.8930809885042	Karwendel
1247	rough	male	0.967053324143542	0.97339004513524	0.960316593855792	canopy	1.11266381803445e-16	58.8930809885042	Karwendel
1248	rough	male	1.01874401794595	1.01506245576372	1.02269932745609	canopy	1.11266381803445e-16	58.8930809885042	Karwendel
1249	rough	male	1.07319766985942	1.05851893005328	1.08913448030681	canopy	1.11266381803445e-16	58.8930809885042	Karwendel
1250	rough	male	1.13056196483383	1.10383584667026	1.15988529995794	canopy	1.11266381803445e-16	58.8930809885042	Karwendel
1251	rough	male	1.19099248183828	1.1510928541759	1.23523213467591	canopy	1.11266381803445e-16	58.8930809885042	Karwendel
1252	rough	male	1.25465311581024	1.20037301101586	1.31547354431627	canopy	1.11266381803445e-16	58.8930809885042	Karwendel
1253	rough	male	1.32171652215861	1.25176293150292	1.40092748335925	canopy	1.11266381803445e-16	58.8930809885042	Karwendel
1254	rough	male	1.39236458502628	1.30535293804941	1.4919325607961	canopy	1.11266381803445e-16	58.8930809885042	Karwendel
1255	rough	male	1.46678891058211	1.36123721991704	1.58884938185827	canopy	1.11266381803445e-16	58.8930809885042	Karwendel
1256	rough	male	1.54519134668026	1.41951399876294	1.69206197690621	canopy	1.11266381803445e-16	58.8930809885042	Karwendel
1257	rough	male	1.62778453029618	1.48028570127311	1.80197932313962	canopy	1.11266381803445e-16	58.8930809885042	Karwendel
1258	rough	male	1.71479246422407	1.54365913918652	1.91903696515881	canopy	1.11266381803445e-16	58.8930809885042	Karwendel
1259	rough	male	1.80645112459978	1.60974569702639	2.04369874079881	canopy	1.11266381803445e-16	58.8930809885042	Karwendel
1260	rough	male	1.9030091008969	1.67866152786847	2.1764586190746	canopy	1.11266381803445e-16	58.8930809885042	Karwendel
1261	rough	male	2.00472827013172	1.75052775749057	2.31784265752036	canopy	1.11266381803445e-16	58.8930809885042	Karwendel
1262	rough	male	2.1118845071057	1.82547069726201	2.46841108667863	canopy	1.11266381803445e-16	58.8930809885042	Karwendel
1263	rough	male	2.22476843261159	1.90362206614721	2.62876052999922	canopy	1.11266381803445e-16	58.8930809885042	Karwendel
1264	rough	male	2.34368620163247	1.98511922221366	2.79952636794384	canopy	1.11266381803445e-16	58.8930809885042	Karwendel
1265	rough	male	2.46896033367147	2.07010540405105	2.98138525566465	canopy	1.11266381803445e-16	58.8930809885042	Karwendel
1266	rough	male	2.60093058746396	2.15872998252601	3.17505780423243	canopy	1.11266381803445e-16	58.8930809885042	Karwendel
1267	rough	male	2.73995488244477	2.25114872331489	3.38131143603911	canopy	1.11266381803445e-16	58.8930809885042	Karwendel
1268	rough	male	2.88641026946936	2.34752406067589	3.60096342568883	canopy	1.11266381803445e-16	58.8930809885042	Karwendel
1269	rough	male	3.04069395342173	2.44802538294194	3.83488413842712	canopy	1.11266381803445e-16	58.8930809885042	Karwendel
1270	rough	male	3.2032243704826	2.55282933023597	4.08400047894037	canopy	1.11266381803445e-16	58.8930809885042	Karwendel
1271	rough	male	3.37444232297933	2.66212010493177	4.34929956419129	canopy	1.11266381803445e-16	58.8930809885042	Karwendel
1272	rough	male	3.5548121748957	2.77608979540628	4.631832634844	canopy	1.11266381803445e-16	58.8930809885042	Karwendel
1273	rough	male	3.74482311128365	2.89493871365222	4.93271922077759	canopy	1.11266381803445e-16	58.8930809885042	Karwendel
1274	rough	male	3.94499046499288	3.01887574734443	5.25315157719383	canopy	1.11266381803445e-16	58.8930809885042	Karwendel
1275	rough	male	4.15585711431644	3.14811872697876	5.59439940889721	canopy	1.11266381803445e-16	58.8930809885042	Karwendel
1276	rough	male	4.37799495534287	3.28289480872883	5.95781490146684	canopy	1.11266381803445e-16	58.8930809885042	Karwendel
1277	rough	male	4.61200645300823	3.4234408736934	6.34483807925636	canopy	1.11266381803445e-16	58.8930809885042	Karwendel
1278	rough	male	4.85852627505455	3.57000394423624	6.75700251145268	canopy	1.11266381803445e-16	58.8930809885042	Karwendel
1279	rough	male	5.11822301332614	3.72284161815021	7.19594138880356	canopy	1.11266381803445e-16	58.8930809885042	Karwendel
1280	rough	male	5.39180099707236	3.88222252140855	7.66339399509321	canopy	1.11266381803445e-16	58.8930809885042	Karwendel
1281	rough	male	5.68000220317441	4.04842678029921	8.16121259900854	canopy	1.11266381803445e-16	58.8930809885042	Karwendel
1282	rough	male	5.98360826847727	4.22174651377204	8.6913697937053	canopy	1.11266381803445e-16	58.8930809885042	Karwendel
1283	rough	male	6.30344260968417	4.40248634686412	9.25596631315668	canopy	1.11266381803445e-16	58.8930809885042	Karwendel
1284	rough	male	6.64037265656321	4.59096394610574	9.85723935625655	canopy	1.11266381803445e-16	58.8930809885042	Karwendel
1285	rough	male	6.99531220452274	4.78751057784786	10.4975714516614	canopy	1.11266381803445e-16	58.8930809885042	Karwendel
1286	rough	male	7.36922389293605	4.99247169049261	11.1794998984975	canopy	1.11266381803445e-16	58.8930809885042	Karwendel
1287	rough	male	7.76312181593681	5.20620752164993	11.9057268203425	canopy	1.11266381803445e-16	58.8930809885042	Karwendel
1288	rough	male	8.17807427276616	5.42909373128762	12.6791298723186	canopy	1.11266381803445e-16	58.8930809885042	Karwendel
1289	rough	male	8.61520666513063	5.66152206198753	13.5027736437259	canopy	1.11266381803445e-16	58.8930809885042	Karwendel
1290	rough	male	9.0757045494289	5.90390102746845	14.3799218013971	canopy	1.11266381803445e-16	58.8930809885042	Karwendel
1291	rough	male	9.56081685212544	6.15665663058576	15.3140500218913	canopy	1.11266381803445e-16	58.8930809885042	Karwendel
1292	rough	male	10.0718592569916	6.42023311206976	16.3088597637719	canopy	1.11266381803445e-16	58.8930809885042	Karwendel
1293	rough	male	10.6102177734003	6.69509373131877	17.368292934538	canopy	1.11266381803445e-16	58.8930809885042	Karwendel
1294	rough	male	11.1773524953531	6.98172158061928	18.4965475103305	canopy	1.11266381803445e-16	58.8930809885042	Karwendel
1295	rough	male	11.7748015614328	7.28062043422409	19.6980941703015	canopy	1.11266381803445e-16	58.8930809885042	Karwendel
1296	rough	male	12.4041853264234	7.59231563378091	20.9776940115638	canopy	1.11266381803445e-16	58.8930809885042	Karwendel
1297	rough	male	13.0672107559097	7.91735501166765	22.3404174149131	canopy	1.11266381803445e-16	58.8930809885042	Karwendel
1298	rough	male	13.7656760557766	8.25630985385713	23.7916641360785	canopy	1.11266381803445e-16	58.8930809885042	Karwendel
1299	rough	male	14.5014755491628	8.60977590400361	25.3371847021134	canopy	1.11266381803445e-16	58.8930809885042	Karwendel
1300	rough	male	15.2766048140962	8.97837441051591	26.9831031977078	canopy	1.11266381803445e-16	58.8930809885042	Karwendel
1301	canopy	male	13.557091665922	19.3302994477712	9.60875972050931	canopy	-2.14683103845422	-7.105427357601e-15	Karwendel
1302	canopy	male	13.0115389754303	18.4490170365316	9.27224513083171	canopy	-2.11300661214606	0.927890757248498	Karwendel
1303	canopy	male	12.4879399417728	17.6079129313995	8.94751583627644	canopy	-2.07918218583791	1.85578151449701	Karwendel
1304	canopy	male	11.9854111249869	16.8051553741766	8.63415909639963	canopy	-2.04535775952975	2.78367227174551	Karwendel
1305	canopy	male	11.5031046357329	16.0389961178534	8.33177662560744	canopy	-2.0115333332216	3.71156302899401	Karwendel
1306	canopy	male	11.0402067046961	15.3077666192729	8.03998408692347	canopy	-1.97770890691344	4.63945378624252	Karwendel
1307	canopy	male	10.5959363095588	14.6098744053745	7.75841060348516	canopy	-1.94388448060529	5.56734454349103	Karwendel
1308	canopy	male	10.1695438572241	13.9437996051023	7.48669828714848	canopy	-1.91006005429713	6.49523530073953	Karwendel
1309	canopy	male	9.76030991906844	13.3080916394276	7.22450178360159	canopy	-1.87623562798897	7.42312605798804	Karwendel
1310	canopy	male	9.36754401708922	12.7013660622745	6.97148783340938	canopy	-1.84241120168082	8.35101681523654	Karwendel
1311	canopy	male	8.99058345889895	12.1223015454706	6.72733484843102	canopy	-1.80858677537266	9.27890757248505	Karwendel
1312	canopy	male	8.6287922196008	11.5696370011561	6.49173250307197	canopy	-1.77476234906451	10.2067983297336	Karwendel
1313	canopy	male	8.28155986865858	11.0421688353838	6.26438133985106	canopy	-1.74093792275635	11.1346890869821	Karwendel
1314	canopy	male	7.9483005399508	10.53874832693	6.04499238878129	canopy	-1.7071134964482	12.0625798442306	Karwendel
1315	canopy	male	7.62845194327083	10.0582791256071	5.83328680008049	canopy	-1.67328907014004	12.9904706014791	Karwendel
1316	canopy	male	7.32147441560541	9.59971486462987	5.62899548974508	canopy	-1.63946464383189	13.9183613587276	Karwendel
1317	canopy	male	7.02685001059088	9.16205688183599	5.43185879753646	canopy	-1.60564021752373	14.8462521159761	Karwendel
1318	canopy	male	6.74408162461059	8.74435204479741	5.24162615694518	canopy	-1.57181579121558	15.7741428732246	Karwendel
1319	canopy	male	6.47269215805926	8.34569067508671	5.0580557767136	canopy	-1.53799136490742	16.7020336304731	Karwendel
1320	canopy	male	6.21222371035892	7.96520456717761	4.88091433351212	canopy	-1.50416693859927	17.6299243877216	Karwendel
1321	canopy	male	5.96223680736838	7.60206509766526	4.70997667537841	canopy	-1.47034251229111	18.5578151449701	Karwendel
1322	canopy	male	5.72230965988255	7.25548142068849	4.54502553554264	canopy	-1.43651808598296	19.4857059022186	Karwendel
1323	canopy	male	5.49203745197066	6.92469874562417	4.38585125627507	canopy	-1.4026936596748	20.4135966594671	Karwendel
1324	canopy	male	5.27103165795252	6.60899669330264	4.23225152240493	canopy	-1.36886923336665	21.3414874167156	Karwendel
1325	canopy	male	5.05891938686038	6.30768772716453	4.0840311041719	canopy	-1.33504480705849	22.2693781739641	Karwendel
1326	canopy	male	4.85534275328049	6.02011565594229	3.94100160908342	canopy	-1.30122038075034	23.1972689312126	Karwendel
1327	canopy	male	4.65995827351261	5.74565420460551	3.80298124246225	canopy	-1.26739595444218	24.1251596884611	Karwendel
1328	canopy	male	4.4724362860288	5.48370565045794	3.66979457638013	canopy	-1.23357152813403	25.0530504457096	Karwendel
1329	canopy	male	4.29246039525357	5.23369952141575	3.54127232668376	canopy	-1.19974710182587	25.9809412029581	Karwendel
1330	canopy	male	4.11972693772697	4.99509135363238	3.4172511378297	canopy	-1.16592267551772	26.9088319602067	Karwendel
1331	canopy	male	3.95394446974988	4.76736150576401	3.29757337525462	canopy	-1.13209824920956	27.8367227174552	Karwendel
1332	canopy	male	3.79483327564701	4.55001402729364	3.18208692501723	canopy	-1.09827382290141	28.7646134747037	Karwendel
1333	canopy	male	3.64212489581797	4.34257557844905	3.07064500045697	canopy	-1.06444939659325	29.6925042319522	Karwendel
1334	canopy	male	3.4955616737801	4.14459439936251	2.96310595562387	canopy	-1.03062497028509	30.6203949892007	Karwendel
1335	canopy	male	3.35489632143878	3.95563932622725	2.85933310524239	canopy	-0.996800543976939	31.5482857464492	Karwendel
1336	canopy	male	3.21989150185182	3.77529885230803	2.75919455098044	canopy	-0.962976117668784	32.4761765036977	Karwendel
1337	canopy	male	3.0903194287838	3.60318023176097	2.66256301380275	canopy	-0.929151691360629	33.4040672609462	Karwendel
1338	canopy	male	2.96596148237486	3.43890862431088	2.56931567219548	canopy	-0.895327265052474	34.3319580181947	Karwendel
1339	canopy	male	2.84660784027537	3.28212627892333	2.47933400605644	canopy	-0.861502838744318	35.2598487754432	Karwendel
1340	canopy	male	2.73205712362419	3.13249175469377	2.39250364605264	canopy	-0.827678412436163	36.1877395326917	Karwendel
1341	canopy	male	2.62211605727316	2.9896791772568	2.30871422825347	canopy	-0.793853986128008	37.1156302899402	Karwendel
1342	canopy	male	2.51659914368448	2.85337752909639	2.22785925385493	canopy	-0.760029559819853	38.0435210471887	Karwendel
1343	canopy	male	2.41532834995094	2.72328997221125	2.1498359538165	canopy	-0.726205133511698	38.9714118044372	Karwendel
1344	canopy	male	2.31813280741073	2.59913320166047	2.07454515823874	canopy	-0.692380707203542	39.8993025616857	Karwendel
1345	canopy	male	2.22484852335009	2.48063682858145	2.00189117031537	canopy	-0.658556280895387	40.8271933189342	Karwendel
1346	canopy	male	2.1353181043074	2.36754279133652	1.93178164469991	canopy	-0.624731854587232	41.7550840761827	Karwendel
1347	canopy	male	2.04939049051182	2.25960479350574	1.86412747013195	canopy	-0.590907428279077	42.6829748334312	Karwendel
1348	canopy	male	1.96692070100842	2.1565877675021	1.7988426561742	canopy	-0.557083001970922	43.6108655906798	Karwendel
1349	canopy	male	1.88776958903975	2.05826736264086	1.73584422391608	canopy	-0.523258575662767	44.5387563479283	Karwendel
1350	canopy	male	1.81180360727112	1.96442945654815	1.67505210050513	canopy	-0.489434149354611	45.4666471051768	Karwendel
1351	canopy	male	1.73889458246353	1.8748696888449	1.61638901737204	canopy	-0.455609723046456	46.3945378624253	Karwendel
1352	canopy	male	1.668919499214	1.78939301609032	1.55978041202006	canopy	-0.421785296738301	47.3224286196738	Karwendel
1353	canopy	male	1.60176029239836	1.70781328701597	1.50515433325386	canopy	-0.387960870430146	48.2503193769223	Karwendel
1354	canopy	male	1.53730364796648	1.62995283712511	1.45244134972745	canopy	-0.354136444121991	49.1782101341708	Karwendel
1355	canopy	male	1.47544081175368	1.55564210177466	1.40157446169495	canopy	-0.320312017813835	50.1061008914193	Karwendel
1356	canopy	male	1.41606740598577	1.48471924689691	1.35248901585191	canopy	-0.28648759150568	51.0339916486678	Karwendel
1357	canopy	male	1.35908325316817	1.41702981655702	1.30512262315906	canopy	-0.252663165197525	51.9618824059163	Karwendel
1358	canopy	male	1.30439220706188	1.35242639657856	1.25941507954405	canopy	-0.21883873888937	52.8897731631648	Karwendel
1359	canopy	male	1.25190199046123	1.29076829350462	1.21530828938028	canopy	-0.185014312581214	53.8176639204133	Karwendel
1360	canopy	male	1.20152403949961	1.23192122819532	1.17274619164569	canopy	-0.151189886273059	54.7455546776618	Karwendel
1361	canopy	male	1.15317335422047	1.17575704339443	1.13167468866749	canopy	-0.117365459964904	55.6734454349103	Karwendel
1362	canopy	male	1.10676835516158	1.12215342462825	1.09204157736254	canopy	-0.0835410336567488	56.6013361921588	Karwendel
1363	canopy	male	1.06223074571049	1.07099363382888	1.05379648288561	canopy	-0.0497166073485937	57.5292269494073	Karwendel
1364	canopy	male	1.0194853799989	1.02216625510187	1.01689079460151	canopy	-0.0158921810404382	58.4571177066558	Karwendel
1365	canopy	male	0.97846013611319	0.975564952084405	0.981277604299552	canopy	0.0179322452677169	59.3850084639043	Karwendel
1366	canopy	male	0.939085794407052	0.931088236365815	0.946911646571849	canopy	0.0517566715758719	60.3128992211528	Karwendel
1367	canopy	male	0.901295920710976	0.888639246465875	0.913749241279631	canopy	0.0855810978840275	61.2407899784014	Karwendel
1368	canopy	male	0.865026754241514	0.848125536889698	0.881748238034527	canopy	0.119405524192183	62.1686807356499	Karwendel
1369	canopy	male	0.830217100021205	0.809458876799744	0.850867962624184	canopy	0.153229950500338	63.0965714928984	Karwendel
1370	canopy	male	0.796808225627643	0.772555057866531	0.821069165314148	canopy	0.187054376808493	64.0244622501469	Karwendel
1371	canopy	male	0.764743762097475	0.737333710879564	0.792313970960305	canopy	0.220878803116648	64.9523530073954	Karwendel
1372	canopy	male	0.733969608818144	0.703718130719109	0.764565830868464	canopy	0.254703229424803	65.8802437646439	Karwendel
1373	canopy	male	0.70443384224688	0.671635109307631	0.737789476339892	canopy	0.288527655732958	66.8081345218924	Karwendel
1374	canopy	male	0.676086628302962	0.641014776177095	0.711950873843771	canopy	0.322352082041114	67.7360252791409	Karwendel
1375	canopy	male	0.648880138285394	0.611790446304923	0.687017181759581	canopy	0.356176508349269	68.6639160363894	Karwendel
1376	canopy	male	0.622768468174166	0.583898474887218	0.662956708634436	canopy	0.390000934657424	69.5918067936379	Karwendel
1377	canopy	male	0.597707561178911	0.557278118732982	0.639738872902323	canopy	0.42382536096558	70.5196975508864	Karwendel
1378	canopy	male	0.573655133404298	0.531871403977476	0.617334164014033	canopy	0.457649787273735	71.4475883081349	Karwendel
1379	canopy	male	0.550570602506733	0.507622999826619	0.595714104928391	canopy	0.49147421358189	72.3754790653834	Karwendel
1380	canopy	male	0.528415019221993	0.484480098057478	0.574851215917101	canopy	0.525298639890045	73.3033698226319	Karwendel
1381	canopy	male	0.507151001648266	0.462392298012409	0.554718979637208	canopy	0.5591230661982	74.2312605798804	Karwendel
1382	canopy	male	0.486742672173718	0.441311496836411	0.535291807426776	canopy	0.592947492506355	75.1591513371289	Karwendel
1383	canopy	male	0.467155596942163	0.421191784718627	0.516545006780953	canopy	0.62677191881451	76.0870420943774	Karwendel
1384	canopy	male	0.448356727754704	0.401989344909867	0.49845474996707	canopy	0.660596345122666	77.014932851626	Karwendel
1385	canopy	male	0.430314346309317	0.383662358298409	0.480998043738898	canopy	0.694420771430821	77.9428236088744	Karwendel
1386	canopy	male	0.4129980106843	0.366170912336249	0.464152700111558	canopy	0.728245197738976	78.870714366123	Karwendel
1387	canopy	male	0.396378503975283	0.349476914117474	0.447897308159941	canopy	0.762069624047132	79.7986051233715	Karwendel
1388	canopy	male	0.38042778499915	0.33354400741946	0.432211206804795	canopy	0.795894050355287	80.72649588062	Karwendel
1389	canopy	male	0.365118940981683	0.318337493526215	0.417074458551893	canopy	0.829718476663442	81.6543866378685	Karwendel
1390	canopy	male	0.350426142149118	0.303824255661445	0.402467824150887	canopy	0.863542902971597	82.582277395117	Karwendel
1391	canopy	male	0.336324598146975	0.289972686866774	0.38837273814166	canopy	0.897367329279752	83.5101681523655	Karwendel
1392	canopy	male	0.322790516212658	0.276752621168049	0.374771285257085	canopy	0.931191755587907	84.438058909614	Karwendel
1393	canopy	male	0.309801061031229	0.264135267879818	0.361646177652193	canopy	0.965016181896063	85.3659496668625	Karwendel
1394	canopy	male	0.297334316206628	0.252093148904916	0.348980732930816	canopy	0.998840608204218	86.293840424111	Karwendel
1395	canopy	male	0.285369247283343	0.240600038892618	0.336758852941775	canopy	1.03266503451237	87.2217311813595	Karwendel
1396	canopy	male	0.273885666256126	0.229630908125011	0.324965003317653	canopy	1.06648946082053	88.149621938608	Karwendel
1397	canopy	male	0.262864197507874	0.219161868007225	0.313584193730167	canopy	1.10031388712868	89.0775126958565	Karwendel
1398	canopy	male	0.252286245118215	0.209170119042806	0.302601958837015	canopy	1.13413831343684	90.005403453105	Karwendel
1399	canopy	male	0.242133961487629	0.199633901180927	0.292004339896006	canopy	1.16796273974499	90.9332942103535	Karwendel
1400	canopy	male	0.232390217224172	0.190532446427303	0.281777867023087	canopy	1.20178716605315	91.861184967602	Karwendel
1401	sparse	male	1.43847269049037	1.56095367202634	1.33148373231903	canopy	1.11266381803445e-16	58.8930809885042	Karwendel
1402	sparse	male	1.37825215466171	1.48129925267323	1.28739270932404	canopy	1.11266381803445e-16	58.8930809885042	Karwendel
1403	sparse	male	1.32055270453699	1.40570954493596	1.24476172542795	canopy	1.11266381803445e-16	58.8930809885042	Karwendel
1404	sparse	male	1.26526879683201	1.33397712930594	1.20354243259924	canopy	1.11266381803445e-16	58.8930809885042	Karwendel
1405	sparse	male	1.21229930674978	1.26590517075303	1.1636880838129	canopy	1.11266381803445e-16	58.8930809885042	Karwendel
1406	sparse	male	1.16154734300391	1.20130687860671	1.12515348003443	canopy	1.11266381803445e-16	58.8930809885042	Karwendel
1407	sparse	male	1.11292007058611	1.14000499399914	1.08789491895934	canopy	1.11266381803445e-16	58.8930809885042	Karwendel
1408	sparse	male	1.06632854095317	1.08183130346368	1.05187014545015	canopy	1.11266381803445e-16	58.8930809885042	Karwendel
1409	sparse	male	1.02168752932319	1.0266261773541	1.01703830361456	canopy	1.11266381803445e-16	58.8930809885042	Karwendel
1410	sparse	male	0.978915378783215	0.974238131818013	0.983359890470638	canopy	1.11266381803445e-16	58.8930809885042	Karwendel
1411	sparse	male	0.937933850923176	0.924523413122431	0.950796711146187	canopy	1.11266381803445e-16	58.8930809885042	Karwendel
1412	sparse	male	0.898667982722945	0.877345603191003	0.919311835561793	canopy	1.11266381803445e-16	58.8930809885042	Karwendel
1413	sparse	male	0.861045949430687	0.832575245270345	0.888869556548195	canopy	1.11266381803445e-16	58.8930809885042	Karwendel
1414	sparse	male	0.824998933181715	0.790089488698407	0.859435349350593	canopy	1.11266381803445e-16	58.8930809885042	Karwendel
1415	sparse	male	0.790460997117503	0.749771751800059	0.830975832473938	canopy	1.11266381803445e-16	58.8930809885042	Karwendel
1416	sparse	male	0.757368964774614	0.711511401984891	0.803458729824792	canopy	1.11266381803445e-16	58.8930809885042	Karwendel
1417	sparse	male	0.725662304522919	0.675203452169409	0.776852834106838	canopy	1.11266381803445e-16	58.8930809885042	Karwendel
1418	sparse	male	0.695283018841708	0.640748272690602	0.751127971428514	canopy	1.11266381803445e-16	58.8930809885042	Karwendel
1419	sparse	male	0.666175538231187	0.608051317920366	0.726254967082637	canopy	1.11266381803445e-16	58.8930809885042	Karwendel
1420	sparse	male	0.638286619565273	0.577022866830612	0.702205612459208	canopy	1.11266381803445e-16	58.8930809885042	Karwendel
1421	sparse	male	0.611565248699776	0.547577776797162	0.678952633053874	canopy	1.11266381803445e-16	58.8930809885042	Karwendel
1422	sparse	male	0.585962547157816	0.519635249966866	0.656469657535766	canopy	1.11266381803445e-16	58.8930809885042	Karwendel
1423	sparse	male	0.561431682721775	0.493118611546849	0.634731187839623	canopy	1.11266381803445e-16	58.8930809885042	Karwendel
1424	sparse	male	0.537927783768251	0.467955099407513	0.613712570248305	canopy	1.11266381803445e-16	58.8930809885042	Karwendel
1425	sparse	male	0.515407857189317	0.444075664421947	0.593389967432869	canopy	1.11266381803445e-16	58.8930809885042	Karwendel
1426	sparse	male	0.493830709749932	0.421414780993896	0.573740331418532	canopy	1.11266381803445e-16	58.8930809885042	Karwendel
1427	sparse	male	0.473156872737672	0.399910267254348	0.554741377445832	canopy	1.11266381803445e-16	58.8930809885042	Karwendel
1428	sparse	male	0.453348529766934	0.37950311443338	0.536371558697361	canopy	1.11266381803445e-16	58.8930809885042	Karwendel
1429	sparse	male	0.434369447605568	0.360137324939034	0.518610041861406	canopy	1.11266381803445e-16	58.8930809885042	Karwendel
1430	sparse	male	0.416184909897392	0.341759758698928	0.501436683504771	canopy	1.11266381803445e-16	58.8930809885042	Karwendel
1431	sparse	male	0.398761653659362	0.324319987342944	0.484832007228002	canopy	1.11266381803445e-16	58.8930809885042	Karwendel
1432	sparse	male	0.382067808437246	0.307770155826884	0.468777181577097	canopy	1.11266381803445e-16	58.8930809885042	Karwendel
1433	sparse	male	0.366072838008487	0.292064851117371	0.453253998686651	canopy	1.11266381803445e-16	58.8930809885042	Karwendel
1434	sparse	male	0.35074748452564	0.277160977577674	0.438244853630212	canopy	1.11266381803445e-16	58.8930809885042	Karwendel
1435	sparse	male	0.336063714998193	0.26301763871251	0.423732724454444	canopy	1.11266381803445e-16	58.8930809885042	Karwendel
1436	sparse	male	0.321994670014891	0.249596024947333	0.409701152874436	canopy	1.11266381803445e-16	58.8930809885042	Karwendel
1437	sparse	male	0.308514614612757	0.236859307134168	0.396134225608265	canopy	1.11266381803445e-16	58.8930809885042	Karwendel
1438	sparse	male	0.295598891202938	0.224772535491765	0.383016556329665	canopy	1.11266381803445e-16	58.8930809885042	Karwendel
1439	sparse	male	0.283223874467286	0.213302543702783	0.370333268218303	canopy	1.11266381803445e-16	58.8930809885042	Karwendel
1440	sparse	male	0.271366928143144	0.202417857904818	0.3580699770879	canopy	1.11266381803445e-16	58.8930809885042	Karwendel
1441	sparse	male	0.260006363617317	0.192088610325562	0.346212775073046	canopy	1.11266381803445e-16	58.8930809885042	Karwendel
1442	sparse	male	0.249121400253461	0.182286457325104	0.334748214856213	canopy	1.11266381803445e-16	58.8930809885042	Karwendel
1443	sparse	male	0.238692127380346	0.172984501620475	0.323663294417079	canopy	1.11266381803445e-16	58.8930809885042	Karwendel
1444	sparse	male	0.228699467871443	0.164157218479023	0.312945442286867	canopy	1.11266381803445e-16	58.8930809885042	Karwendel
1445	sparse	male	0.219125143249227	0.155780385678089	0.302582503290972	canopy	1.11266381803445e-16	58.8930809885042	Karwendel
1446	sparse	male	0.209951640250362	0.147831017038798	0.292562724763714	canopy	1.11266381803445e-16	58.8930809885042	Karwendel
1447	sparse	male	0.201162178790603	0.140287299351572	0.28287474321957	canopy	1.11266381803445e-16	58.8930809885042	Karwendel
1448	sparse	male	0.192740681270827	0.133128532520293	0.27350757146579	canopy	1.11266381803445e-16	58.8930809885042	Karwendel
1449	sparse	male	0.184671743168045	0.126335072760869	0.264450586141757	canopy	1.11266381803445e-16	58.8930809885042	Karwendel
1450	sparse	male	0.176940604857591	0.119888278698341	0.255693515670976	canopy	1.11266381803445e-16	58.8930809885042	Karwendel
1451	sparse	male	0.169533124614961	0.113770460214617	0.247226428612028	canopy	1.11266381803445e-16	58.8930809885042	Karwendel
1452	sparse	male	0.162435752747902	0.107964829906469	0.239039722395259	canopy	1.11266381803445e-16	58.8930809885042	Karwendel
1453	sparse	male	0.155635506811446	0.102455457020601	0.231124112432463	canopy	1.11266381803445e-16	58.8930809885042	Karwendel
1454	sparse	male	0.149119947860546	0.0972272237393792	0.223470621587172	canopy	1.11266381803445e-16	58.8930809885042	Karwendel
1455	sparse	male	0.142877157696875	0.0922657836972658	0.216070569993643	canopy	1.11266381803445e-16	58.8930809885042	Karwendel
1456	sparse	male	0.13689571706817	0.0875575226141391	0.208915565212971	canopy	1.11266381803445e-16	58.8930809885042	Karwendel
1457	sparse	male	0.131164684780249	0.0830895209374638	0.201997492715176	canopy	1.11266381803445e-16	58.8930809885042	Karwendel
1458	sparse	male	0.125673577683478	0.078849518390809	0.195308506676478	canopy	1.11266381803445e-16	58.8930809885042	Karwendel
1459	sparse	male	0.120412351497096	0.0748258803314301	0.188841021081298	canopy	1.11266381803445e-16	58.8930809885042	Karwendel
1460	sparse	male	0.115371382436313	0.0710075658246016	0.182587701118919	canopy	1.11266381803445e-16	58.8930809885042	Karwendel
1461	sparse	male	0.110541449608573	0.0673840973470944	0.176541454865039	canopy	1.11266381803445e-16	58.8930809885042	Karwendel
1462	sparse	male	0.105913718146785	0.0639455320366655	0.170695425238776	canopy	1.11266381803445e-16	58.8930809885042	Karwendel
1463	sparse	male	0.101479723048672	0.060682434408666	0.165042982226022	canopy	1.11266381803445e-16	58.8930809885042	Karwendel
1464	sparse	male	0.0972313536926629	0.0575858504649024	0.159577715360301	canopy	1.11266381803445e-16	58.8930809885042	Karwendel
1465	sparse	male	0.0931608390020284	0.0546472831237062	0.154293426452629	canopy	1.11266381803445e-16	58.8930809885042	Karwendel
1466	sparse	male	0.0892607332300956	0.0518586689037894	0.149184122562111	canopy	1.11266381803445e-16	58.8930809885042	Karwendel
1467	sparse	male	0.085523902340562	0.0492123557979083	0.144244009199316	canopy	1.11266381803445e-16	58.8930809885042	Karwendel
1468	sparse	male	0.0819435109579835	0.0467010822756183	0.139467483754713	canopy	1.11266381803445e-16	58.8930809885042	Karwendel
1469	sparse	male	0.0785130098645711	0.0443179573575051	0.134849129144722	canopy	1.11266381803445e-16	58.8930809885042	Karwendel
1470	sparse	male	0.0752261240204241	0.0420564417062139	0.130383707668172	canopy	1.11266381803445e-16	58.8930809885042	Karwendel
1471	sparse	male	0.0720768410852865	0.0399103296823909	0.126066155066191	canopy	1.11266381803445e-16	58.8930809885042	Karwendel
1472	sparse	male	0.0690594004208321	0.0378737323162978	0.121891574778806	canopy	1.11266381803445e-16	58.8930809885042	Karwendel
1473	sparse	male	0.0661682825533595	0.0359410611483742	0.117855232391725	canopy	1.11266381803445e-16	58.8930809885042	Karwendel
1474	sparse	male	0.0633981990776232	0.0341070128944039	0.113952550267015	canopy	1.11266381803445e-16	58.8930809885042	Karwendel
1475	sparse	male	0.0607440829833339	0.032366554893209	0.110179102351575	canopy	1.11266381803445e-16	58.8930809885042	Karwendel
1476	sparse	male	0.0582010793866305	0.0307149112969372	0.106530609157528	canopy	1.11266381803445e-16	58.8930809885042	Karwendel
1477	sparse	male	0.0557645366495736	0.0291475499660504	0.103002932908826	canopy	1.11266381803445e-16	58.8930809885042	Karwendel
1478	sparse	male	0.0534299978714136	0.0276601700330524	0.0995920728485793	canopy	1.11266381803445e-16	58.8930809885042	Karwendel
1479	sparse	male	0.0511931927360699	0.0262486901008319	0.0962941607017762	canopy	1.11266381803445e-16	58.8930809885042	Karwendel
1480	sparse	male	0.0490500297009102	0.0249092370432358	0.093105456288249	canopy	1.11266381803445e-16	58.8930809885042	Karwendel
1481	sparse	male	0.0469965885125389	0.023638135377142	0.0900223432809165	canopy	1.11266381803445e-16	58.8930809885042	Karwendel
1482	sparse	male	0.0450291130359074	0.0224318971768677	0.087041325104488	canopy	1.11266381803445e-16	58.8930809885042	Karwendel
1483	sparse	male	0.0431440043836277	0.0212872125032396	0.0841590209699776	canopy	1.11266381803445e-16	58.8930809885042	Karwendel
1484	sparse	male	0.0413378143329218	0.020200940321061	0.0813721620405332	canopy	1.11266381803445e-16	58.8930809885042	Karwendel
1485	sparse	male	0.0396072390181653	0.0191700998800553	0.0786775877242307	canopy	1.11266381803445e-16	58.8930809885042	Karwendel
1486	sparse	male	0.0379491128874882	0.0181918625356345	0.0760722420896298	canopy	1.11266381803445e-16	58.8930809885042	Karwendel
1487	sparse	male	0.0363604029123773	0.0172635439870472	0.0735531704000248	canopy	1.11266381803445e-16	58.8930809885042	Karwendel
1488	sparse	male	0.0348382030396896	0.0163825969116096	0.0711175157624622	canopy	1.11266381803445e-16	58.8930809885042	Karwendel
1489	sparse	male	0.0333797288759275	0.0155466039748069	0.0687625158877224	canopy	1.11266381803445e-16	58.8930809885042	Karwendel
1490	sparse	male	0.0319823125940526	0.0147532711970836	0.0664854999575927	canopy	1.11266381803445e-16	58.8930809885042	Karwendel
1491	sparse	male	0.0306433980535223	0.0140004216591231	0.0642838855958774	canopy	1.11266381803445e-16	58.8930809885042	Karwendel
1492	sparse	male	0.0293605361246213	0.0132859895283421	0.0621551759397116	canopy	1.11266381803445e-16	58.8930809885042	Karwendel
1493	sparse	male	0.0281313802085374	0.0126080143902089	0.0600969568078545	canopy	1.11266381803445e-16	58.8930809885042	Karwendel
1494	sparse	male	0.0269536819449852	0.011964635868831	0.0581068939627538	canopy	1.11266381803445e-16	58.8930809885042	Karwendel
1495	sparse	male	0.0258252870995268	0.0113540885220504	0.056182730463274	canopy	1.11266381803445e-16	58.8930809885042	Karwendel
1496	sparse	male	0.0247441316230664	0.0107746969970388	0.0543222841050874	canopy	1.11266381803445e-16	58.8930809885042	Karwendel
1497	sparse	male	0.0237082378763121	0.0102248714330996	0.0525234449458239	canopy	1.11266381803445e-16	58.8930809885042	Karwendel
1498	sparse	male	0.0227157110122963	0.00970310309906156	0.0507841729121738	canopy	1.11266381803445e-16	58.8930809885042	Karwendel
1499	sparse	male	0.0217647355103401	0.00920796025329356	0.04910249548623	canopy	1.11266381803445e-16	58.8930809885042	Karwendel
1500	sparse	male	0.0208535718551199	0.00873808421498008	0.0474765054684443	canopy	1.11266381803445e-16	58.8930809885042	Karwendel
1501	ssi	male	3.74361201829278	5.17830552383741	2.70690759553662	canopy	1.11266381803445e-16	58.8930809885042	Karwendel
1502	ssi	male	3.64612715609315	5.01086129229074	2.65356107172068	canopy	1.11266381803445e-16	58.8930809885042	Karwendel
1503	ssi	male	3.55118083109012	4.8488314903387	2.60126587732874	canopy	1.11266381803445e-16	58.8930809885042	Karwendel
1504	ssi	male	3.45870693895782	4.69204103850816	2.55000129323088	canopy	1.11266381803445e-16	58.8930809885042	Karwendel
1505	ssi	male	3.3686410967483	4.54032051864663	2.49974700862053	canopy	1.11266381803445e-16	58.8930809885042	Karwendel
1506	ssi	male	3.28092059806631	4.39350599085937	2.45048311296739	canopy	1.11266381803445e-16	58.8930809885042	Karwendel
1507	ssi	male	3.19548436941132	4.25143881636597	2.402190088129	canopy	1.11266381803445e-16	58.8930809885042	Karwendel
1508	ssi	male	3.11227292765641	4.11396548608504	2.35484880061771	canopy	1.11266381803445e-16	58.8930809885042	Karwendel
1509	ssi	male	3.03122833863445	3.98093745476167	2.30844049402009	canopy	1.11266381803445e-16	58.8930809885042	Karwendel
1510	ssi	male	2.95229417680265	3.85221098045855	2.2629467815657	canopy	1.11266381803445e-16	58.8930809885042	Karwendel
1511	ssi	male	2.87541548595753	3.72764696923727	2.21834963884238	canopy	1.11266381803445e-16	58.8930809885042	Karwendel
1512	ssi	male	2.80053874097286	3.60711082486187	2.17463139665497	canopy	1.11266381803445e-16	58.8930809885042	Karwendel
1513	ssi	male	2.72761181053391	3.49047230336245	2.13177473402495	canopy	1.11266381803445e-16	58.8930809885042	Karwendel
1514	ssi	male	2.65658392084216	3.37760537230151	2.08976267132787	canopy	1.11266381803445e-16	58.8930809885042	Karwendel
1515	ssi	male	2.58740562026518	3.268388074591	2.04857856356613	canopy	1.11266381803445e-16	58.8930809885042	Karwendel
1516	ssi	male	2.52002874490694	3.16270239671299	2.00820609377429	canopy	1.11266381803445e-16	58.8930809885042	Karwendel
1517	ssi	male	2.4544063850748	3.06043414120149	1.96862926655436	canopy	1.11266381803445e-16	58.8930809885042	Karwendel
1518	ssi	male	2.39049285261957	2.96147280324766	1.92983240173853	canopy	1.11266381803445e-16	58.8930809885042	Karwendel
1519	ssi	male	2.32824364912623	2.86571145129508	1.89180012817667	canopy	1.11266381803445e-16	58.8930809885042	Karwendel
1520	ssi	male	2.26761543493278	2.7730466114961	1.85451737764644	canopy	1.11266381803445e-16	58.8930809885042	Karwendel
1521	ssi	male	2.20856599895597	2.68337815590428	1.81796937888326	canopy	1.11266381803445e-16	58.8930809885042	Karwendel
1522	ssi	male	2.15105422930277	2.59660919428234	1.78214165172805	canopy	1.11266381803445e-16	58.8930809885042	Karwendel
1523	ssi	male	2.09504008464706	2.51264596940846	1.74702000139021	canopy	1.11266381803445e-16	58.8930809885042	Karwendel
1524	ssi	male	2.04048456635174	2.43139775576798	1.71259051282371	canopy	1.11266381803445e-16	58.8930809885042	Karwendel
1525	ssi	male	1.98734969131681	2.35277676152097	1.67883954521405	canopy	1.11266381803445e-16	58.8930809885042	Karwendel
1526	ssi	male	1.93559846553437	2.27669803363977	1.64575372657377	canopy	1.11266381803445e-16	58.8930809885042	Karwendel
1527	ssi	male	1.88519485833245	2.20307936611393	1.61331994844459	canopy	1.11266381803445e-16	58.8930809885042	Karwendel
1528	ssi	male	1.83610377728933	2.13184121112344	1.58152536070382	canopy	1.11266381803445e-16	58.8930809885042	Karwendel
1529	ssi	male	1.78829104380129	2.06290659308422	1.55035736647328	canopy	1.11266381803445e-16	58.8930809885042	Karwendel
1530	ssi	male	1.74172336928642	1.99620102547307	1.51980361712839	canopy	1.11266381803445e-16	58.8930809885042	Karwendel
1531	ssi	male	1.69636833200822	1.93165243034203	1.48985200740578	canopy	1.11266381803445e-16	58.8930809885042	Karwendel
1532	ssi	male	1.65219435450266	1.86919106043541	1.46049067060716	canopy	1.11266381803445e-16	58.8930809885042	Karwendel
1533	ssi	male	1.609170681593	1.80874942382519	1.43170797389783	canopy	1.11266381803445e-16	58.8930809885042	Karwendel
1534	ssi	male	1.56726735897723	1.75026221098332	1.4034925136978	canopy	1.11266381803445e-16	58.8930809885042	Karwendel
1535	ssi	male	1.52645521237301	1.69366622421232	1.37583311116373	canopy	1.11266381803445e-16	58.8930809885042	Karwendel
1536	ssi	male	1.4867058272057	1.63890030935769	1.34871880775992	canopy	1.11266381803445e-16	58.8930809885042	Karwendel
1537	ssi	male	1.44799152882533	1.58590528972844	1.32213886091659	canopy	1.11266381803445e-16	58.8930809885042	Karwendel
1538	ssi	male	1.41028536323872	1.53462390215446	1.29608273977372	canopy	1.11266381803445e-16	58.8930809885042	Karwendel
1539	ssi	male	1.37356107834335	1.4850007351114	1.27054012100875	canopy	1.11266381803445e-16	58.8930809885042	Karwendel
1540	ssi	male	1.33779310564993	1.43698216884637	1.24550088474658	canopy	1.11266381803445e-16	58.8930809885042	Karwendel
1541	ssi	male	1.30295654248082	1.39051631743974	1.22095511055006	canopy	1.11266381803445e-16	58.8930809885042	Karwendel
1542	ssi	male	1.26902713463214	1.3455529727404	1.19689307348955	canopy	1.11266381803445e-16	58.8930809885042	Karwendel
1543	ssi	male	1.23598125948731	1.30204355011389	1.17330524029003	canopy	1.11266381803445e-16	58.8930809885042	Karwendel
1544	ssi	male	1.20379590957025	1.25994103594482	1.15018226555395	canopy	1.11266381803445e-16	58.8930809885042	Karwendel
1545	ssi	male	1.172448676527	1.21919993683687	1.12751498805869	canopy	1.11266381803445e-16	58.8930809885042	Karwendel
1546	ssi	male	1.14191773552433	1.17977623045538	1.10529442712691	canopy	1.11266381803445e-16	58.8930809885042	Karwendel
1547	ssi	male	1.11218183005471	1.14162731795954	1.08351177906845	canopy	1.11266381803445e-16	58.8930809885042	Karwendel
1548	ssi	male	1.08322025713689	1.10471197797265	1.06215841369232	canopy	1.11266381803445e-16	58.8930809885042	Karwendel
1549	ssi	male	1.05501285290193	1.0689903220409	1.04122587088747	canopy	1.11266381803445e-16	58.8930809885042	Karwendel
1550	ssi	male	1.02753997855452	1.03442375153227	1.02070585727095	canopy	1.11266381803445e-16	58.8930809885042	Karwendel
1551	ssi	male	1.00078250669993	1.00097491592927	1.00059024290208	canopy	1.11266381803445e-16	58.8930809885042	Karwendel
1552	ssi	male	0.974721808026901	0.96860767247024	0.980871058061417	canopy	1.11266381803445e-16	58.8930809885042	Karwendel
1553	ssi	male	0.949339738337475	0.937287047095707	0.961540490093186	canopy	1.11266381803445e-16	58.8930809885042	Karwendel
1554	ssi	male	0.924618625914434	0.906979196657542	0.942590880309931	canopy	1.11266381803445e-16	58.8930809885042	Karwendel
1555	ssi	male	0.900541259217768	0.877651372350143	0.924014720958183	canopy	1.11266381803445e-16	58.8930809885042	Karwendel
1556	ssi	male	0.87709087490151	0.849271884324079	0.905804652243922	canopy	1.11266381803445e-16	58.8930809885042	Karwendel
1557	ssi	male	0.854251146142619	0.821810067443978	0.887953459416654	canopy	1.11266381803445e-16	58.8930809885042	Karwendel
1558	ssi	male	0.832006171273785	0.795236248153667	0.870454069910959	canopy	1.11266381803445e-16	58.8930809885042	Karwendel
1559	ssi	male	0.810340462712229	0.769521712412742	0.853299550544374	canopy	1.11266381803445e-16	58.8930809885042	Karwendel
1560	ssi	male	0.789238936176818	0.744638674669936	0.836483104770493	canopy	1.11266381803445e-16	58.8930809885042	Karwendel
1561	ssi	male	0.768686900185955	0.720560247839756	0.819998069986206	canopy	1.11266381803445e-16	58.8930809885042	Karwendel
1562	ssi	male	0.748670045828952	0.697260414249946	0.803837914892004	canopy	1.11266381803445e-16	58.8930809885042	Karwendel
1563	ssi	male	0.729174436803765	0.674713997528385	0.787996236904306	canopy	1.11266381803445e-16	58.8930809885042	Karwendel
1564	ssi	male	0.710186499714139	0.652896635399046	0.772466759618786	canopy	1.11266381803445e-16	58.8930809885042	Karwendel
1565	ssi	male	0.69169301461943	0.631784753357605	0.757243330323683	canopy	1.11266381803445e-16	58.8930809885042	Karwendel
1566	ssi	male	0.673681105830502	0.611355539198284	0.74231991756213	canopy	1.11266381803445e-16	58.8930809885042	Karwendel
1567	ssi	male	0.656138232945312	0.591586918364379	0.727690608742512	canopy	1.11266381803445e-16	58.8930809885042	Karwendel
1568	ssi	male	0.63905218211792	0.572457530095844	0.713349607795922	canopy	1.11266381803445e-16	58.8930809885042	Karwendel
1569	ssi	male	0.62241105755487	0.553946704348164	0.699291232879791	canopy	1.11266381803445e-16	58.8930809885042	Karwendel
1570	ssi	male	0.606203273232997	0.536034439457573	0.685509914126756	canopy	1.11266381803445e-16	58.8930809885042	Karwendel
1571	ssi	male	0.590417544832906	0.51870138052848	0.672000191437911	canopy	1.11266381803445e-16	58.8930809885042	Karwendel
1572	ssi	male	0.575042881882516	0.501928798519756	0.658756712319536	canopy	1.11266381803445e-16	58.8930809885042	Karwendel
1573	ssi	male	0.560068580105175	0.485698570007283	0.645774229762462	canopy	1.11266381803445e-16	58.8930809885042	Karwendel
1574	ssi	male	0.545484213967042	0.469993157600887	0.633047600163229	canopy	1.11266381803445e-16	58.8930809885042	Karwendel
1575	ssi	male	0.531279629418534	0.454795590994513	0.620571781286213	canopy	1.11266381803445e-16	58.8930809885042	Karwendel
1576	ssi	male	0.517444936824787	0.440089448629152	0.608341830265915	canopy	1.11266381803445e-16	58.8930809885042	Karwendel
1577	ssi	male	0.503970504080213	0.425858839948709	0.596352901648615	canopy	1.11266381803445e-16	58.8930809885042	Karwendel
1578	ssi	male	0.490846949902357	0.412088388229645	0.58460024547263	canopy	1.11266381803445e-16	58.8930809885042	Karwendel
1579	ssi	male	0.478065137300376	0.398763213965828	0.573079205386395	canopy	1.11266381803445e-16	58.8930809885042	Karwendel
1580	ssi	male	0.465616167213613	0.385868918790655	0.561785216803639	canopy	1.11266381803445e-16	58.8930809885042	Karwendel
1581	ssi	male	0.453491372315813	0.373391569919057	0.550713805094914	canopy	1.11266381803445e-16	58.8930809885042	Karwendel
1582	ssi	male	0.441682310980688	0.361317685092584	0.539860583814769	canopy	1.11266381803445e-16	58.8930809885042	Karwendel
1583	ssi	male	0.430180761404617	0.349634218011307	0.529221252963856	canopy	1.11266381803445e-16	58.8930809885042	Karwendel
1584	ssi	male	0.418978715882393	0.338328544236782	0.518791597285291	canopy	1.11266381803445e-16	58.8930809885042	Karwendel
1585	ssi	male	0.408068375232028	0.327388447550859	0.508567484594587	canopy	1.11266381803445e-16	58.8930809885042	Karwendel
1586	ssi	male	0.397442143364746	0.316802106755582	0.498544864142498	canopy	1.11266381803445e-16	58.8930809885042	Karwendel
1587	ssi	male	0.387092621996368	0.306558082899928	0.488719765010135	canopy	1.11266381803445e-16	58.8930809885042	Karwendel
1588	ssi	male	0.377012605496416	0.29664530691958	0.4790882945357	canopy	1.11266381803445e-16	58.8930809885042	Karwendel
1589	ssi	male	0.36719507587135	0.287053067676372	0.469646636772233	canopy	1.11266381803445e-16	58.8930809885042	Karwendel
1590	ssi	male	0.357633197878441	0.27777100038449	0.460391050975747	canopy	1.11266381803445e-16	58.8930809885042	Karwendel
1591	ssi	male	0.348320314266882	0.26878907541092	0.451317870123168	canopy	1.11266381803445e-16	58.8930809885042	Karwendel
1592	ssi	male	0.33924994114282	0.260097587438042	0.442423499459469	canopy	1.11266381803445e-16	58.8930809885042	Karwendel
1593	ssi	male	0.330415763455084	0.251687144976657	0.433704415073447	canopy	1.11266381803445e-16	58.8930809885042	Karwendel
1594	ssi	male	0.321811630598471	0.243548660218121	0.425157162501566	canopy	1.11266381803445e-16	58.8930809885042	Karwendel
1595	ssi	male	0.313431552131516	0.235673339214616	0.41677835535931	canopy	1.11266381803445e-16	58.8930809885042	Karwendel
1596	ssi	male	0.305269693605778	0.228052672376947	0.408564673999516	canopy	1.11266381803445e-16	58.8930809885042	Karwendel
1597	ssi	male	0.297320372503733	0.220678425279602	0.40051286419714	canopy	1.11266381803445e-16	58.8930809885042	Karwendel
1598	ssi	male	0.289578054282443	0.213542629763139	0.39261973585995	canopy	1.11266381803445e-16	58.8930809885042	Karwendel
1599	ssi	male	0.282037348520248	0.20663757532428	0.384882161764625	canopy	1.11266381803445e-16	58.8930809885042	Karwendel
1600	ssi	male	0.274693005163806	0.199955800784411	0.377297076317762	canopy	1.11266381803445e-16	58.8930809885042	Karwendel
1601	rough	female	0.0415620214002224	0.0758145287331172	0.0215950799569714	sparse	8.49883997411577e-18	8.57644826269605	Karwendel
1602	rough	female	0.0444949581827059	0.0801253121734021	0.0234457991655171	sparse	8.49883997411577e-18	8.57644826269605	Karwendel
1603	rough	female	0.0476348656052169	0.0846812050165886	0.0254551267976345	sparse	8.49883997411577e-18	8.57644826269605	Karwendel
1604	rough	female	0.0509963491124038	0.0894961440841902	0.0276366557484055	sparse	8.49883997411577e-18	8.57644826269605	Karwendel
1605	rough	female	0.0545950448217356	0.0945848586397548	0.0300051438371484	sparse	8.49883997411577e-18	8.57644826269605	Karwendel
1606	rough	female	0.0584476922557256	0.0999629154467985	0.0325766136425501	sparse	8.49883997411577e-18	8.57644826269605	Karwendel
1607	rough	female	0.0625722122067011	0.105646766388715	0.0353684608937651	sparse	8.49883997411577e-18	8.57644826269605	Karwendel
1608	rough	female	0.0669877900963129	0.111653798796333	0.0383995721507372	sparse	8.49883997411577e-18	8.57644826269605	Karwendel
1609	rough	female	0.0717149652175333	0.118002388637081	0.0416904525698376	sparse	8.49883997411577e-18	8.57644826269605	Karwendel
1610	rough	female	0.0767757262742585	0.124711956728461	0.0452633646191423	sparse	8.49883997411577e-18	8.57644826269605	Karwendel
1611	rough	female	0.0821936136629227	0.131803028147807	0.0491424786817421	sparse	8.49883997411577e-18	8.57644826269605	Karwendel
1612	rough	female	0.0879938289718905	0.139297295020046	0.053354036565902	sparse	8.49883997411577e-18	8.57644826269605	Karwendel
1613	rough	female	0.0942033522079725	0.147217682875555	0.0579265290281995	sparse	8.49883997411577e-18	8.57644826269605	Karwendel
1614	rough	female	0.100851067295346	0.155588420781096	0.0628908885105666	sparse	8.49883997411577e-18	8.57644826269605	Karwendel
1615	rough	female	0.10796789643065	0.164435115458369	0.0682806983950832	sparse	8.49883997411577e-18	8.57644826269605	Karwendel
1616	rough	female	0.11558694391921	0.173784829616912	0.0741324201921077	sparse	8.49883997411577e-18	8.57644826269605	Karwendel
1617	rough	female	0.123743650161455	0.183666164740982	0.08048564019865	sparse	8.49883997411577e-18	8.57644826269605	Karwendel
1618	rough	female	0.132475956505807	0.194109348583661	0.0873833372956062	sparse	8.49883997411577e-18	8.57644826269605	Karwendel
1619	rough	female	0.141824481734864	0.20514632763585	0.0948721736954732	sparse	8.49883997411577e-18	8.57644826269605	Karwendel
1620	rough	female	0.151832711005797	0.216810864852997	0.103002810607425	sparse	8.49883997411577e-18	8.57644826269605	Karwendel
1621	rough	female	0.162547198123853	0.229138642938543	0.111830250955188	sparse	8.49883997411577e-18	8.57644826269605	Karwendel
1622	rough	female	0.174017782089833	0.242167373500016	0.121414211466177	sparse	8.49883997411577e-18	8.57644826269605	Karwendel
1623	rough	female	0.186297818928819	0.255936912411694	0.131819526649015	sparse	8.49883997411577e-18	8.57644826269605	Karwendel
1624	rough	female	0.199444429878541	0.270489381736747	0.143116587392334	sparse	8.49883997411577e-18	8.57644826269605	Karwendel
1625	rough	female	0.21351876709182	0.285869298581819	0.155381817151902	sparse	8.49883997411577e-18	8.57644826269605	Karwendel
1626	rough	female	0.228586298089019	0.302123711278235	0.168698188947457	sparse	8.49883997411577e-18	8.57644826269605	Karwendel
1627	rough	female	0.244717110283669	0.319302343306409	0.18315578666666	sparse	8.49883997411577e-18	8.57644826269605	Karwendel
1628	rough	female	0.261986236997756	0.337457745403741	0.19885241447335	sparse	8.49883997411577e-18	8.57644826269605	Karwendel
1629	rough	female	0.28047400648317	0.356645456321304	0.215894258442661	sparse	8.49883997411577e-18	8.57644826269605	Karwendel
1630	rough	female	0.300266415572796	0.376924172721096	0.234396604898923	sparse	8.49883997411577e-18	8.57644826269605	Karwendel
1631	rough	female	0.32145552969931	0.398355928733575	0.2544846203158	sparse	8.49883997411577e-18	8.57644826269605	Karwendel
1632	rough	female	0.344139911142383	0.421006285724766	0.276294198054634	sparse	8.49883997411577e-18	8.57644826269605	Karwendel
1633	rough	female	0.368425077496315	0.444944532853451	0.299972877669078	sparse	8.49883997411577e-18	8.57644826269605	Karwendel
1634	rough	female	0.394423992490678	0.470243899031957	0.325680842995026	sparse	8.49883997411577e-18	8.57644826269605	Karwendel
1635	rough	female	0.422257591447048	0.496981776938946	0.353592005777809	sparse	8.49883997411577e-18	8.57644826269605	Karwendel
1636	rough	female	0.452055343816025	0.525239959769489	0.383895182167297	sparse	8.49883997411577e-18	8.57644826269605	Karwendel
1637	rough	female	0.483955855411188	0.555104891446644	0.416795370039757	sparse	8.49883997411577e-18	8.57644826269605	Karwendel
1638	rough	female	0.518107513141342	0.586667931059974	0.452515135787439	sparse	8.49883997411577e-18	8.57644826269605	Karwendel
1639	rough	female	0.554669175240028	0.620025632339925	0.491296119957359	sparse	8.49883997411577e-18	8.57644826269605	Karwendel
1640	rough	female	0.593810910202961	0.655280039023002	0.533400671924786	sparse	8.49883997411577e-18	8.57644826269605	Karwendel
1641	rough	female	0.635714787870588	0.692538997011298	0.579113624659823	sparse	8.49883997411577e-18	8.57644826269605	Karwendel
1642	rough	female	0.680575726335539	0.731916484281278	0.628744221593198	sparse	8.49883997411577e-18	8.57644826269605	Karwendel
1643	rough	female	0.728602398614385	0.773532959551052	0.682628208616316	sparse	8.49883997411577e-18	8.57644826269605	Karwendel
1644	rough	female	0.78001820330117	0.817515730772721	0.741130105367733	sparse	8.49883997411577e-18	8.57644826269605	Karwendel
1645	rough	female	0.835062303717721	0.863999344577051	0.80464567117108	sparse	8.49883997411577e-18	8.57644826269605	Karwendel
1646	rough	female	0.893990740394431	0.913125997861817	0.873604582306239	sparse	8.49883997411577e-18	8.57644826269605	Karwendel
1647	rough	female	0.957077622056265	0.96504597278289	0.948473338725256	sparse	8.49883997411577e-18	8.57644826269605	Karwendel
1648	rough	female	1.02461640065392	1.01991809647874	1.0297584198766	sparse	8.49883997411577e-18	8.57644826269605	Karwendel
1649	rough	female	1.09692123637102	1.07791022693469	1.11800971098664	sparse	8.49883997411577e-18	8.57644826269605	Karwendel
1650	rough	female	1.17432845895675	1.13919976647323	1.21382422297671	sparse	8.49883997411577e-18	8.57644826269605	Karwendel
1651	rough	female	1.25719813218138	1.20397420444114	1.31785013118067	sparse	8.49883997411577e-18	8.57644826269605	Karwendel
1652	rough	female	1.34591572869184	1.27243169075362	1.4307911601845	sparse	8.49883997411577e-18	8.57644826269605	Karwendel
1653	rough	female	1.44089392305806	1.34478164204994	1.55341134445087	sparse	8.49883997411577e-18	8.57644826269605	Karwendel
1654	rough	female	1.54257451135041	1.42124538231475	1.68654019693377	sparse	8.49883997411577e-18	8.57644826269605	Karwendel
1655	rough	female	1.6514304661774	1.50205681992497	1.83107832064848	sparse	8.49883997411577e-18	8.57644826269605	Karwendel
1656	rough	female	1.76796813674267	1.5874631631932	1.98800350115848	sparse	8.49883997411577e-18	8.57644826269605	Karwendel
1657	rough	female	1.89272960415492	1.67772567659673	2.15837732119439	sparse	8.49883997411577e-18	8.57644826269605	Karwendel
1658	rough	female	2.0262952029468	1.77312048000537	2.34335234215208	sparse	8.49883997411577e-18	8.57644826269605	Karwendel
1659	rough	female	2.16928622053144	1.87393939335302	2.5441799010522	sparse	8.49883997411577e-18	8.57644826269605	Karwendel
1660	rough	female	2.32236778715363	1.98049082933702	2.76221857570657	sparse	8.49883997411577e-18	8.57644826269605	Karwendel
1661	rough	female	2.48625196977814	2.09310073687593	2.99894337535759	sparse	8.49883997411577e-18	8.57644826269605	Karwendel
1662	rough	female	2.66170108430665	2.21211359821198	3.25595571896428	sparse	8.49883997411577e-18	8.57644826269605	Karwendel
1663	rough	female	2.84953124153036	2.3378934827084	3.53499426863707	sparse	8.49883997411577e-18	8.57644826269605	Karwendel
1664	rough	female	3.05061614331224	2.47082516056511	3.83794669150845	sparse	8.49883997411577e-18	8.57644826269605	Karwendel
1665	rough	female	3.26589114665726	2.61131527986003	4.16686242960721	sparse	8.49883997411577e-18	8.57644826269605	Karwendel
1666	rough	female	3.49635761457469	2.75979361051628	4.52396656412336	sparse	8.49883997411577e-18	8.57644826269605	Karwendel
1667	rough	female	3.74308757397093	2.91671435900101	4.91167486785384	sparse	8.49883997411577e-18	8.57644826269605	Karwendel
1668	rough	female	4.00722870223899	3.08255755777738	5.33261014765742	sparse	8.49883997411577e-18	8.57644826269605	Karwendel
1669	rough	female	4.29000966574038	3.25783053376025	5.78961998747369	sparse	8.49883997411577e-18	8.57644826269605	Karwendel
1670	rough	female	4.5927458350113	3.44306946026767	6.28579601193608	sparse	8.49883997411577e-18	8.57644826269605	Karwendel
1671	rough	female	4.91684540327798	3.63884099721569	6.82449480089493	sparse	8.49883997411577e-18	8.57644826269605	Karwendel
1672	rough	female	5.26381593674153	3.84574402457403	7.40936059633548	sparse	8.49883997411577e-18	8.57644826269605	Karwendel
1673	rough	female	5.63527138710154	4.06441147438523	8.04434995530069	sparse	8.49883997411577e-18	8.57644826269605	Karwendel
1674	rough	female	6.03293959893731	4.29551226695179	8.73375851559325	sparse	8.49883997411577e-18	8.57644826269605	Karwendel
1675	rough	female	6.45867034686791	4.53975335711408	9.48225005532427	sparse	8.49883997411577e-18	8.57644826269605	Karwendel
1676	rough	female	6.91444393987614	4.79788189687874	10.2948880428931	sparse	8.49883997411577e-18	8.57644826269605	Karwendel
1677	rough	female	7.40238043282001	5.07068752101334	11.1771698908313	sparse	8.49883997411577e-18	8.57644826269605	Karwendel
1678	rough	female	7.92474948797953	5.35900476259893	12.1350641452336	sparse	8.49883997411577e-18	8.57644826269605	Karwendel
1679	rough	female	8.48398093251022	5.66371560593005	13.1750508623593	sparse	8.49883997411577e-18	8.57644826269605	Karwendel
1680	rough	female	9.0826760609121	5.9857521845715	14.3041654455476	sparse	8.49883997411577e-18	8.57644826269605	Karwendel
1681	rough	female	9.72361973508788	6.32609963282556	15.5300462389986	sparse	8.49883997411577e-18	8.57644826269605	Karwendel
1682	rough	female	10.4097933382748	6.68579909933249	16.8609862003873	sparse	8.49883997411577e-18	8.57644826269605	Karwendel
1683	rough	female	11.1443886431055	7.06595093202317	18.3059890018707	sparse	8.49883997411577e-18	8.57644826269605	Karwendel
1684	rough	female	11.9308226583067	7.46771804416676	19.8748299390051	sparse	8.49883997411577e-18	8.57644826269605	Karwendel
1685	rough	female	12.7727535230949	7.89232947181057	21.5781220596171	sparse	8.49883997411577e-18	8.57644826269605	Karwendel
1686	rough	female	13.6740975232036	8.34108413349446	23.4273879599818	sparse	8.49883997411577e-18	8.57644826269605	Karwendel
1687	rough	female	14.6390473076926	8.81535480374114	25.4351377340036	sparse	8.49883997411577e-18	8.57644826269605	Karwendel
1688	rough	female	15.6720913912755	9.31659231247744	27.6149536027162	sparse	8.49883997411577e-18	8.57644826269605	Karwendel
1689	rough	female	16.7780350328826	9.84632998323303	29.981581796614	sparse	8.49883997411577e-18	8.57644826269605	Karwendel
1690	rough	female	17.9620225875753	10.4061883236933	32.551032312386	sparse	8.49883997411577e-18	8.57644826269605	Karwendel
1691	rough	female	19.2295614357849	10.9978799829553	35.3406872188998	sparse	8.49883997411577e-18	8.57644826269605	Karwendel
1692	rough	female	20.586547601182	11.623214990651	38.3694182451125	sparse	8.49883997411577e-18	8.57644826269605	Karwendel
1693	rough	female	22.0392931763414	12.284106293965	41.6577144453786	sparse	8.49883997411577e-18	8.57644826269605	Karwendel
1694	rough	female	23.5945556837728	12.9825756094854	45.2278208057991	sparse	8.49883997411577e-18	8.57644826269605	Karwendel
1695	rough	female	25.2595695088925	13.7207596077877	49.1038887292677	sparse	8.49883997411577e-18	8.57644826269605	Karwendel
1696	rough	female	27.0420795511479	14.5009164496721	53.3121394172309	sparse	8.49883997411577e-18	8.57644826269605	Karwendel
1697	rough	female	28.9503772498248	15.3254326940486	57.8810412534235	sparse	8.49883997411577e-18	8.57644826269605	Karwendel
1698	rough	female	30.993339152114	16.1968305986015	62.8415023895609	sparse	8.49883997411577e-18	8.57644826269605	Karwendel
1699	rough	female	33.1804682028375	17.1177758355671	68.2270798358109	sparse	8.49883997411577e-18	8.57644826269605	Karwendel
1700	rough	female	35.5219379478968	18.0910856462266	74.0742064705216	sparse	8.49883997411577e-18	8.57644826269605	Karwendel
1701	canopy	female	3.78192828122691	8.10799951683375	2.05164511726413	sparse	8.49883997411577e-18	8.57644826269605	Karwendel
1702	canopy	female	3.70348951165657	7.84500656697269	2.02854623077596	sparse	8.49883997411577e-18	8.57644826269605	Karwendel
1703	canopy	female	3.62667759487513	7.59054411733342	2.00570740805442	sparse	8.49883997411577e-18	8.57644826269605	Karwendel
1704	canopy	female	3.55145878927736	7.34433547063539	1.98312572111583	sparse	8.49883997411577e-18	8.57644826269605	Karwendel
1705	canopy	female	3.477800053073	7.10611290461507	1.96079827494184	sparse	8.49883997411577e-18	8.57644826269605	Karwendel
1706	canopy	female	3.40566902977232	6.87561738091033	1.93872220710829	sparse	8.49883997411577e-18	8.57644826269605	Karwendel
1707	canopy	female	3.33503403397264	6.65259826338728	1.91689468741823	sparse	8.49883997411577e-18	8.57644826269605	Karwendel
1708	canopy	female	3.26586403743977	6.43681304560375	1.89531291753909	sparse	8.49883997411577e-18	8.57644826269605	Karwendel
1709	canopy	female	3.19812865547804	6.22802708711265	1.87397413064393	sparse	8.49883997411577e-18	8.57644826269605	Karwendel
1710	canopy	female	3.13179813358301	6.02601335831881	1.85287559105671	sparse	8.49883997411577e-18	8.57644826269605	Karwendel
1711	canopy	female	3.0668433343711	5.83055219361153	1.8320145939016	sparse	8.49883997411577e-18	8.57644826269605	Karwendel
1712	canopy	female	3.00323572478021	5.64143105250476	1.81138846475621	sparse	8.49883997411577e-18	8.57644826269605	Karwendel
1713	canopy	female	2.94094736353581	5.45844428852486	1.79099455930866	sparse	8.49883997411577e-18	8.57644826269605	Karwendel
1714	canopy	female	2.87995088887711	5.28139292559483	1.77083026301868	sparse	8.49883997411577e-18	8.57644826269605	Karwendel
1715	canopy	female	2.82021950653762	5.1100844416718	1.75089299078232	sparse	8.49883997411577e-18	8.57644826269605	Karwendel
1716	canopy	female	2.76172697797509	4.94433255940243	1.73118018660059	sparse	8.49883997411577e-18	8.57644826269605	Karwendel
1717	canopy	female	2.70444760884562	4.78395704356876	1.71168932325178	sparse	8.49883997411577e-18	8.57644826269605	Karwendel
1718	canopy	female	2.6483562377167	4.62878350510412	1.69241790196741	sparse	8.49883997411577e-18	8.57644826269605	Karwendel
1719	canopy	female	2.59342822501439	4.47864321146595	1.67336345211195	sparse	8.49883997411577e-18	8.57644826269605	Karwendel
1720	canopy	female	2.53963944219984	4.33337290315955	1.65452353086605	sparse	8.49883997411577e-18	8.57644826269605	Karwendel
1721	canopy	female	2.48696626117013	4.19281461621296	1.63589572291335	sparse	8.49883997411577e-18	8.57644826269605	Karwendel
1722	canopy	female	2.43538554387905	4.05681551041023	1.61747764013086	sparse	8.49883997411577e-18	8.57644826269605	Karwendel
1723	canopy	female	2.3848746321731	3.92522770309601	1.59926692128277	sparse	8.49883997411577e-18	8.57644826269605	Karwendel
1724	canopy	female	2.33541133783837	3.79790810837104	1.58126123171777	sparse	8.49883997411577e-18	8.57644826269605	Karwendel
1725	canopy	female	2.28697393285373	3.67471828150339	1.56345826306971	sparse	8.49883997411577e-18	8.57644826269605	Karwendel
1726	canopy	female	2.23954113984627	3.55552426838654	1.54585573296168	sparse	8.49883997411577e-18	8.57644826269605	Karwendel
1727	canopy	female	2.19309212274468	3.44019645988037	1.52845138471338	sparse	8.49883997411577e-18	8.57644826269605	Karwendel
1728	canopy	female	2.14760647762645	3.32860945087684	1.51124298705187	sparse	8.49883997411577e-18	8.57644826269605	Karwendel
1729	canopy	female	2.10306422375493	3.22064190393706	1.49422833382543	sparse	8.49883997411577e-18	8.57644826269605	Karwendel
1730	canopy	female	2.05944579480227	3.11617641735137	1.4774052437208	sparse	8.49883997411577e-18	8.57644826269605	Karwendel
1731	canopy	female	2.01673203025444	3.01509939747919	1.46077155998351	sparse	8.49883997411577e-18	8.57644826269605	Karwendel
1732	canopy	female	1.97490416699445	2.91730093522952	1.44432515014134	sparse	8.49883997411577e-18	8.57644826269605	Karwendel
1733	canopy	female	1.93394383106018	2.82267468654814	1.42806390573099	sparse	8.49883997411577e-18	8.57644826269605	Karwendel
1734	canopy	female	1.89383302957314	2.73111775678117	1.41198574202774	sparse	8.49883997411577e-18	8.57644826269605	Karwendel
1735	canopy	female	1.85455414283466	2.64253058878954	1.39608859777819	sparse	8.49883997411577e-18	8.57644826269605	Karwendel
1736	canopy	female	1.81608991658594	2.55681685469262	1.38037043493602	sparse	8.49883997411577e-18	8.57644826269605	Karwendel
1737	canopy	female	1.77842345442874	2.47388335112321	1.36482923840065	sparse	8.49883997411577e-18	8.57644826269605	Karwendel
1738	canopy	female	1.74153821040313	2.39363989788012	1.34946301575899	sparse	8.49883997411577e-18	8.57644826269605	Karwendel
1739	canopy	female	1.7054179817193	2.31599923986804	1.33426979702993	sparse	8.49883997411577e-18	8.57644826269605	Karwendel
1740	canopy	female	1.67004690164007	2.24087695221814	1.31924763441182	sparse	8.49883997411577e-18	8.57644826269605	Karwendel
1741	canopy	female	1.63540943251098	2.16819134848618	1.30439460203275	sparse	8.49883997411577e-18	8.57644826269605	Karwendel
1742	canopy	female	1.60149035893504	2.09786339182835	1.28970879570367	sparse	8.49883997411577e-18	8.57644826269605	Karwendel
1743	canopy	female	1.56827478108889	2.0298166090582	1.27518833267424	sparse	8.49883997411577e-18	8.57644826269605	Karwendel
1744	canopy	female	1.53574810817777	1.96397700749127	1.26083135139145	sparse	8.49883997411577e-18	8.57644826269605	Karwendel
1745	canopy	female	1.50389605202604	1.90027299448695	1.24663601126101	sparse	8.49883997411577e-18	8.57644826269605	Karwendel
1746	canopy	female	1.47270462080082	1.83863529960009	1.23260049241134	sparse	8.49883997411577e-18	8.57644826269605	Karwendel
1747	canopy	female	1.44216011286565	1.77899689925774	1.21872299546028	sparse	8.49883997411577e-18	8.57644826269605	Karwendel
1748	canopy	female	1.41224911076175	1.72129294387909	1.20500174128441	sparse	8.49883997411577e-18	8.57644826269605	Karwendel
1749	canopy	female	1.382958475314	1.66546068735935	1.19143497079094	sparse	8.49883997411577e-18	8.57644826269605	Karwendel
1750	canopy	female	1.35427533985927	1.61143941884091	1.17802094469219	sparse	8.49883997411577e-18	8.57644826269605	Karwendel
1751	canopy	female	1.32618710459439	1.5591703966976	1.16475794328266	sparse	8.49883997411577e-18	8.57644826269605	Karwendel
1752	canopy	female	1.29868143104135	1.50859678466023	1.15164426621849	sparse	8.49883997411577e-18	8.57644826269605	Karwendel
1753	canopy	female	1.27174623662733	1.45966359001401	1.13867823229951	sparse	8.49883997411577e-18	8.57644826269605	Karwendel
1754	canopy	female	1.2453696893771	1.41231760380057	1.12585817925373	sparse	8.49883997411577e-18	8.57644826269605	Karwendel
1755	canopy	female	1.21954020271554	1.36650734295965	1.11318246352418	sparse	8.49883997411577e-18	8.57644826269605	Karwendel
1756	canopy	female	1.19424643037792	1.32218299434744	1.10064946005823	sparse	8.49883997411577e-18	8.57644826269605	Karwendel
1757	canopy	female	1.16947726142577	1.27929636057081	1.08825756209926	sparse	8.49883997411577e-18	8.57644826269605	Karwendel
1758	canopy	female	1.14522181536613	1.23780080757843	1.07600518098066	sparse	8.49883997411577e-18	8.57644826269605	Karwendel
1759	canopy	female	1.12146943737199	1.19765121395184	1.06389074592217	sparse	8.49883997411577e-18	8.57644826269605	Karwendel
1760	canopy	female	1.0982096936019	1.15880392184138	1.0519127038285	sparse	8.49883997411577e-18	8.57644826269605	Karwendel
1761	canopy	female	1.07543236661663	1.12121668949351	1.04006951909019	sparse	8.49883997411577e-18	8.57644826269605	Karwendel
1762	canopy	female	1.0531274508909	1.08484864531799	1.0283596733868	sparse	8.49883997411577e-18	8.57644826269605	Karwendel
1763	canopy	female	1.03128514841819	1.04966024344493	1.01678166549221	sparse	8.49883997411577e-18	8.57644826269605	Karwendel
1764	canopy	female	1.00989586440675	1.01561322072344	1.00533401108218	sparse	8.49883997411577e-18	8.57644826269605	Karwendel
1765	canopy	female	0.988950203064765	0.982670555115061	0.994015242544057	sparse	8.49883997411577e-18	8.57644826269605	Karwendel
1766	canopy	female	0.968438963473101	0.950796425436741	0.982823908788607	sparse	8.49883997411577e-18	8.57644826269605	Karwendel
1767	canopy	female	0.948353135543503	0.919956172409617	0.971758575064008	sparse	8.49883997411577e-18	8.57644826269605	Karwendel
1768	canopy	female	0.928683896060709	0.890116260971219	0.960817822771892	sparse	8.49883997411577e-18	8.57644826269605	Karwendel
1769	canopy	female	0.909422604806619	0.861244243810132	0.95000024928549	sparse	8.49883997411577e-18	8.57644826269605	Karwendel
1770	canopy	female	0.890560800764862	0.833308726083444	0.939304467769802	sparse	8.49883997411577e-18	8.57644826269605	Karwendel
1771	canopy	female	0.872090198404071	0.806279331278642	0.928729107003812	sparse	8.49883997411577e-18	8.57644826269605	Karwendel
1772	canopy	female	0.854002684038258	0.780126668182805	0.918272811204687	sparse	8.49883997411577e-18	8.57644826269605	Karwendel
1773	canopy	female	0.836290312262663	0.754822298923198	0.907934239853965	sparse	8.49883997411577e-18	8.57644826269605	Karwendel
1774	canopy	female	0.818945302463536	0.730338708044515	0.897712067525701	sparse	8.49883997411577e-18	8.57644826269605	Karwendel
1775	canopy	female	0.801960035400299	0.706649272589129	0.887604983716542	sparse	8.49883997411577e-18	8.57644826269605	Karwendel
1776	canopy	female	0.785327049858601	0.683728233147829	0.877611692677716	sparse	8.49883997411577e-18	8.57644826269605	Karwendel
1777	canopy	female	0.769039039372789	0.66155066584957	0.867730913248917	sparse	8.49883997411577e-18	8.57644826269605	Karwendel
1778	canopy	female	0.753088849016354	0.640092455259756	0.857961378694059	sparse	8.49883997411577e-18	8.57644826269605	Karwendel
1779	canopy	female	0.737469472258945	0.619330268157616	0.848301836538874	sparse	8.49883997411577e-18	8.57644826269605	Karwendel
1780	canopy	female	0.722174047888572	0.599241528164126	0.838751048410344	sparse	8.49883997411577e-18	8.57644826269605	Karwendel
1781	canopy	female	0.707195856997646	0.579804391192925	0.829307789877941	sparse	8.49883997411577e-18	8.57644826269605	Karwendel
1782	canopy	female	0.692528320031519	0.560997721697493	0.819970850296648	sparse	8.49883997411577e-18	8.57644826269605	Karwendel
1783	canopy	female	0.678164993898253	0.54280106968879	0.810739032651756	sparse	8.49883997411577e-18	8.57644826269605	Karwendel
1784	canopy	female	0.664099569138321	0.525194648498358	0.801611153405403	sparse	8.49883997411577e-18	8.57644826269605	Karwendel
1785	canopy	female	0.65032586715302	0.508159313262699	0.792586042344842	sparse	8.49883997411577e-18	8.57644826269605	Karwendel
1786	canopy	female	0.636837837490359	0.49167654010554	0.783662542432416	sparse	8.49883997411577e-18	8.57644826269605	Karwendel
1787	canopy	female	0.623629555187244	0.475728405995348	0.774839509657225	sparse	8.49883997411577e-18	8.57644826269605	Karwendel
1788	canopy	female	0.610695218166788	0.460297569256193	0.766115812888462	sparse	8.49883997411577e-18	8.57644826269605	Karwendel
1789	canopy	female	0.598029144689595	0.445367250710758	0.757490333730398	sparse	8.49883997411577e-18	8.57644826269605	Karwendel
1790	canopy	female	0.585625770857917	0.43092121543501	0.748961966379001	sparse	8.49883997411577e-18	8.57644826269605	Karwendel
1791	canopy	female	0.573479648171562	0.416943755104669	0.740529617480172	sparse	8.49883997411577e-18	8.57644826269605	Karwendel
1792	canopy	female	0.561585441134507	0.403419670914301	0.732192205989574	sparse	8.49883997411577e-18	8.57644826269605	Karwendel
1793	canopy	female	0.549937924911139	0.390334257050444	0.72394866303404	sparse	8.49883997411577e-18	8.57644826269605	Karwendel
1794	canopy	female	0.538531983031114	0.377673284700804	0.715797931774538	sparse	8.49883997411577e-18	8.57644826269605	Karwendel
1795	canopy	female	0.527362605141819	0.365422986582143	0.707738967270687	sparse	8.49883997411577e-18	8.57644826269605	Karwendel
1796	canopy	female	0.516424884807442	0.353570041970004	0.699770736346791	sparse	8.49883997411577e-18	8.57644826269605	Karwendel
1797	canopy	female	0.505714017353695	0.342101562214039	0.691892217459384	sparse	8.49883997411577e-18	8.57644826269605	Karwendel
1798	canopy	female	0.495225297757239	0.331005076723141	0.684102400566266	sparse	8.49883997411577e-18	8.57644826269605	Karwendel
1799	canopy	female	0.484954118578881	0.320268519405191	0.676400286997015	sparse	8.49883997411577e-18	8.57644826269605	Karwendel
1800	canopy	female	0.474895967939637	0.309880215546621	0.668784889324952	sparse	8.49883997411577e-18	8.57644826269605	Karwendel
1801	sparse	female	1.13821189037958	1.25354594392466	1.04518004016756	sparse	-0.453846432152705	0	Karwendel
1802	sparse	female	1.12101121723001	1.22066545945663	1.03976161910668	sparse	-0.400463427045527	1.00879184890211	Karwendel
1803	sparse	female	1.10407048088069	1.18864742942363	1.03437128821751	sparse	-0.347080421938349	2.01758369780421	Karwendel
1804	sparse	female	1.08738575316326	1.15746923166347	1.02900890187501	sparse	-0.293697416831171	3.02637554670631	Karwendel
1805	sparse	female	1.07095316527188	1.12710883739281	1.0236743152091	sparse	-0.240314411723993	4.03516739560842	Karwendel
1806	sparse	female	1.05476890686618	1.09754479564285	1.01836738410073	sparse	-0.186931406616815	5.04395924451052	Karwendel
1807	sparse	female	1.03882922518768	1.06875621810327	1.013087965178	sparse	-0.133548401509637	6.05275109341263	Karwendel
1808	sparse	female	1.02313042418963	1.04072276436368	1.00783591581226	sparse	-0.0801653964024593	7.06154294231473	Karwendel
1809	sparse	female	1.00766886368001	1.01342462754227	1.0026110941143	sparse	-0.0267823912952814	8.07033479121684	Karwendel
1810	sparse	female	0.992440958477415	0.986842520291295	0.997413358930463	sparse	0.0266006138118966	9.07912664011894	Karwendel
1811	sparse	female	0.977443177579757	0.960957661169783	0.992242569838887	sparse	0.0799836189190746	10.087918489021	Karwendel
1812	sparse	female	0.962672043345492	0.935751761373557	0.987098587145672	sparse	0.133366624026252	11.0967103379232	Karwendel
1813	sparse	female	0.948124130687245	0.911207011813403	0.98198127188112	sparse	0.18674962913343	12.1055021868253	Karwendel
1814	sparse	female	0.933796066277604	0.887306070532153	0.976890485795982	sparse	0.240132634240608	13.1142940357274	Karwendel
1815	sparse	female	0.919684527766928	0.864032050451819	0.971826091357717	sparse	0.293515639347786	14.1230858846295	Karwendel
1816	sparse	female	0.905786243012966	0.841368507442125	0.966787951746785	sparse	0.346898644454964	15.1318777335316	Karwendel
1817	sparse	female	0.892097989322123	0.819299428701996	0.96177593085294	sparse	0.400281649562142	16.1406695824337	Karwendel
1818	sparse	female	0.878616592702196	0.7978092214458	0.956789893271563	sparse	0.45366465466932	17.1494614313358	Karwendel
1819	sparse	female	0.865338927126391	0.776882701886356	0.951829704299998	sparse	0.507047659776498	18.1582532802379	Karwendel
1820	sparse	female	0.852261913808474	0.756505084506906	0.946895229933914	sparse	0.560430664883676	19.16704512914	Karwendel
1821	sparse	female	0.839382520488867	0.736661971614498	0.941986336863685	sparse	0.613813669990854	20.1758369780421	Karwendel
1822	sparse	female	0.826697760731541	0.71733934316737	0.93710289247079	sparse	0.667196675098032	21.1846288269442	Karwendel
1823	sparse	female	0.814204693231528	0.698523546869168	0.932244764824226	sparse	0.72057968020521	22.1934206758463	Karwendel
1824	sparse	female	0.801900421132898	0.680201288522993	0.927411822676949	sparse	0.773962685312388	23.2022125247484	Karwendel
1825	sparse	female	0.789782091357047	0.662359622638459	0.922603935462326	sparse	0.827345690419566	24.2110043736505	Karwendel
1826	sparse	female	0.777846893941132	0.644985943285128	0.917820973290605	sparse	0.880728695526744	25.2197962225526	Karwendel
1827	sparse	female	0.766092061386508	0.628067975185859	0.91306280694541	sparse	0.934111700633922	26.2285880714547	Karwendel
1828	sparse	female	0.754514868017003	0.611593765043778	0.908329307880249	sparse	0.9874947057411	27.2373799203568	Karwendel
1829	sparse	female	0.743112629346901	0.595551673096747	0.903620348215038	sparse	1.04087771084828	28.2461717692589	Karwendel
1830	sparse	female	0.731882701458469	0.579930364893347	0.898935800732652	sparse	1.09426071595546	29.254963618161	Karwendel
1831	sparse	female	0.720822480388895	0.564718803284591	0.894275538875482	sparse	1.14764372106263	30.2637554670631	Karwendel
1832	sparse	female	0.709929401526486	0.549906240625682	0.889639436742021	sparse	1.20102672616981	31.2725473159652	Karwendel
1833	sparse	female	0.699200939015996	0.535482211182328	0.885027369083458	sparse	1.25440973127699	32.2813391648674	Karwendel
1834	sparse	female	0.688634605172936	0.521436523736231	0.8804392113003	sparse	1.30779273638417	33.2901310137695	Karwendel
1835	sparse	female	0.678227949906739	0.507759254384542	0.875874839439	sparse	1.36117574149135	34.2989228626716	Karwendel
1836	sparse	female	0.667978560152637	0.494440739528182	0.871334130188611	sparse	1.41455874659852	35.3077147115737	Karwendel
1837	sparse	female	0.657884059312132	0.481471569044075	0.866816960877456	sparse	1.4679417517057	36.3165065604758	Karwendel
1838	sparse	female	0.64794210670191	0.468842579636484	0.862323209469811	sparse	1.52132475681288	37.3252984093779	Karwendel
1839	sparse	female	0.638150397011098	0.45654484836273	0.857852754562609	sparse	1.57470776192006	38.33409025828	Karwendel
1840	sparse	female	0.628506659766709	0.444569686328738	0.853405475382162	sparse	1.62809076702724	39.3428821071821	Karwendel
1841	sparse	female	0.619008658807174	0.432908632549948	0.848981251780898	sparse	1.68147377213441	40.3516739560842	Karwendel
1842	sparse	female	0.609654191763829	0.421553447973249	0.844579964234109	sparse	1.73485677724159	41.3604658049863	Karwendel
1843	sparse	female	0.600441089550231	0.410496109655729	0.840201493836732	sparse	1.78823978234877	42.3692576538884	Karwendel
1844	sparse	female	0.591367215859205	0.399728805096101	0.83584572230013	sparse	1.84162278745595	43.3780495027905	Karwendel
1845	sparse	female	0.582430466667473	0.389243926714829	0.831512531948895	sparse	1.89500579256312	44.3868413516926	Karwendel
1846	sparse	female	0.573628769747788	0.37903406647903	0.827201805717676	sparse	1.9483887976703	45.3956332005947	Karwendel
1847	sparse	female	0.564960084188428	0.369092010668375	0.822913427148009	sparse	2.00177180277748	46.4044250494968	Karwendel
1848	sparse	female	0.556422399919956	0.35941073477827	0.818647280385176	sparse	2.05515480788466	47.4132168983989	Karwendel
1849	sparse	female	0.548013737249129	0.349983398556734	0.81440325017507	sparse	2.10853781299184	48.422008747301	Karwendel
1850	sparse	female	0.539732146399857	0.340803341171453	0.810181221861087	sparse	2.16192081809901	49.4308005962031	Karwendel
1851	sparse	female	0.531575707061091	0.331864076503612	0.805981081381025	sparse	2.21530382320619	50.4395924451052	Karwendel
1852	sparse	female	0.523542527941548	0.323159288565156	0.801802715264002	sparse	2.26868682831337	51.4483842940073	Karwendel
1853	sparse	female	0.515630746331164	0.314682827036271	0.797646010627392	sparse	2.32206983342055	52.4571761429095	Karwendel
1854	sparse	female	0.507838527669174	0.306428702919904	0.793510855173775	sparse	2.37545283852773	53.4659679918116	Karwendel
1855	sparse	female	0.500164065118721	0.298391084310272	0.789397137187905	sparse	2.4288358436349	54.4747598407137	Karwendel
1856	sparse	female	0.492605579147887	0.290564292272363	0.785304745533687	sparse	2.48221884874208	55.4835516896158	Karwendel
1857	sparse	female	0.485161317117067	0.282942796829512	0.78123356965118	sparse	2.53560185384926	56.4923435385179	Karwendel
1858	sparse	female	0.477829552872568	0.27552121305623	0.777183499553606	sparse	2.58898485895644	57.50113538742	Karwendel
1859	sparse	female	0.470608586346354	0.268294297273514	0.773154425824381	sparse	2.64236786406362	58.5099272363221	Karwendel
1860	sparse	female	0.463496743161841	0.261256943343952	0.769146239614159	sparse	2.69575086917079	59.5187190852242	Karwendel
1861	sparse	female	0.456492374245645	0.254404179064016	0.76515883263789	sparse	2.74913387427797	60.5275109341263	Karwendel
1862	sparse	female	0.4495938554452	0.247731162650969	0.761192097171895	sparse	2.80251687938515	61.5363027830284	Karwendel
1863	sparse	female	0.442799587152157	0.241233179321941	0.757245926050956	sparse	2.85589988449233	62.5450946319305	Karwendel
1864	sparse	female	0.436107993931468	0.234905637962719	0.753320212665421	sparse	2.90928288959951	63.5538864808326	Karwendel
1865	sparse	female	0.429517524156081	0.228744067883919	0.749414850958324	sparse	2.96266589470668	64.5626783297347	Karwendel
1866	sparse	female	0.423026649647153	0.222744115662253	0.745529735422519	sparse	3.01604889981386	65.5714701786368	Karwendel
1867	sparse	female	0.416633865319698	0.216901542064632	0.74166476109783	sparse	3.06943190492104	66.5802620275389	Karwendel
1868	sparse	female	0.410337688833597	0.211212219052968	0.737819823568216	sparse	3.12281491002822	67.589053876441	Karwendel
1869	sparse	female	0.404136660249872	0.205672126867526	0.733994818958947	sparse	3.1761979151354	68.5978457253431	Karwendel
1870	sparse	female	0.398029341692164	0.200277351186786	0.730189643933804	sparse	3.22958092024257	69.6066375742452	Karwendel
1871	sparse	female	0.392014317013319	0.195024080361802	0.726404195692282	sparse	3.28296392534975	70.6154294231473	Karwendel
1872	sparse	female	0.386090191467019	0.189908602723103	0.722638371966812	sparse	3.33634693045693	71.6242212720494	Karwendel
1873	sparse	female	0.380255591384369	0.184927303958231	0.718892071020004	sparse	3.38972993556411	72.6330131209515	Karwendel
1874	sparse	female	0.374509163855379	0.180076664558069	0.715165191641893	sparse	3.44311294067129	73.6418049698536	Karwendel
1875	sparse	female	0.36884957641525	0.175353257330155	0.711457633147206	sparse	3.49649594577846	74.6505968187558	Karwendel
1876	sparse	female	0.363275516735411	0.170753744977212	0.707769295372645	sparse	3.54987895088564	75.6593886676579	Karwendel
1877	sparse	female	0.357785692319216	0.166274877739204	0.704100078674174	sparse	3.60326195599282	76.66818051656	Karwendel
1878	sparse	female	0.352378830202246	0.161913491097234	0.700449883924336	sparse	3.6566449611	77.6769723654621	Karwendel
1879	sparse	female	0.347053676657138	0.157666503537672	0.696818612509569	sparse	3.71002796620717	78.6857642143642	Karwendel
1880	sparse	female	0.341808996902872	0.153530914374926	0.693206166327541	sparse	3.76341097131435	79.6945560632663	Karwendel
1881	sparse	female	0.336643574818457	0.149503801631325	0.689612447784506	sparse	3.81679397642153	80.7033479121684	Karwendel
1882	sparse	female	0.331556212660936	0.145582319972616	0.68603735979266	sparse	3.87017698152871	81.7121397610705	Karwendel
1883	sparse	female	0.326545730787662	0.1417636986976	0.682480805767523	sparse	3.92355998663589	82.7209316099726	Karwendel
1884	sparse	female	0.321610967382761	0.138045239780519	0.678942689625329	sparse	3.97694299174306	83.7297234588747	Karwendel
1885	sparse	female	0.316750778187738	0.134424315964773	0.675422915780426	sparse	4.03032599685024	84.7385153077768	Karwendel
1886	sparse	female	0.311964036236146	0.130898368906648	0.671921389142701	sparse	4.08370900195742	85.7473071566789	Karwendel
1887	sparse	female	0.30724963159227	0.127464907367735	0.668438015115005	sparse	4.1370920070646	86.756099005581	Karwendel
1888	sparse	female	0.302606471093758	0.124121505454756	0.6649726995906	sparse	4.19047501217178	87.7648908544831	Karwendel
1889	sparse	female	0.298033478098144	0.120865800905567	0.661525348950614	sparse	4.24385801727895	88.7736827033852	Karwendel
1890	sparse	female	0.293529592233195	0.117695493420107	0.658095870061518	sparse	4.29724102238613	89.7824745522873	Karwendel
1891	sparse	female	0.289093769151038	0.114608343035143	0.654684170272602	sparse	4.35062402749331	90.7912664011894	Karwendel
1892	sparse	female	0.284724980285998	0.111602168541629	0.651290157413477	sparse	4.40400703260049	91.8000582500915	Karwendel
1893	sparse	female	0.2804222126161	0.108674845943589	0.647913739791584	sparse	4.45739003770767	92.8088500989936	Karwendel
1894	sparse	female	0.276184468428169	0.105824306957418	0.644554826189716	sparse	4.51077304281484	93.8176419478957	Karwendel
1895	sparse	female	0.272010765086484	0.103048537550547	0.641213325863554	sparse	4.56415604792202	94.8264337967978	Karwendel
1896	sparse	female	0.26790013480493	0.10034557651844	0.637889148539216	sparse	4.6175390530292	95.8352256456999	Karwendel
1897	sparse	female	0.263851624422588	0.0977135140989159	0.634582204410818	sparse	4.67092205813638	96.844017494602	Karwendel
1898	sparse	female	0.259864295182719	0.0951504906228179	0.631292404138046	sparse	4.72430506324356	97.8528093435042	Karwendel
1899	sparse	female	0.255937222515087	0.0926546952000717	0.628019658843746	sparse	4.77768806835073	98.8616011924063	Karwendel
1900	sparse	female	0.252069495821576	0.0902243644402129	0.62476388011152	sparse	4.83107107345791	99.8703930413084	Karwendel
1901	ssi	female	1.65222003243825	2.39248475888963	1.13123906224047	sparse	8.49883997411577e-18	8.57644826269605	Karwendel
1902	ssi	female	1.63572055105917	2.35113023252539	1.12845420687813	sparse	8.49883997411577e-18	8.57644826269605	Karwendel
1903	ssi	female	1.61938583761683	2.31049052653543	1.12567620720143	sparse	8.49883997411577e-18	8.57644826269605	Karwendel
1904	ssi	female	1.60321424669752	2.27055328512191	1.12290504633321	sparse	8.49883997411577e-18	8.57644826269605	Karwendel
1905	ssi	female	1.58720414931901	2.23130636605917	1.12014070743787	sparse	8.49883997411577e-18	8.57644826269605	Karwendel
1906	ssi	female	1.57135393276654	2.19273783700207	1.11738317372125	sparse	8.49883997411577e-18	8.57644826269605	Karwendel
1907	ssi	female	1.55566200043029	2.15483597185822	1.11463242843054	sparse	8.49883997411577e-18	8.57644826269605	Karwendel
1908	ssi	female	1.5401267716446	2.11758924722279	1.11188845485416	sparse	8.49883997411577e-18	8.57644826269605	Karwendel
1909	ssi	female	1.52474668152872	2.08098633887509	1.10915123632168	sparse	8.49883997411577e-18	8.57644826269605	Karwendel
1910	ssi	female	1.5095201808292	2.04501611833559	1.10642075620371	sparse	8.49883997411577e-18	8.57644826269605	Karwendel
1911	ssi	female	1.49444573576381	2.00966764948254	1.1036969979118	sparse	8.49883997411577e-18	8.57644826269605	Karwendel
1912	ssi	female	1.47952182786706	1.97493018522699	1.10097994489831	sparse	8.49883997411577e-18	8.57644826269605	Karwendel
1913	ssi	female	1.46474695383724	1.94079316424533	1.09826958065637	sparse	8.49883997411577e-18	8.57644826269605	Karwendel
1914	ssi	female	1.45011962538497	1.90724620776835	1.09556588871974	sparse	8.49883997411577e-18	8.57644826269605	Karwendel
1915	ssi	female	1.43563836908331	1.87427911642568	1.09286885266269	sparse	8.49883997411577e-18	8.57644826269605	Karwendel
1916	ssi	female	1.42130172621933	1.84188186714492	1.09017845609997	sparse	8.49883997411577e-18	8.57644826269605	Karwendel
1917	ssi	female	1.40710825264718	1.81004461010424	1.08749468268662	sparse	8.49883997411577e-18	8.57644826269605	Karwendel
1918	ssi	female	1.39305651864258	1.77875766573777	1.08481751611796	sparse	8.49883997411577e-18	8.57644826269605	Karwendel
1919	ssi	female	1.37914510875886	1.74801152179264	1.08214694012941	sparse	8.49883997411577e-18	8.57644826269605	Karwendel
1920	ssi	female	1.36537262168435	1.71779683043698	1.07948293849647	sparse	8.49883997411577e-18	8.57644826269605	Karwendel
1921	ssi	female	1.35173767010121	1.68810440541787	1.07682549503454	sparse	8.49883997411577e-18	8.57644826269605	Karwendel
1922	ssi	female	1.33823888054574	1.65892521926838	1.0741745935989	sparse	8.49883997411577e-18	8.57644826269605	Karwendel
1923	ssi	female	1.32487489326994	1.630250400563	1.07153021808454	sparse	8.49883997411577e-18	8.57644826269605	Karwendel
1924	ssi	female	1.31164436210464	1.60207123122038	1.06889235242612	sparse	8.49883997411577e-18	8.57644826269605	Karwendel
1925	ssi	female	1.29854595432382	1.57437914385275	1.06626098059785	sparse	8.49883997411577e-18	8.57644826269605	Karwendel
1926	ssi	female	1.28557835051041	1.54716571916118	1.06363608661338	sparse	8.49883997411577e-18	8.57644826269605	Karwendel
1927	ssi	female	1.27274024442337	1.52042268337583	1.06101765452572	sparse	8.49883997411577e-18	8.57644826269605	Karwendel
1928	ssi	female	1.26003034286608	1.49414190574043	1.05840566842714	sparse	8.49883997411577e-18	8.57644826269605	Karwendel
1929	ssi	female	1.24744736555615	1.46831539604031	1.05580011244907	sparse	8.49883997411577e-18	8.57644826269605	Karwendel
1930	ssi	female	1.23499004499637	1.44293530217306	1.053200970762	sparse	8.49883997411577e-18	8.57644826269605	Karwendel
1931	ssi	female	1.2226571263471	1.41799390776129	1.05060822757539	sparse	8.49883997411577e-18	8.57644826269605	Karwendel
1932	ssi	female	1.21044736729982	1.39348362980656	1.04802186713758	sparse	8.49883997411577e-18	8.57644826269605	Karwendel
1933	ssi	female	1.19835953795204	1.3693970163839	1.04544187373568	sparse	8.49883997411577e-18	8.57644826269605	Karwendel
1934	ssi	female	1.18639242068334	1.34572674437622	1.04286823169549	sparse	8.49883997411577e-18	8.57644826269605	Karwendel
1935	ssi	female	1.17454481003281	1.32246561724778	1.04030092538139	sparse	8.49883997411577e-18	8.57644826269605	Karwendel
1936	ssi	female	1.16281551257754	1.29960656285629	1.03773993919624	sparse	8.49883997411577e-18	8.57644826269605	Karwendel
1937	ssi	female	1.15120334681245	1.27714263130267	1.03518525758132	sparse	8.49883997411577e-18	8.57644826269605	Karwendel
1938	ssi	female	1.13970714303127	1.25506699281809	1.0326368650162	sparse	8.49883997411577e-18	8.57644826269605	Karwendel
1939	ssi	female	1.1283257432087	1.23337293568752	1.03009474601865	sparse	8.49883997411577e-18	8.57644826269605	Karwendel
1940	ssi	female	1.11705800088377	1.21205386420908	1.02755888514456	sparse	8.49883997411577e-18	8.57644826269605	Karwendel
1941	ssi	female	1.10590278104436	1.19110329668882	1.02502926698786	sparse	8.49883997411577e-18	8.57644826269605	Karwendel
1942	ssi	female	1.09485896001286	1.17051486347	1.02250587618037	sparse	8.49883997411577e-18	8.57644826269605	Karwendel
1943	ssi	female	1.08392542533299	1.15028230499653	1.01998869739178	sparse	8.49883997411577e-18	8.57644826269605	Karwendel
1944	ssi	female	1.07310107565772	1.1303994699099	1.01747771532948	sparse	8.49883997411577e-18	8.57644826269605	Karwendel
1945	ssi	female	1.06238482063838	1.11086031317888	1.01497291473853	sparse	8.49883997411577e-18	8.57644826269605	Karwendel
1946	ssi	female	1.05177558081475	1.09165889426173	1.01247428040156	sparse	8.49883997411577e-18	8.57644826269605	Karwendel
1947	ssi	female	1.04127228750641	1.0727893753	1.00998179713863	sparse	8.49883997411577e-18	8.57644826269605	Karwendel
1948	ssi	female	1.03087388270502	1.0542460193437	1.00749544980718	sparse	8.49883997411577e-18	8.57644826269605	Karwendel
1949	ssi	female	1.02057931896779	1.03602318860701	1.00501522330195	sparse	8.49883997411577e-18	8.57644826269605	Karwendel
1950	ssi	female	1.01038755931195	1.01811534275428	1.00254110255482	sparse	8.49883997411577e-18	8.57644826269605	Karwendel
1951	ssi	female	1.0002975771103	1.00051703721552	1.00007307253481	sparse	8.49883997411577e-18	8.57644826269605	Karwendel
1952	ssi	female	0.99030835598779	0.983222921531116	0.997611118247922	sparse	8.49883997411577e-18	8.57644826269605	Karwendel
1953	ssi	female	0.980418889719155	0.966227737725115	0.995155224737066	sparse	8.49883997411577e-18	8.57644826269605	Karwendel
1954	ssi	female	0.970628182127539	0.949526318706605	0.992705377081981	sparse	8.49883997411577e-18	8.57644826269605	Karwendel
1955	ssi	female	0.960935246984159	0.933113586698767	0.990261560399134	sparse	8.49883997411577e-18	8.57644826269605	Karwendel
1956	ssi	female	0.951339107908957	0.91698455169506	0.987823759841633	sparse	8.49883997411577e-18	8.57644826269605	Karwendel
1957	ssi	female	0.941838798272254	0.901134309942099	0.985391960599133	sparse	8.49883997411577e-18	8.57644826269605	Karwendel
1958	ssi	female	0.93243336109737	0.885558042448752	0.982966147897751	sparse	8.49883997411577e-18	8.57644826269605	Karwendel
1959	ssi	female	0.923121848964238	0.870251013521007	0.980546306999974	sparse	8.49883997411577e-18	8.57644826269605	Karwendel
1960	ssi	female	0.913903323913961	0.855208569322171	0.978132423204569	sparse	8.49883997411577e-18	8.57644826269605	Karwendel
1961	ssi	female	0.904776857354335	0.84042613645795	0.975724481846492	sparse	8.49883997411577e-18	8.57644826269605	Karwendel
1962	ssi	female	0.895741529966309	0.825899220585985	0.973322468296805	sparse	8.49883997411577e-18	8.57644826269605	Karwendel
1963	ssi	female	0.886796431611381	0.811623405049429	0.97092636796258	sparse	8.49883997411577e-18	8.57644826269605	Karwendel
1964	ssi	female	0.87794066123992	0.797594349534138	0.968536166286814	sparse	8.49883997411577e-18	8.57644826269605	Karwendel
1965	ssi	female	0.869173326800401	0.78380778874907	0.966151848748342	sparse	8.49883997411577e-18	8.57644826269605	Karwendel
1966	ssi	female	0.860493545149547	0.770259531129505	0.963773400861745	sparse	8.49883997411577e-18	8.57644826269605	Karwendel
1967	ssi	female	0.851900441963371	0.756945457562664	0.961400808177264	sparse	8.49883997411577e-18	8.57644826269605	Karwendel
1968	ssi	female	0.843393151649105	0.743861520135369	0.959034056280712	sparse	8.49883997411577e-18	8.57644826269605	Karwendel
1969	ssi	female	0.834970817258002	0.731003740903346	0.956673130793387	sparse	8.49883997411577e-18	8.57644826269605	Karwendel
1970	ssi	female	0.826632590399024	0.718368210681797	0.954318017371985	sparse	8.49883997411577e-18	8.57644826269605	Karwendel
1971	ssi	female	0.818377631153374	0.70595108785688	0.95196870170851	sparse	8.49883997411577e-18	8.57644826269605	Karwendel
1972	ssi	female	0.810205107989896	0.693748597217738	0.949625169530189	sparse	8.49883997411577e-18	8.57644826269605	Karwendel
1973	ssi	female	0.802114197681308	0.681757028808704	0.947287406599389	sparse	8.49883997411577e-18	8.57644826269605	Karwendel
1974	ssi	female	0.794104085221285	0.669972736801359	0.944955398713521	sparse	8.49883997411577e-18	8.57644826269605	Karwendel
1975	ssi	female	0.786173963742356	0.658392138386081	0.942629131704965	sparse	8.49883997411577e-18	8.57644826269605	Karwendel
1976	ssi	female	0.778323034434631	0.64701171268275	0.940308591440975	sparse	8.49883997411577e-18	8.57644826269605	Karwendel
1977	ssi	female	0.770550506465335	0.635827999670288	0.937993763823599	sparse	8.49883997411577e-18	8.57644826269605	Karwendel
1978	ssi	female	0.762855596899144	0.624837599134699	0.935684634789588	sparse	8.49883997411577e-18	8.57644826269605	Karwendel
1979	ssi	female	0.755237530619325	0.614037169635296	0.933381190310317	sparse	8.49883997411577e-18	8.57644826269605	Karwendel
1980	ssi	female	0.747695540249652	0.603423427488787	0.931083416391694	sparse	8.49883997411577e-18	8.57644826269605	Karwendel
1981	ssi	female	0.740228866077108	0.592993145770935	0.928791299074078	sparse	8.49883997411577e-18	8.57644826269605	Karwendel
1982	ssi	female	0.732836755975363	0.582743153335464	0.926504824432194	sparse	8.49883997411577e-18	8.57644826269605	Karwendel
1983	ssi	female	0.725518465329007	0.572670333849928	0.924223978575047	sparse	8.49883997411577e-18	8.57644826269605	Karwendel
1984	ssi	female	0.718273256958543	0.562771624848243	0.921948747645838	sparse	8.49883997411577e-18	8.57644826269605	Karwendel
1985	ssi	female	0.711100401046134	0.553044016799598	0.919679117821882	sparse	8.49883997411577e-18	8.57644826269605	Karwendel
1986	ssi	female	0.703999175062088	0.543484552193462	0.917415075314522	sparse	8.49883997411577e-18	8.57644826269605	Karwendel
1987	ssi	female	0.696968863692071	0.5340903246404	0.915156606369044	sparse	8.49883997411577e-18	8.57644826269605	Karwendel
1988	ssi	female	0.690008758765059	0.524858477988437	0.912903697264596	sparse	8.49883997411577e-18	8.57644826269605	Karwendel
1989	ssi	female	0.683118159181999	0.515786205454696	0.910656334314105	sparse	8.49883997411577e-18	8.57644826269605	Karwendel
1990	ssi	female	0.67629637084519	0.506870748772043	0.90841450386419	sparse	8.49883997411577e-18	8.57644826269605	Karwendel
1991	ssi	female	0.669542706588361	0.498109397350484	0.906178192295083	sparse	8.49883997411577e-18	8.57644826269605	Karwendel
1992	ssi	female	0.662856486107456	0.489499487453058	0.903947386020544	sparse	8.49883997411577e-18	8.57644826269605	Karwendel
1993	ssi	female	0.656237035892107	0.48103840138597	0.901722071487781	sparse	8.49883997411577e-18	8.57644826269605	Karwendel
1994	ssi	female	0.649683689157785	0.472723566702734	0.899502235177364	sparse	8.49883997411577e-18	8.57644826269605	Karwendel
1995	ssi	female	0.64319578577864	0.464552455422059	0.897287863603145	sparse	8.49883997411577e-18	8.57644826269605	Karwendel
1996	ssi	female	0.636772672221003	0.456522583259262	0.895078943312177	sparse	8.49883997411577e-18	8.57644826269605	Karwendel
1997	ssi	female	0.630413701477555	0.448631508870964	0.892875460884631	sparse	8.49883997411577e-18	8.57644826269605	Karwendel
1998	ssi	female	0.624118233002154	0.440876833112844	0.890677402933713	sparse	8.49883997411577e-18	8.57644826269605	Karwendel
1999	ssi	female	0.61788563264531	0.433256198310217	0.888484756105585	sparse	8.49883997411577e-18	8.57644826269605	Karwendel
[truncated: 4,401 more rows]
