# Supplementary material for: Sexual segregation results in pronounced sex-specific density gradients in the mountain ungulate, Rupicapra rupicapra
Source: Commun Biol. 2023 Sep 25;6:979. doi: 10.1038/s42003-023-05313-z (PMC10520025; doi:10.1038/s42003-023-05313-z)
Supplement: Supplementary file 3 — Supplementary Data 1 [file 42003_2023_5313_MOESM3_ESM.zip › Supplementary_Data_1/data_figure2.csv]

	X	sex	model	beta_coeffs	beta_value	z_coeffs	z_value	Study_Area
1	1	female	15	beta_rough	1.47707160845234	z_rough	1	Karwendel
2	2	female	15	beta_rough	1.3736895188684	z_rough	1	Karwendel
3	3	female	15	beta_rough	1.36312061954514	z_rough	1	Karwendel
4	4	female	15	beta_rough	1.36312061954514	z_rough	1	Karwendel
5	5	female	15	beta_rough	1.40666725119279	z_rough	1	Karwendel
6	6	female	15	beta_rough	1.34063463703884	z_rough	1	Karwendel
7	7	female	15	beta_rough	1.5201212208668	z_rough	1	Karwendel
8	8	female	15	beta_rough	1.46645146794388	z_rough	1	Karwendel
9	9	female	15	beta_rough	1.48687712261095	z_rough	1	Karwendel
10	10	female	15	beta_rough	1.37643722385447	z_rough	1	Karwendel
11	11	female	15	beta_rough	1.37643722385447	z_rough	1	Karwendel
12	12	female	15	beta_rough	1.40762886278624	z_rough	1	Karwendel
13	13	female	15	beta_rough	1.4682141291034	z_rough	1	Karwendel
14	14	female	15	beta_rough	1.42862025765489	z_rough	1	Karwendel
15	15	female	15	beta_rough	1.47304022147916	z_rough	1	Karwendel
16	16	female	15	beta_rough	1.45393740068384	z_rough	1	Karwendel
17	17	female	15	beta_rough	1.45393740068384	z_rough	1	Karwendel
18	18	female	15	beta_rough	1.45393740068384	z_rough	1	Karwendel
19	19	female	15	beta_rough	1.4500806936942	z_rough	1	Karwendel
20	20	female	15	beta_rough	1.52069496782018	z_rough	1	Karwendel
21	21	female	15	beta_rough	1.57232490879749	z_rough	1	Karwendel
22	22	female	15	beta_rough	1.58337264715425	z_rough	1	Karwendel
23	23	female	15	beta_rough	1.64781556976096	z_rough	1	Karwendel
24	24	female	15	beta_rough	1.68918277644689	z_rough	1	Karwendel
25	25	female	15	beta_rough	1.70754028770507	z_rough	1	Karwendel
26	26	female	15	beta_rough	1.67229305791384	z_rough	1	Karwendel
27	27	female	15	beta_rough	1.56936728807016	z_rough	1	Karwendel
28	28	female	15	beta_rough	1.52445232297425	z_rough	1	Karwendel
29	29	female	15	beta_rough	1.44819365097754	z_rough	1	Karwendel
30	30	female	15	beta_rough	1.48017482852763	z_rough	1	Karwendel
31	31	female	15	beta_rough	1.48985907189639	z_rough	1	Karwendel
32	32	female	15	beta_rough	1.52933716042812	z_rough	1	Karwendel
33	33	female	15	beta_rough	1.52253424318555	z_rough	1	Karwendel
34	34	female	15	beta_rough	1.52253424318555	z_rough	1	Karwendel
35	35	female	15	beta_rough	1.48708846140647	z_rough	1	Karwendel
36	36	female	15	beta_rough	1.47290465131142	z_rough	1	Karwendel
37	37	female	15	beta_rough	1.48340563735622	z_rough	1	Karwendel
38	38	female	15	beta_rough	1.39871166722902	z_rough	1	Karwendel
39	39	female	15	beta_rough	1.39227018338188	z_rough	1	Karwendel
40	40	female	15	beta_rough	1.38725780117905	z_rough	1	Karwendel
41	41	female	15	beta_rough	1.3999859021996	z_rough	1	Karwendel
42	42	female	15	beta_rough	1.39841921050306	z_rough	1	Karwendel
43	43	female	15	beta_rough	1.37263564470764	z_rough	1	Karwendel
44	44	female	15	beta_rough	1.37263564470764	z_rough	1	Karwendel
45	45	female	15	beta_rough	1.37263564470764	z_rough	1	Karwendel
46	46	female	15	beta_rough	1.36625900912795	z_rough	1	Karwendel
47	47	female	15	beta_rough	1.33117081251748	z_rough	1	Karwendel
48	48	female	15	beta_rough	1.36828588901409	z_rough	1	Karwendel
49	49	female	15	beta_rough	1.36480192027766	z_rough	1	Karwendel
50	50	female	15	beta_rough	1.38421365924199	z_rough	1	Karwendel
51	51	female	15	beta_rough	1.42931513697183	z_rough	1	Karwendel
52	52	female	15	beta_rough	1.42931513697183	z_rough	1	Karwendel
53	53	female	15	beta_rough	1.41979436082155	z_rough	1	Karwendel
54	54	female	15	beta_rough	1.40456261974449	z_rough	1	Karwendel
55	55	female	15	beta_rough	1.44509833654639	z_rough	1	Karwendel
56	56	female	15	beta_rough	1.4369635683291	z_rough	1	Karwendel
57	57	female	15	beta_rough	1.51057015437133	z_rough	1	Karwendel
58	58	female	15	beta_rough	1.54811981775086	z_rough	1	Karwendel
59	59	female	15	beta_rough	1.560193453037	z_rough	1	Karwendel
60	60	female	15	beta_rough	1.55744232721078	z_rough	1	Karwendel
61	61	female	15	beta_rough	1.55097100676169	z_rough	1	Karwendel
62	62	female	15	beta_rough	1.57628696106685	z_rough	1	Karwendel
63	63	female	15	beta_rough	1.57628696106685	z_rough	1	Karwendel
64	64	female	15	beta_rough	1.70874695790089	z_rough	1	Karwendel
65	65	female	15	beta_rough	1.78282516627177	z_rough	1	Karwendel
66	66	female	15	beta_rough	1.75043746902967	z_rough	1	Karwendel
67	67	female	15	beta_rough	1.73327133728171	z_rough	1	Karwendel
68	68	female	15	beta_rough	1.66102565875589	z_rough	1	Karwendel
69	69	female	15	beta_rough	1.66563761265724	z_rough	1	Karwendel
70	70	female	15	beta_rough	1.71815909914103	z_rough	1	Karwendel
71	71	female	15	beta_rough	1.66918407362221	z_rough	1	Karwendel
72	72	female	15	beta_rough	1.65903413815074	z_rough	1	Karwendel
73	73	female	15	beta_rough	1.59719229945441	z_rough	1	Karwendel
74	74	female	15	beta_rough	1.53034482525676	z_rough	1	Karwendel
75	75	female	15	beta_rough	1.53034482525676	z_rough	1	Karwendel
76	76	female	15	beta_rough	1.49787361399665	z_rough	1	Karwendel
77	77	female	15	beta_rough	1.56294233011703	z_rough	1	Karwendel
78	78	female	15	beta_rough	1.57512836904122	z_rough	1	Karwendel
79	79	female	15	beta_rough	1.59027705193843	z_rough	1	Karwendel
80	80	female	15	beta_rough	1.59027705193843	z_rough	1	Karwendel
81	81	female	15	beta_rough	1.61768167753877	z_rough	1	Karwendel
82	82	female	15	beta_rough	1.51958546852866	z_rough	1	Karwendel
83	83	female	15	beta_rough	1.49618224737037	z_rough	1	Karwendel
84	84	female	15	beta_rough	1.50659741474082	z_rough	1	Karwendel
85	85	female	15	beta_rough	1.52885827832759	z_rough	1	Karwendel
86	86	female	15	beta_rough	1.55481609505475	z_rough	1	Karwendel
87	87	female	15	beta_rough	1.55529609292486	z_rough	1	Karwendel
88	88	female	15	beta_rough	1.61029361325833	z_rough	1	Karwendel
89	89	female	15	beta_rough	1.62461702985007	z_rough	1	Karwendel
90	90	female	15	beta_rough	1.62045130496093	z_rough	1	Karwendel
91	91	female	15	beta_rough	1.64251692794356	z_rough	1	Karwendel
92	92	female	15	beta_rough	1.54056623112961	z_rough	1	Karwendel
93	93	female	15	beta_rough	1.46829680275685	z_rough	1	Karwendel
94	94	female	15	beta_rough	1.46829680275685	z_rough	1	Karwendel
95	95	female	15	beta_rough	1.46829680275685	z_rough	1	Karwendel
96	96	female	15	beta_rough	1.47084515794234	z_rough	1	Karwendel
97	97	female	15	beta_rough	1.53899730070169	z_rough	1	Karwendel
98	98	female	15	beta_rough	1.50382373147887	z_rough	1	Karwendel
99	99	female	15	beta_rough	1.51482198764712	z_rough	1	Karwendel
100	100	female	15	beta_rough	1.55678340000457	z_rough	1	Karwendel
101	101	female	15	beta_rough	1.52056015646958	z_rough	1	Karwendel
102	102	female	15	beta_rough	1.52056015646958	z_rough	1	Karwendel
103	103	female	15	beta_rough	1.52991481942793	z_rough	1	Karwendel
104	104	female	15	beta_rough	1.52991481942793	z_rough	1	Karwendel
105	105	female	15	beta_rough	1.54134131427871	z_rough	1	Karwendel
106	106	female	15	beta_rough	1.54717924340219	z_rough	1	Karwendel
107	107	female	15	beta_rough	1.54021711639966	z_rough	1	Karwendel
108	108	female	15	beta_rough	1.48333679783999	z_rough	1	Karwendel
109	109	female	15	beta_rough	1.48333679783999	z_rough	1	Karwendel
110	110	female	15	beta_rough	1.37689621586439	z_rough	1	Karwendel
111	111	female	15	beta_rough	1.36655106875264	z_rough	1	Karwendel
112	112	female	15	beta_rough	1.36688086985552	z_rough	1	Karwendel
113	113	female	15	beta_rough	1.43005980496196	z_rough	1	Karwendel
114	114	female	15	beta_rough	1.39632813384357	z_rough	1	Karwendel
115	115	female	15	beta_rough	1.52886782654121	z_rough	1	Karwendel
116	116	female	15	beta_rough	1.51676411079752	z_rough	1	Karwendel
117	117	female	15	beta_rough	1.51083983749194	z_rough	1	Karwendel
118	118	female	15	beta_rough	1.48800476758186	z_rough	1	Karwendel
119	119	female	15	beta_rough	1.60827993895241	z_rough	1	Karwendel
120	120	female	15	beta_rough	1.60827993895241	z_rough	1	Karwendel
121	121	female	15	beta_rough	1.59593167471753	z_rough	1	Karwendel
122	122	female	15	beta_rough	1.61624061020173	z_rough	1	Karwendel
123	123	female	15	beta_rough	1.62372197596356	z_rough	1	Karwendel
124	124	female	15	beta_rough	1.46364951317758	z_rough	1	Karwendel
125	125	female	15	beta_rough	1.46020415698316	z_rough	1	Karwendel
126	126	female	15	beta_rough	1.45092374707729	z_rough	1	Karwendel
127	127	female	15	beta_rough	1.52724489242681	z_rough	1	Karwendel
128	128	female	15	beta_rough	1.44589586770434	z_rough	1	Karwendel
129	129	female	15	beta_rough	1.40562925881602	z_rough	1	Karwendel
130	130	female	15	beta_rough	1.46838693869375	z_rough	1	Karwendel
131	131	female	15	beta_rough	1.5674613184886	z_rough	1	Karwendel
132	132	female	15	beta_rough	1.5674613184886	z_rough	1	Karwendel
133	133	female	15	beta_rough	1.60500327737553	z_rough	1	Karwendel
134	134	female	15	beta_rough	1.60441613991018	z_rough	1	Karwendel
135	135	female	15	beta_rough	1.55757601854116	z_rough	1	Karwendel
136	136	female	15	beta_rough	1.48509567754319	z_rough	1	Karwendel
137	137	female	15	beta_rough	1.54641877674754	z_rough	1	Karwendel
138	138	female	15	beta_rough	1.45993342175027	z_rough	1	Karwendel
139	139	female	15	beta_rough	1.45993342175027	z_rough	1	Karwendel
140	140	female	15	beta_rough	1.36975804690001	z_rough	1	Karwendel
141	141	female	15	beta_rough	1.36074369462564	z_rough	1	Karwendel
142	142	female	15	beta_rough	1.36074369462564	z_rough	1	Karwendel
143	143	female	15	beta_rough	1.40452060237546	z_rough	1	Karwendel
144	144	female	15	beta_rough	1.40452060237546	z_rough	1	Karwendel
145	145	female	15	beta_rough	1.33955142615747	z_rough	1	Karwendel
146	146	female	15	beta_rough	1.37528780898411	z_rough	1	Karwendel
147	147	female	15	beta_rough	1.3936727528785	z_rough	1	Karwendel
148	148	female	15	beta_rough	1.3936727528785	z_rough	1	Karwendel
149	149	female	15	beta_rough	1.36293779483126	z_rough	1	Karwendel
150	150	female	15	beta_rough	1.45455806150085	z_rough	1	Karwendel
151	151	female	15	beta_rough	1.51126424782119	z_rough	1	Karwendel
152	152	female	15	beta_rough	1.46170283485084	z_rough	1	Karwendel
153	153	female	15	beta_rough	1.46170283485084	z_rough	1	Karwendel
154	154	female	15	beta_rough	1.46170283485084	z_rough	1	Karwendel
155	155	female	15	beta_rough	1.54129529671844	z_rough	1	Karwendel
156	156	female	15	beta_rough	1.54129529671844	z_rough	1	Karwendel
157	157	female	15	beta_rough	1.60195168309891	z_rough	1	Karwendel
158	158	female	15	beta_rough	1.57812989457845	z_rough	1	Karwendel
159	159	female	15	beta_rough	1.57812989457845	z_rough	1	Karwendel
160	160	female	15	beta_rough	1.50733594199705	z_rough	1	Karwendel
161	161	female	15	beta_rough	1.50733594199705	z_rough	1	Karwendel
162	162	female	15	beta_rough	1.56147079688074	z_rough	1	Karwendel
163	163	female	15	beta_rough	1.58801053723253	z_rough	1	Karwendel
164	164	female	15	beta_rough	1.61671734162256	z_rough	1	Karwendel
165	165	female	15	beta_rough	1.64464955604092	z_rough	1	Karwendel
166	166	female	15	beta_rough	1.5942728464304	z_rough	1	Karwendel
167	167	female	15	beta_rough	1.51076398199935	z_rough	1	Karwendel
168	168	female	15	beta_rough	1.51076398199935	z_rough	1	Karwendel
169	169	female	15	beta_rough	1.49571691219202	z_rough	1	Karwendel
170	170	female	15	beta_rough	1.53235153979926	z_rough	1	Karwendel
171	171	female	15	beta_rough	1.50773268356153	z_rough	1	Karwendel
172	172	female	15	beta_rough	1.41916999348041	z_rough	1	Karwendel
173	173	female	15	beta_rough	1.41916999348041	z_rough	1	Karwendel
174	174	female	15	beta_rough	1.47736104572723	z_rough	1	Karwendel
175	175	female	15	beta_rough	1.54846412352682	z_rough	1	Karwendel
176	176	female	15	beta_rough	1.50748210562169	z_rough	1	Karwendel
177	177	female	15	beta_rough	1.56401755827503	z_rough	1	Karwendel
178	178	female	15	beta_rough	1.56101947402996	z_rough	1	Karwendel
179	179	female	15	beta_rough	1.56981002945821	z_rough	1	Karwendel
180	180	female	15	beta_rough	1.56981002945821	z_rough	1	Karwendel
181	181	female	15	beta_rough	1.5987902505939	z_rough	1	Karwendel
182	182	female	15	beta_rough	1.58753983701476	z_rough	1	Karwendel
183	183	female	15	beta_rough	1.59014495381005	z_rough	1	Karwendel
184	184	female	15	beta_rough	1.61641235161749	z_rough	1	Karwendel
185	185	female	15	beta_rough	1.60012136148707	z_rough	1	Karwendel
186	186	female	15	beta_rough	1.60012136148707	z_rough	1	Karwendel
187	187	female	15	beta_rough	1.60169140398365	z_rough	1	Karwendel
188	188	female	15	beta_rough	1.66490827585332	z_rough	1	Karwendel
189	189	female	15	beta_rough	1.64780651793546	z_rough	1	Karwendel
190	190	female	15	beta_rough	1.64780651793546	z_rough	1	Karwendel
191	191	female	15	beta_rough	1.65018254219625	z_rough	1	Karwendel
192	192	female	15	beta_rough	1.614952721123	z_rough	1	Karwendel
193	193	female	15	beta_rough	1.75669725497543	z_rough	1	Karwendel
194	194	female	15	beta_rough	1.74575769333599	z_rough	1	Karwendel
195	195	female	15	beta_rough	1.73762940972349	z_rough	1	Karwendel
196	196	female	15	beta_rough	1.73762940972349	z_rough	1	Karwendel
197	197	female	15	beta_rough	1.73762940972349	z_rough	1	Karwendel
198	198	female	15	beta_rough	1.85432367748758	z_rough	1	Karwendel
199	199	female	15	beta_rough	1.85432367748758	z_rough	1	Karwendel
200	200	female	15	beta_rough	1.85432367748758	z_rough	1	Karwendel
201	201	female	15	beta_rough	1.84747201842183	z_rough	1	Karwendel
202	202	female	15	beta_rough	1.76982012046629	z_rough	1	Karwendel
203	203	female	15	beta_rough	1.91884467970633	z_rough	1	Karwendel
204	204	female	15	beta_rough	1.94040366594537	z_rough	1	Karwendel
205	205	female	15	beta_rough	1.89992178815977	z_rough	1	Karwendel
206	206	female	15	beta_rough	1.89992178815977	z_rough	1	Karwendel
207	207	female	15	beta_rough	1.85148023830695	z_rough	1	Karwendel
208	208	female	15	beta_rough	1.85148023830695	z_rough	1	Karwendel
209	209	female	15	beta_rough	1.85148023830695	z_rough	1	Karwendel
210	210	female	15	beta_rough	1.92837305161442	z_rough	1	Karwendel
211	211	female	15	beta_rough	1.85288296579138	z_rough	1	Karwendel
212	212	female	15	beta_rough	1.821909789187	z_rough	1	Karwendel
213	213	female	15	beta_rough	1.80491591888864	z_rough	1	Karwendel
214	214	female	15	beta_rough	1.71622621998662	z_rough	1	Karwendel
215	215	female	15	beta_rough	1.72740827442026	z_rough	1	Karwendel
216	216	female	15	beta_rough	1.72851268028131	z_rough	1	Karwendel
217	217	female	15	beta_rough	1.74229422524473	z_rough	1	Karwendel
218	218	female	15	beta_rough	1.74229422524473	z_rough	1	Karwendel
219	219	female	15	beta_rough	1.78010864843828	z_rough	1	Karwendel
220	220	female	15	beta_rough	1.88461792681906	z_rough	1	Karwendel
221	221	female	15	beta_rough	1.87517397242398	z_rough	1	Karwendel
222	222	female	15	beta_rough	1.7940762124462	z_rough	1	Karwendel
223	223	female	15	beta_rough	1.78773008503383	z_rough	1	Karwendel
224	224	female	15	beta_rough	1.78697194611039	z_rough	1	Karwendel
225	225	female	15	beta_rough	1.82582016195845	z_rough	1	Karwendel
226	226	female	15	beta_rough	1.7583150827597	z_rough	1	Karwendel
227	227	female	15	beta_rough	1.73722848978326	z_rough	1	Karwendel
228	228	female	15	beta_rough	1.77872706031472	z_rough	1	Karwendel
229	229	female	15	beta_rough	1.77872706031472	z_rough	1	Karwendel
230	230	female	15	beta_rough	1.71425103965081	z_rough	1	Karwendel
231	231	female	15	beta_rough	1.69943889774539	z_rough	1	Karwendel
232	232	female	15	beta_rough	1.67112053811385	z_rough	1	Karwendel
233	233	female	15	beta_rough	1.64344113451951	z_rough	1	Karwendel
234	234	female	15	beta_rough	1.62722013295812	z_rough	1	Karwendel
235	235	female	15	beta_rough	1.59109076009291	z_rough	1	Karwendel
236	236	female	15	beta_rough	1.59109076009291	z_rough	1	Karwendel
237	237	female	15	beta_rough	1.70896896681444	z_rough	1	Karwendel
238	238	female	15	beta_rough	1.73539749482843	z_rough	1	Karwendel
239	239	female	15	beta_rough	1.65447393863066	z_rough	1	Karwendel
240	240	female	15	beta_rough	1.60293648168933	z_rough	1	Karwendel
241	241	female	15	beta_rough	1.72540691458447	z_rough	1	Karwendel
242	242	female	15	beta_rough	1.66283385670594	z_rough	1	Karwendel
243	243	female	15	beta_rough	1.55491825713689	z_rough	1	Karwendel
244	244	female	15	beta_rough	1.54224889210461	z_rough	1	Karwendel
245	245	female	15	beta_rough	1.50611705038661	z_rough	1	Karwendel
246	246	female	15	beta_rough	1.57094370059214	z_rough	1	Karwendel
247	247	female	15	beta_rough	1.52974257379823	z_rough	1	Karwendel
248	248	female	15	beta_rough	1.52974257379823	z_rough	1	Karwendel
249	249	female	15	beta_rough	1.50412434711342	z_rough	1	Karwendel
250	250	female	15	beta_rough	1.46278481500949	z_rough	1	Karwendel
251	251	female	15	beta_rough	1.50121019408643	z_rough	1	Karwendel
252	252	female	15	beta_rough	1.53044697232321	z_rough	1	Karwendel
253	253	female	15	beta_rough	1.53044697232321	z_rough	1	Karwendel
254	254	female	15	beta_rough	1.5018632298195	z_rough	1	Karwendel
255	255	female	15	beta_rough	1.46198358582332	z_rough	1	Karwendel
256	256	female	15	beta_rough	1.46198358582332	z_rough	1	Karwendel
257	257	female	15	beta_rough	1.48034651223479	z_rough	1	Karwendel
258	258	female	15	beta_rough	1.53415623750163	z_rough	1	Karwendel
259	259	female	15	beta_rough	1.49654746789964	z_rough	1	Karwendel
260	260	female	15	beta_rough	1.44163901030265	z_rough	1	Karwendel
261	261	female	15	beta_rough	1.43074847559852	z_rough	1	Karwendel
262	262	female	15	beta_rough	1.43074847559852	z_rough	1	Karwendel
263	263	female	15	beta_rough	1.48604888533227	z_rough	1	Karwendel
264	264	female	15	beta_rough	1.449188024516	z_rough	1	Karwendel
265	265	female	15	beta_rough	1.42396638052668	z_rough	1	Karwendel
266	266	female	15	beta_rough	1.43857718657865	z_rough	1	Karwendel
267	267	female	15	beta_rough	1.43857718657865	z_rough	1	Karwendel
268	268	female	15	beta_rough	1.43857718657865	z_rough	1	Karwendel
269	269	female	15	beta_rough	1.35985462101804	z_rough	1	Karwendel
270	270	female	15	beta_rough	1.3561706180318	z_rough	1	Karwendel
271	271	female	15	beta_rough	1.3561706180318	z_rough	1	Karwendel
272	272	female	15	beta_rough	1.3561706180318	z_rough	1	Karwendel
273	273	female	15	beta_rough	1.23707343510803	z_rough	1	Karwendel
274	274	female	15	beta_rough	1.26241272974686	z_rough	1	Karwendel
275	275	female	15	beta_rough	1.24003743178716	z_rough	1	Karwendel
276	276	female	15	beta_rough	1.24879068124874	z_rough	1	Karwendel
277	277	female	15	beta_rough	1.31816435279415	z_rough	1	Karwendel
278	278	female	15	beta_rough	1.29448879813832	z_rough	1	Karwendel
279	279	female	15	beta_rough	1.28376571494944	z_rough	1	Karwendel
280	280	female	15	beta_rough	1.27535303527459	z_rough	1	Karwendel
281	281	female	15	beta_rough	1.27535303527459	z_rough	1	Karwendel
282	282	female	15	beta_rough	1.28825636502681	z_rough	1	Karwendel
283	283	female	15	beta_rough	1.25706965055292	z_rough	1	Karwendel
284	284	female	15	beta_rough	1.25706965055292	z_rough	1	Karwendel
285	285	female	15	beta_rough	1.33777669248833	z_rough	1	Karwendel
286	286	female	15	beta_rough	1.28135284103606	z_rough	1	Karwendel
287	287	female	15	beta_rough	1.3994306212304	z_rough	1	Karwendel
288	288	female	15	beta_rough	1.43278830921293	z_rough	1	Karwendel
289	289	female	15	beta_rough	1.43278830921293	z_rough	1	Karwendel
290	290	female	15	beta_rough	1.41838941896804	z_rough	1	Karwendel
291	291	female	15	beta_rough	1.44593489583278	z_rough	1	Karwendel
292	292	female	15	beta_rough	1.43131740692237	z_rough	1	Karwendel
293	293	female	15	beta_rough	1.37318728372383	z_rough	1	Karwendel
294	294	female	15	beta_rough	1.34343665713388	z_rough	1	Karwendel
295	295	female	15	beta_rough	1.27529323704454	z_rough	1	Karwendel
296	296	female	15	beta_rough	1.2930311291471	z_rough	1	Karwendel
297	297	female	15	beta_rough	1.30959192074152	z_rough	1	Karwendel
298	298	female	15	beta_rough	1.28404628920932	z_rough	1	Karwendel
299	299	female	15	beta_rough	1.28404628920932	z_rough	1	Karwendel
300	300	female	15	beta_rough	1.2164433700835	z_rough	1	Karwendel
301	301	female	15	beta_rough	1.14385310638759	z_rough	1	Karwendel
302	302	female	15	beta_rough	1.17262935293446	z_rough	1	Karwendel
303	303	female	15	beta_rough	1.19261327520254	z_rough	1	Karwendel
304	304	female	15	beta_rough	1.2502442155363	z_rough	1	Karwendel
305	305	female	15	beta_rough	1.25137310422387	z_rough	1	Karwendel
306	306	female	15	beta_rough	1.2239156902669	z_rough	1	Karwendel
307	307	female	15	beta_rough	1.27454524008464	z_rough	1	Karwendel
308	308	female	15	beta_rough	1.27136782352295	z_rough	1	Karwendel
309	309	female	15	beta_rough	1.3291112704805	z_rough	1	Karwendel
310	310	female	15	beta_rough	1.3291112704805	z_rough	1	Karwendel
311	311	female	15	beta_rough	1.23884511801281	z_rough	1	Karwendel
312	312	female	15	beta_rough	1.19927666851243	z_rough	1	Karwendel
313	313	female	15	beta_rough	1.25573460656718	z_rough	1	Karwendel
314	314	female	15	beta_rough	1.22829651455549	z_rough	1	Karwendel
315	315	female	15	beta_rough	1.24750130838384	z_rough	1	Karwendel
316	316	female	15	beta_rough	1.15290750756523	z_rough	1	Karwendel
317	317	female	15	beta_rough	1.19084922802455	z_rough	1	Karwendel
318	318	female	15	beta_rough	1.19084922802455	z_rough	1	Karwendel
319	319	female	15	beta_rough	1.18414522536162	z_rough	1	Karwendel
320	320	female	15	beta_rough	1.26423039548279	z_rough	1	Karwendel
321	321	female	15	beta_rough	1.28021839788811	z_rough	1	Karwendel
322	322	female	15	beta_rough	1.23957684218332	z_rough	1	Karwendel
323	323	female	15	beta_rough	1.28387168912278	z_rough	1	Karwendel
324	324	female	15	beta_rough	1.29710532385831	z_rough	1	Karwendel
325	325	female	15	beta_rough	1.40739420624718	z_rough	1	Karwendel
326	326	female	15	beta_rough	1.42800910064856	z_rough	1	Karwendel
327	327	female	15	beta_rough	1.3590065087808	z_rough	1	Karwendel
328	328	female	15	beta_rough	1.34206644169647	z_rough	1	Karwendel
329	329	female	15	beta_rough	1.34206644169647	z_rough	1	Karwendel
330	330	female	15	beta_rough	1.4057732817469	z_rough	1	Karwendel
331	331	female	15	beta_rough	1.45851276382623	z_rough	1	Karwendel
332	332	female	15	beta_rough	1.4611550116219	z_rough	1	Karwendel
333	333	female	15	beta_rough	1.51632839645169	z_rough	1	Karwendel
334	334	female	15	beta_rough	1.47307017449266	z_rough	1	Karwendel
335	335	female	15	beta_rough	1.51128497590051	z_rough	1	Karwendel
336	336	female	15	beta_rough	1.4335952751457	z_rough	1	Karwendel
337	337	female	15	beta_rough	1.44614944388562	z_rough	1	Karwendel
338	338	female	15	beta_rough	1.44614944388562	z_rough	1	Karwendel
339	339	female	15	beta_rough	1.48820367057006	z_rough	1	Karwendel
340	340	female	15	beta_rough	1.48820367057006	z_rough	1	Karwendel
341	341	female	15	beta_rough	1.42517285953916	z_rough	1	Karwendel
342	342	female	15	beta_rough	1.41195118220936	z_rough	1	Karwendel
343	343	female	15	beta_rough	1.41195118220936	z_rough	1	Karwendel
344	344	female	15	beta_rough	1.39577415696285	z_rough	1	Karwendel
345	345	female	15	beta_rough	1.39577415696285	z_rough	1	Karwendel
346	346	female	15	beta_rough	1.42259822922237	z_rough	1	Karwendel
347	347	female	15	beta_rough	1.40709678345266	z_rough	1	Karwendel
348	348	female	15	beta_rough	1.49049571523092	z_rough	1	Karwendel
349	349	female	15	beta_rough	1.48294444785754	z_rough	1	Karwendel
350	350	female	15	beta_rough	1.47026214266944	z_rough	1	Karwendel
351	351	female	15	beta_rough	1.42209659890306	z_rough	1	Karwendel
352	352	female	15	beta_rough	1.51974753132927	z_rough	1	Karwendel
353	353	female	15	beta_rough	1.39706181514825	z_rough	1	Karwendel
354	354	female	15	beta_rough	1.3827088849916	z_rough	1	Karwendel
355	355	female	15	beta_rough	1.46357723830765	z_rough	1	Karwendel
356	356	female	15	beta_rough	1.44941537685865	z_rough	1	Karwendel
357	357	female	15	beta_rough	1.44941537685865	z_rough	1	Karwendel
358	358	female	15	beta_rough	1.44941537685865	z_rough	1	Karwendel
359	359	female	15	beta_rough	1.4104696733143	z_rough	1	Karwendel
360	360	female	15	beta_rough	1.4104696733143	z_rough	1	Karwendel
361	361	female	15	beta_rough	1.46886108617328	z_rough	1	Karwendel
362	362	female	15	beta_rough	1.54199559776366	z_rough	1	Karwendel
363	363	female	15	beta_rough	1.54199559776366	z_rough	1	Karwendel
364	364	female	15	beta_rough	1.5948832466995	z_rough	1	Karwendel
365	365	female	15	beta_rough	1.63943512130422	z_rough	1	Karwendel
366	366	female	15	beta_rough	1.70578781299047	z_rough	1	Karwendel
367	367	female	15	beta_rough	1.61144643382677	z_rough	1	Karwendel
368	368	female	15	beta_rough	1.54635841030319	z_rough	1	Karwendel
369	369	female	15	beta_rough	1.5511393090482	z_rough	1	Karwendel
370	370	female	15	beta_rough	1.52779712905133	z_rough	1	Karwendel
371	371	female	15	beta_rough	1.52779712905133	z_rough	1	Karwendel
372	372	female	15	beta_rough	1.57029181367839	z_rough	1	Karwendel
373	373	female	15	beta_rough	1.47680706597013	z_rough	1	Karwendel
374	374	female	15	beta_rough	1.51896323661834	z_rough	1	Karwendel
375	375	female	15	beta_rough	1.53950910616066	z_rough	1	Karwendel
376	376	female	15	beta_rough	1.50538564997052	z_rough	1	Karwendel
377	377	female	15	beta_rough	1.50538564997052	z_rough	1	Karwendel
378	378	female	15	beta_rough	1.43227422688878	z_rough	1	Karwendel
379	379	female	15	beta_rough	1.46629127730188	z_rough	1	Karwendel
380	380	female	15	beta_rough	1.46629127730188	z_rough	1	Karwendel
381	381	female	15	beta_rough	1.47882389598365	z_rough	1	Karwendel
382	382	female	15	beta_rough	1.51113981661198	z_rough	1	Karwendel
383	383	female	4	beta_rough	1.46750274666519	z_rough	1	Karwendel
384	384	female	4	beta_rough	1.49758368259403	z_rough	1	Karwendel
385	385	female	4	beta_rough	1.57216655639818	z_rough	1	Karwendel
386	386	female	4	beta_rough	1.50465573879422	z_rough	1	Karwendel
387	387	female	4	beta_rough	1.46828844069602	z_rough	1	Karwendel
388	388	female	4	beta_rough	1.48149503474526	z_rough	1	Karwendel
389	389	female	4	beta_rough	1.49125615606073	z_rough	1	Karwendel
390	390	female	4	beta_rough	1.55981666851068	z_rough	1	Karwendel
391	391	female	4	beta_rough	1.51973853710154	z_rough	1	Karwendel
392	392	female	4	beta_rough	1.52119488559531	z_rough	1	Karwendel
393	393	female	4	beta_rough	1.52119488559531	z_rough	1	Karwendel
394	394	female	3	beta_rough	1.44129345409269	z_rough	1	Karwendel
395	395	female	3	beta_rough	1.44129345409269	z_rough	1	Karwendel
396	396	female	3	beta_rough	1.40777012954316	z_rough	1	Karwendel
397	397	female	3	beta_rough	1.41831530219163	z_rough	1	Karwendel
398	398	female	3	beta_rough	1.52689405781685	z_rough	1	Karwendel
399	399	female	3	beta_rough	1.48108161195612	z_rough	1	Karwendel
400	400	female	3	beta_rough	1.43527738666093	z_rough	1	Karwendel
401	401	female	3	beta_rough	1.47797341359978	z_rough	1	Karwendel
402	402	female	3	beta_rough	1.4197680847347	z_rough	1	Karwendel
403	403	female	3	beta_rough	1.49729243936698	z_rough	1	Karwendel
404	404	female	3	beta_rough	1.41822019021515	z_rough	1	Karwendel
405	405	female	3	beta_rough	1.42446208320683	z_rough	1	Karwendel
406	406	female	3	beta_rough	1.45574536768992	z_rough	1	Karwendel
407	407	female	12	beta_rough	1.46010970021824	z_rough	1	Karwendel
408	408	female	3	beta_rough	1.46383965782453	z_rough	1	Karwendel
409	409	female	3	beta_rough	1.46383965782453	z_rough	1	Karwendel
410	410	female	3	beta_rough	1.40698567757054	z_rough	1	Karwendel
411	411	female	3	beta_rough	1.41727853953347	z_rough	1	Karwendel
412	412	female	3	beta_rough	1.44644089135387	z_rough	1	Karwendel
413	413	female	3	beta_rough	1.44706945252585	z_rough	1	Karwendel
414	414	female	3	beta_rough	1.36277378347372	z_rough	1	Karwendel
415	415	female	3	beta_rough	1.44740113382999	z_rough	1	Karwendel
416	416	female	3	beta_rough	1.44112169658092	z_rough	1	Karwendel
417	417	female	3	beta_rough	1.33317241485561	z_rough	1	Karwendel
418	418	female	3	beta_rough	1.38294644352344	z_rough	1	Karwendel
419	419	female	3	beta_rough	1.38294644352344	z_rough	1	Karwendel
420	420	female	3	beta_rough	1.45982761269113	z_rough	1	Karwendel
421	421	female	3	beta_rough	1.45982761269113	z_rough	1	Karwendel
422	422	female	3	beta_rough	1.49245453380802	z_rough	1	Karwendel
423	423	female	3	beta_rough	1.46411091932607	z_rough	1	Karwendel
424	424	female	3	beta_rough	1.44676049848241	z_rough	1	Karwendel
425	425	female	3	beta_rough	1.45499507385582	z_rough	1	Karwendel
426	426	female	3	beta_rough	1.37944683130537	z_rough	1	Karwendel
427	427	female	3	beta_rough	1.44159749029215	z_rough	1	Karwendel
428	428	female	3	beta_rough	1.44159749029215	z_rough	1	Karwendel
429	429	female	3	beta_rough	1.48668091241864	z_rough	1	Karwendel
430	430	female	3	beta_rough	1.42219546872303	z_rough	1	Karwendel
431	431	female	3	beta_rough	1.32358022419729	z_rough	1	Karwendel
432	432	female	3	beta_rough	1.34776775305387	z_rough	1	Karwendel
433	433	female	3	beta_rough	1.39160211257646	z_rough	1	Karwendel
434	434	female	3	beta_rough	1.35672284828924	z_rough	1	Karwendel
435	435	female	3	beta_rough	1.43547077860319	z_rough	1	Karwendel
436	436	female	3	beta_rough	1.43547077860319	z_rough	1	Karwendel
437	437	female	3	beta_rough	1.42922165120108	z_rough	1	Karwendel
438	438	female	3	beta_rough	1.42922165120108	z_rough	1	Karwendel
439	439	female	3	beta_rough	1.42922165120108	z_rough	1	Karwendel
440	440	female	3	beta_rough	1.39343389206666	z_rough	1	Karwendel
441	441	female	3	beta_rough	1.47343216277934	z_rough	1	Karwendel
442	442	female	3	beta_rough	1.47343216277934	z_rough	1	Karwendel
443	443	female	3	beta_rough	1.50878958509953	z_rough	1	Karwendel
444	444	female	3	beta_rough	1.51213783308518	z_rough	1	Karwendel
445	445	female	3	beta_rough	1.48333421529088	z_rough	1	Karwendel
446	446	female	3	beta_rough	1.49623475119939	z_rough	1	Karwendel
447	447	female	3	beta_rough	1.47347551443388	z_rough	1	Karwendel
448	448	female	3	beta_rough	1.49420154260002	z_rough	1	Karwendel
449	449	female	3	beta_rough	1.48723150806049	z_rough	1	Karwendel
450	450	female	3	beta_rough	1.56924630665648	z_rough	1	Karwendel
451	451	female	3	beta_rough	1.51523560533735	z_rough	1	Karwendel
452	452	female	3	beta_rough	1.55101963641954	z_rough	1	Karwendel
453	453	female	3	beta_rough	1.57024918944675	z_rough	1	Karwendel
454	454	female	3	beta_rough	1.62341505653845	z_rough	1	Karwendel
455	455	female	3	beta_rough	1.60787923866043	z_rough	1	Karwendel
456	456	female	3	beta_rough	1.48662544168895	z_rough	1	Karwendel
457	457	female	3	beta_rough	1.42961476819192	z_rough	1	Karwendel
458	458	female	3	beta_rough	1.42961476819192	z_rough	1	Karwendel
459	459	female	3	beta_rough	1.43802964209038	z_rough	1	Karwendel
460	460	female	3	beta_rough	1.5687784088354	z_rough	1	Karwendel
461	461	female	3	beta_rough	1.70795824072095	z_rough	1	Karwendel
462	462	female	3	beta_rough	1.71099966009113	z_rough	1	Karwendel
463	463	female	3	beta_rough	1.71099966009113	z_rough	1	Karwendel
464	464	female	3	beta_rough	1.7124994848104	z_rough	1	Karwendel
465	465	female	3	beta_rough	1.73439683255326	z_rough	1	Karwendel
466	466	female	3	beta_rough	1.75442343086025	z_rough	1	Karwendel
467	467	female	3	beta_rough	1.71960302458059	z_rough	1	Karwendel
468	468	female	3	beta_rough	1.71960302458059	z_rough	1	Karwendel
469	469	female	3	beta_rough	1.5988714183341	z_rough	1	Karwendel
470	470	female	3	beta_rough	1.5988714183341	z_rough	1	Karwendel
471	471	female	3	beta_rough	1.66294972901665	z_rough	1	Karwendel
472	472	female	3	beta_rough	1.72673701496972	z_rough	1	Karwendel
473	473	female	3	beta_rough	1.72750105174793	z_rough	1	Karwendel
474	474	female	3	beta_rough	1.64146175676846	z_rough	1	Karwendel
475	475	female	3	beta_rough	1.51188137581076	z_rough	1	Karwendel
476	476	female	3	beta_rough	1.62121861049309	z_rough	1	Karwendel
477	477	female	3	beta_rough	1.63269910353578	z_rough	1	Karwendel
478	478	female	3	beta_rough	1.50916931309306	z_rough	1	Karwendel
479	479	female	3	beta_rough	1.49071000726144	z_rough	1	Karwendel
480	480	female	3	beta_rough	1.48537147062195	z_rough	1	Karwendel
481	481	female	3	beta_rough	1.53564752563708	z_rough	1	Karwendel
482	482	female	3	beta_rough	1.55361401876977	z_rough	1	Karwendel
483	483	female	3	beta_rough	1.55361401876977	z_rough	1	Karwendel
484	484	female	3	beta_rough	1.55361401876977	z_rough	1	Karwendel
485	485	female	3	beta_rough	1.56488502524288	z_rough	1	Karwendel
486	486	female	3	beta_rough	1.56488502524288	z_rough	1	Karwendel
487	487	female	3	beta_rough	1.50559389600675	z_rough	1	Karwendel
488	488	female	3	beta_rough	1.51297891586342	z_rough	1	Karwendel
489	489	female	3	beta_rough	1.44297419878323	z_rough	1	Karwendel
490	490	female	3	beta_rough	1.41654553944848	z_rough	1	Karwendel
491	491	female	3	beta_rough	1.48954340339171	z_rough	1	Karwendel
492	492	female	3	beta_rough	1.5365729743557	z_rough	1	Karwendel
493	493	female	3	beta_rough	1.50632050214676	z_rough	1	Karwendel
494	494	female	3	beta_rough	1.48549582983922	z_rough	1	Karwendel
495	495	female	3	beta_rough	1.50036959943607	z_rough	1	Karwendel
496	496	female	3	beta_rough	1.43469048085956	z_rough	1	Karwendel
497	497	female	3	beta_rough	1.5421489175162	z_rough	1	Karwendel
498	498	female	3	beta_rough	1.52983701938053	z_rough	1	Karwendel
499	499	female	3	beta_rough	1.52983701938053	z_rough	1	Karwendel
500	500	female	3	beta_rough	1.57227314271735	z_rough	1	Karwendel
501	501	female	3	beta_rough	1.5998964758235	z_rough	1	Karwendel
502	502	female	3	beta_rough	1.60443411389113	z_rough	1	Karwendel
503	503	female	3	beta_rough	1.61711930122588	z_rough	1	Karwendel
504	504	female	3	beta_rough	1.66157682432891	z_rough	1	Karwendel
505	505	female	3	beta_rough	1.67205255048037	z_rough	1	Karwendel
506	506	female	3	beta_rough	1.61724848365162	z_rough	1	Karwendel
507	507	female	3	beta_rough	1.61724848365162	z_rough	1	Karwendel
508	508	female	3	beta_rough	1.55030077853636	z_rough	1	Karwendel
509	509	female	3	beta_rough	1.60305209079226	z_rough	1	Karwendel
510	510	female	3	beta_rough	1.60305209079226	z_rough	1	Karwendel
511	511	female	3	beta_rough	1.54039123863203	z_rough	1	Karwendel
512	512	female	3	beta_rough	1.40242999965731	z_rough	1	Karwendel
513	513	female	3	beta_rough	1.44487614015013	z_rough	1	Karwendel
514	514	female	3	beta_rough	1.44487614015013	z_rough	1	Karwendel
515	515	female	3	beta_rough	1.41122043274002	z_rough	1	Karwendel
516	516	female	3	beta_rough	1.28307556941849	z_rough	1	Karwendel
517	517	female	3	beta_rough	1.34117959135607	z_rough	1	Karwendel
518	518	female	3	beta_rough	1.4247059271159	z_rough	1	Karwendel
519	519	female	3	beta_rough	1.40433176154085	z_rough	1	Karwendel
520	520	female	3	beta_rough	1.35803814623098	z_rough	1	Karwendel
521	521	female	3	beta_rough	1.35803814623098	z_rough	1	Karwendel
522	522	female	3	beta_rough	1.42550682121756	z_rough	1	Karwendel
523	523	female	3	beta_rough	1.42550682121756	z_rough	1	Karwendel
524	524	female	3	beta_rough	1.41490293212284	z_rough	1	Karwendel
525	525	female	3	beta_rough	1.41490293212284	z_rough	1	Karwendel
526	526	female	3	beta_rough	1.36095700542887	z_rough	1	Karwendel
527	527	female	3	beta_rough	1.38521069142399	z_rough	1	Karwendel
528	528	female	3	beta_rough	1.40538082146378	z_rough	1	Karwendel
529	529	female	3	beta_rough	1.36146701544553	z_rough	1	Karwendel
530	530	female	3	beta_rough	1.39851686333863	z_rough	1	Karwendel
531	531	female	3	beta_rough	1.32844126345987	z_rough	1	Karwendel
532	532	female	3	beta_rough	1.35698720499454	z_rough	1	Karwendel
533	533	female	3	beta_rough	1.36945282202112	z_rough	1	Karwendel
534	534	female	3	beta_rough	1.35245294463791	z_rough	1	Karwendel
535	535	female	3	beta_rough	1.31993279804387	z_rough	1	Karwendel
536	536	female	3	beta_rough	1.28996136085717	z_rough	1	Karwendel
537	537	female	3	beta_rough	1.34645419570961	z_rough	1	Karwendel
538	538	female	3	beta_rough	1.36278970314156	z_rough	1	Karwendel
539	539	female	3	beta_rough	1.32721020695297	z_rough	1	Karwendel
540	540	female	3	beta_rough	1.33401496012624	z_rough	1	Karwendel
541	541	female	3	beta_rough	1.46298187912188	z_rough	1	Karwendel
542	542	female	3	beta_rough	1.39205498452731	z_rough	1	Karwendel
543	543	female	3	beta_rough	1.2622785466492	z_rough	1	Karwendel
544	544	female	3	beta_rough	1.2622785466492	z_rough	1	Karwendel
545	545	female	3	beta_rough	1.35795773419064	z_rough	1	Karwendel
546	546	female	3	beta_rough	1.35795773419064	z_rough	1	Karwendel
547	547	female	3	beta_rough	1.37640206766678	z_rough	1	Karwendel
548	548	female	3	beta_rough	1.37640206766678	z_rough	1	Karwendel
549	549	female	3	beta_rough	1.51217361643307	z_rough	1	Karwendel
550	550	female	3	beta_rough	1.51217361643307	z_rough	1	Karwendel
551	551	female	3	beta_rough	1.5186315429181	z_rough	1	Karwendel
552	552	female	3	beta_rough	1.46170961829615	z_rough	1	Karwendel
553	553	female	3	beta_rough	1.45138154463653	z_rough	1	Karwendel
554	554	female	3	beta_rough	1.49012444889778	z_rough	1	Karwendel
555	555	female	3	beta_rough	1.50331105612831	z_rough	1	Karwendel
556	556	female	3	beta_rough	1.50331105612831	z_rough	1	Karwendel
557	557	female	3	beta_rough	1.56242515149903	z_rough	1	Karwendel
558	558	female	3	beta_rough	1.56242515149903	z_rough	1	Karwendel
559	559	female	3	beta_rough	1.54254563838979	z_rough	1	Karwendel
560	560	female	3	beta_rough	1.49336432703421	z_rough	1	Karwendel
561	561	female	3	beta_rough	1.53624014530536	z_rough	1	Karwendel
562	562	female	3	beta_rough	1.5438182749592	z_rough	1	Karwendel
563	563	female	3	beta_rough	1.57407965112723	z_rough	1	Karwendel
564	564	female	3	beta_rough	1.64907078320022	z_rough	1	Karwendel
565	565	female	3	beta_rough	1.57999172743641	z_rough	1	Karwendel
566	566	female	3	beta_rough	1.57999172743641	z_rough	1	Karwendel
567	567	female	3	beta_rough	1.61658563042906	z_rough	1	Karwendel
568	568	female	3	beta_rough	1.6910663454342	z_rough	1	Karwendel
569	569	female	3	beta_rough	1.55469556958324	z_rough	1	Karwendel
570	570	female	3	beta_rough	1.55469556958324	z_rough	1	Karwendel
571	571	female	3	beta_rough	1.49865477869825	z_rough	1	Karwendel
572	572	female	3	beta_rough	1.54305470739644	z_rough	1	Karwendel
573	573	female	3	beta_rough	1.62134327634231	z_rough	1	Karwendel
574	574	female	3	beta_rough	1.51409531530216	z_rough	1	Karwendel
575	575	female	3	beta_rough	1.51409531530216	z_rough	1	Karwendel
576	576	female	3	beta_rough	1.52062440049329	z_rough	1	Karwendel
577	577	female	3	beta_rough	1.52062440049329	z_rough	1	Karwendel
578	578	female	3	beta_rough	1.42246866387886	z_rough	1	Karwendel
579	579	female	3	beta_rough	1.42246866387886	z_rough	1	Karwendel
580	580	female	3	beta_rough	1.39075650720678	z_rough	1	Karwendel
581	581	female	3	beta_rough	1.39075650720678	z_rough	1	Karwendel
582	582	female	3	beta_rough	1.47269107833502	z_rough	1	Karwendel
583	583	female	3	beta_rough	1.48409107185271	z_rough	1	Karwendel
584	584	female	3	beta_rough	1.5058850965141	z_rough	1	Karwendel
585	585	female	3	beta_rough	1.5058850965141	z_rough	1	Karwendel
586	586	female	3	beta_rough	1.5058850965141	z_rough	1	Karwendel
587	587	female	3	beta_rough	1.46323968014984	z_rough	1	Karwendel
588	588	female	3	beta_rough	1.57310913811905	z_rough	1	Karwendel
589	589	female	3	beta_rough	1.52944265545935	z_rough	1	Karwendel
590	590	female	3	beta_rough	1.56008610395121	z_rough	1	Karwendel
591	591	female	3	beta_rough	1.44601313297227	z_rough	1	Karwendel
592	592	female	3	beta_rough	1.4064823956101	z_rough	1	Karwendel
593	593	female	3	beta_rough	1.48352684383682	z_rough	1	Karwendel
594	594	female	3	beta_rough	1.48352684383682	z_rough	1	Karwendel
595	595	female	3	beta_rough	1.47137359823818	z_rough	1	Karwendel
596	596	female	3	beta_rough	1.54910154820562	z_rough	1	Karwendel
597	597	female	3	beta_rough	1.5144484114489	z_rough	1	Karwendel
598	598	female	3	beta_rough	1.5034314004726	z_rough	1	Karwendel
599	599	female	3	beta_rough	1.51771372262155	z_rough	1	Karwendel
600	600	female	3	beta_rough	1.50046141729124	z_rough	1	Karwendel
601	601	female	3	beta_rough	1.4729414318407	z_rough	1	Karwendel
602	602	female	3	beta_rough	1.4589109678238	z_rough	1	Karwendel
603	603	female	3	beta_rough	1.47967324620489	z_rough	1	Karwendel
604	604	female	3	beta_rough	1.51235403118026	z_rough	1	Karwendel
605	605	female	3	beta_rough	1.5207503098996	z_rough	1	Karwendel
606	606	female	3	beta_rough	1.5207503098996	z_rough	1	Karwendel
607	607	female	3	beta_rough	1.5207503098996	z_rough	1	Karwendel
608	608	female	3	beta_rough	1.44157967911487	z_rough	1	Karwendel
609	609	female	3	beta_rough	1.44157967911487	z_rough	1	Karwendel
610	610	female	3	beta_rough	1.44157967911487	z_rough	1	Karwendel
611	611	female	3	beta_rough	1.4166224848132	z_rough	1	Karwendel
612	612	female	3	beta_rough	1.4166224848132	z_rough	1	Karwendel
613	613	female	3	beta_rough	1.43289776017528	z_rough	1	Karwendel
614	614	female	3	beta_rough	1.40287813164854	z_rough	1	Karwendel
615	615	female	3	beta_rough	1.45887690628897	z_rough	1	Karwendel
616	616	female	3	beta_rough	1.53201709567409	z_rough	1	Karwendel
617	617	female	3	beta_rough	1.54005021143159	z_rough	1	Karwendel
618	618	female	3	beta_rough	1.60239645461632	z_rough	1	Karwendel
619	619	female	3	beta_rough	1.60239645461632	z_rough	1	Karwendel
620	620	female	3	beta_rough	1.59050308011025	z_rough	1	Karwendel
621	621	female	3	beta_rough	1.4426977702119	z_rough	1	Karwendel
622	622	female	3	beta_rough	1.43782493666672	z_rough	1	Karwendel
623	623	female	3	beta_rough	1.4594606769339	z_rough	1	Karwendel
624	624	female	3	beta_rough	1.43071430312415	z_rough	1	Karwendel
625	625	female	3	beta_rough	1.44878424411962	z_rough	1	Karwendel
626	626	female	3	beta_rough	1.41323922877057	z_rough	1	Karwendel
627	627	female	3	beta_rough	1.41323922877057	z_rough	1	Karwendel
628	628	female	3	beta_rough	1.48230349636728	z_rough	1	Karwendel
629	629	female	3	beta_rough	1.48305370911392	z_rough	1	Karwendel
630	630	female	3	beta_rough	1.48486283922605	z_rough	1	Karwendel
631	631	female	3	beta_rough	1.46015303952348	z_rough	1	Karwendel
632	632	female	3	beta_rough	1.49097228161643	z_rough	1	Karwendel
633	633	female	3	beta_rough	1.49097228161643	z_rough	1	Karwendel
634	634	female	3	beta_rough	1.54207971087585	z_rough	1	Karwendel
635	635	female	3	beta_rough	1.55371767596185	z_rough	1	Karwendel
636	636	female	3	beta_rough	1.52321915034423	z_rough	1	Karwendel
637	637	female	3	beta_rough	1.38260407757313	z_rough	1	Karwendel
638	638	female	3	beta_rough	1.3847661669654	z_rough	1	Karwendel
639	639	female	3	beta_rough	1.30756847550884	z_rough	1	Karwendel
640	640	female	3	beta_rough	1.38428987091388	z_rough	1	Karwendel
641	641	female	3	beta_rough	1.37004259866496	z_rough	1	Karwendel
642	642	female	3	beta_rough	1.41495287939582	z_rough	1	Karwendel
643	643	female	3	beta_rough	1.43514746690503	z_rough	1	Karwendel
644	644	female	3	beta_rough	1.42135067194134	z_rough	1	Karwendel
645	645	female	3	beta_rough	1.30552113272244	z_rough	1	Karwendel
646	646	female	3	beta_rough	1.36525515335671	z_rough	1	Karwendel
647	647	female	3	beta_rough	1.37316324448684	z_rough	1	Karwendel
648	648	female	3	beta_rough	1.3972098926035	z_rough	1	Karwendel
649	649	female	3	beta_rough	1.50984409552165	z_rough	1	Karwendel
650	650	female	3	beta_rough	1.4779413777927	z_rough	1	Karwendel
651	651	female	3	beta_rough	1.38878451138809	z_rough	1	Karwendel
652	652	female	3	beta_rough	1.42230211321586	z_rough	1	Karwendel
653	653	female	3	beta_rough	1.39759888343325	z_rough	1	Karwendel
654	654	female	3	beta_rough	1.39759888343325	z_rough	1	Karwendel
655	655	female	3	beta_rough	1.40479249002249	z_rough	1	Karwendel
656	656	female	3	beta_rough	1.3787162729635	z_rough	1	Karwendel
657	657	female	3	beta_rough	1.34289706792957	z_rough	1	Karwendel
658	658	female	3	beta_rough	1.33921805227362	z_rough	1	Karwendel
659	659	female	3	beta_rough	1.33295823370124	z_rough	1	Karwendel
660	660	female	3	beta_rough	1.33927058786862	z_rough	1	Karwendel
661	661	female	3	beta_rough	1.29795895132897	z_rough	1	Karwendel
662	662	female	3	beta_rough	1.43550444819854	z_rough	1	Karwendel
663	663	female	3	beta_rough	1.34873541042806	z_rough	1	Karwendel
664	664	female	3	beta_rough	1.33403315724776	z_rough	1	Karwendel
665	665	female	3	beta_rough	1.33403315724776	z_rough	1	Karwendel
666	666	female	3	beta_rough	1.40668071017355	z_rough	1	Karwendel
667	667	female	3	beta_rough	1.45288359561008	z_rough	1	Karwendel
668	668	female	3	beta_rough	1.42868865855359	z_rough	1	Karwendel
669	669	female	3	beta_rough	1.42868865855359	z_rough	1	Karwendel
670	670	female	3	beta_rough	1.42868865855359	z_rough	1	Karwendel
671	671	female	3	beta_rough	1.3710634304857	z_rough	1	Karwendel
672	672	female	3	beta_rough	1.45042266827426	z_rough	1	Karwendel
673	673	female	3	beta_rough	1.39614264711118	z_rough	1	Karwendel
674	674	female	3	beta_rough	1.40803780501902	z_rough	1	Karwendel
675	675	female	3	beta_rough	1.45924596725568	z_rough	1	Karwendel
676	676	female	3	beta_rough	1.38661234112436	z_rough	1	Karwendel
677	677	female	3	beta_rough	1.37913566937077	z_rough	1	Karwendel
678	678	female	3	beta_rough	1.35216979136541	z_rough	1	Karwendel
679	679	female	3	beta_rough	1.41795828772796	z_rough	1	Karwendel
680	680	female	3	beta_rough	1.43001772398579	z_rough	1	Karwendel
681	681	female	3	beta_rough	1.43001772398579	z_rough	1	Karwendel
682	682	female	3	beta_rough	1.40138778854696	z_rough	1	Karwendel
683	683	female	3	beta_rough	1.42020023610778	z_rough	1	Karwendel
684	684	female	3	beta_rough	1.4526178297945	z_rough	1	Karwendel
685	685	female	3	beta_rough	1.4782434561243	z_rough	1	Karwendel
686	686	female	3	beta_rough	1.57330633510968	z_rough	1	Karwendel
687	687	female	3	beta_rough	1.57330633510968	z_rough	1	Karwendel
688	688	female	3	beta_rough	1.45184888322467	z_rough	1	Karwendel
689	689	female	3	beta_rough	1.42947579081765	z_rough	1	Karwendel
690	690	female	3	beta_rough	1.36819297623563	z_rough	1	Karwendel
691	691	female	3	beta_rough	1.42143853618207	z_rough	1	Karwendel
692	692	female	3	beta_rough	1.40413983025325	z_rough	1	Karwendel
693	693	female	3	beta_rough	1.34568399265294	z_rough	1	Karwendel
694	694	female	3	beta_rough	1.32815650068052	z_rough	1	Karwendel
695	695	female	3	beta_rough	1.32815650068052	z_rough	1	Karwendel
696	696	female	3	beta_rough	1.3390939454813	z_rough	1	Karwendel
697	697	female	3	beta_rough	1.3649241908948	z_rough	1	Karwendel
698	698	female	3	beta_rough	1.34836860036586	z_rough	1	Karwendel
699	699	female	3	beta_rough	1.31872330179102	z_rough	1	Karwendel
700	700	female	3	beta_rough	1.27273027572777	z_rough	1	Karwendel
701	701	female	3	beta_rough	1.27273027572777	z_rough	1	Karwendel
702	702	female	3	beta_rough	1.28567794664348	z_rough	1	Karwendel
703	703	female	3	beta_rough	1.39160801772835	z_rough	1	Karwendel
704	704	female	3	beta_rough	1.39027136626227	z_rough	1	Karwendel
705	705	female	3	beta_rough	1.36543272362435	z_rough	1	Karwendel
706	706	female	3	beta_rough	1.3694675320061	z_rough	1	Karwendel
707	707	female	3	beta_rough	1.30136733435643	z_rough	1	Karwendel
708	708	female	3	beta_rough	1.27245061706634	z_rough	1	Karwendel
709	709	female	3	beta_rough	1.35643034075148	z_rough	1	Karwendel
710	710	female	3	beta_rough	1.38763624465958	z_rough	1	Karwendel
711	711	female	3	beta_rough	1.40829190398158	z_rough	1	Karwendel
712	712	female	3	beta_rough	1.45277792632198	z_rough	1	Karwendel
713	713	female	3	beta_rough	1.45277792632198	z_rough	1	Karwendel
714	714	female	3	beta_rough	1.45245244023114	z_rough	1	Karwendel
715	715	female	3	beta_rough	1.36790785604132	z_rough	1	Karwendel
716	716	female	3	beta_rough	1.27176566441959	z_rough	1	Karwendel
717	717	female	3	beta_rough	1.34648464515447	z_rough	1	Karwendel
718	718	female	3	beta_rough	1.42487115426635	z_rough	1	Karwendel
719	719	female	3	beta_rough	1.42487115426635	z_rough	1	Karwendel
720	720	female	3	beta_rough	1.3983400502641	z_rough	1	Karwendel
721	721	female	3	beta_rough	1.49695512892863	z_rough	1	Karwendel
722	722	female	3	beta_rough	1.55442505750582	z_rough	1	Karwendel
723	723	female	3	beta_rough	1.52503178165278	z_rough	1	Karwendel
724	724	female	3	beta_rough	1.52503178165278	z_rough	1	Karwendel
725	725	female	3	beta_rough	1.41997153546527	z_rough	1	Karwendel
726	726	female	3	beta_rough	1.56578531897435	z_rough	1	Karwendel
727	727	female	3	beta_rough	1.44915189145283	z_rough	1	Karwendel
728	728	female	3	beta_rough	1.44915189145283	z_rough	1	Karwendel
729	729	female	3	beta_rough	1.4157892834247	z_rough	1	Karwendel
730	730	female	3	beta_rough	1.44261494936396	z_rough	1	Karwendel
731	731	female	3	beta_rough	1.51456516114019	z_rough	1	Karwendel
732	732	female	3	beta_rough	1.56400104318065	z_rough	1	Karwendel
733	733	female	3	beta_rough	1.56558332631322	z_rough	1	Karwendel
734	734	female	3	beta_rough	1.56529592270337	z_rough	1	Karwendel
735	735	female	3	beta_rough	1.59128426727646	z_rough	1	Karwendel
736	736	female	3	beta_rough	1.59128426727646	z_rough	1	Karwendel
737	737	female	3	beta_rough	1.57953534732626	z_rough	1	Karwendel
738	738	female	3	beta_rough	1.57933065963649	z_rough	1	Karwendel
739	739	female	3	beta_rough	1.60699474433785	z_rough	1	Karwendel
740	740	female	3	beta_rough	1.58385911120793	z_rough	1	Karwendel
741	741	female	3	beta_rough	1.61408178896345	z_rough	1	Karwendel
742	742	female	3	beta_rough	1.61408178896345	z_rough	1	Karwendel
743	743	female	3	beta_rough	1.53245939711357	z_rough	1	Karwendel
744	744	female	3	beta_rough	1.6515919656583	z_rough	1	Karwendel
745	745	female	3	beta_rough	1.71231112832924	z_rough	1	Karwendel
746	746	female	3	beta_rough	1.68271252417549	z_rough	1	Karwendel
747	747	female	3	beta_rough	1.67137200077501	z_rough	1	Karwendel
748	748	female	3	beta_rough	1.78006147648471	z_rough	1	Karwendel
749	749	female	3	beta_rough	1.76877858977479	z_rough	1	Karwendel
750	750	female	3	beta_rough	1.69122580321063	z_rough	1	Karwendel
751	751	female	3	beta_rough	1.57567980727957	z_rough	1	Karwendel
752	752	female	3	beta_rough	1.57567980727957	z_rough	1	Karwendel
753	753	female	3	beta_rough	1.54452750495517	z_rough	1	Karwendel
754	754	female	3	beta_rough	1.55778100465871	z_rough	1	Karwendel
755	755	female	3	beta_rough	1.66088069373387	z_rough	1	Karwendel
756	756	female	3	beta_rough	1.64686078407675	z_rough	1	Karwendel
757	757	female	3	beta_rough	1.59798087576	z_rough	1	Karwendel
758	758	female	3	beta_rough	1.53124417974907	z_rough	1	Karwendel
759	759	female	3	beta_rough	1.53124417974907	z_rough	1	Karwendel
760	760	female	3	beta_rough	1.53124417974907	z_rough	1	Karwendel
761	761	female	3	beta_rough	1.61086880206586	z_rough	1	Karwendel
762	762	female	3	beta_rough	1.64213867637051	z_rough	1	Karwendel
763	763	female	3	beta_rough	1.6160118816672	z_rough	1	Karwendel
764	764	female	3	beta_rough	1.63321296052425	z_rough	1	Karwendel
765	765	female	3	beta_rough	1.63321296052425	z_rough	1	Karwendel
766	766	female	3	beta_rough	1.5598218888599	z_rough	1	Karwendel
767	767	female	3	beta_rough	1.59636110402671	z_rough	1	Karwendel
768	768	female	3	beta_rough	1.54799288864218	z_rough	1	Karwendel
769	769	female	3	beta_rough	1.54799288864218	z_rough	1	Karwendel
770	770	female	3	beta_rough	1.61375233830819	z_rough	1	Karwendel
771	771	female	3	beta_rough	1.61375233830819	z_rough	1	Karwendel
772	772	female	3	beta_rough	1.50216974928863	z_rough	1	Karwendel
773	773	female	3	beta_rough	1.60513626390541	z_rough	1	Karwendel
774	774	female	3	beta_rough	1.64195954520222	z_rough	1	Karwendel
775	775	female	3	beta_rough	1.6671698702062	z_rough	1	Karwendel
776	776	female	3	beta_rough	1.58946801311034	z_rough	1	Karwendel
777	777	female	3	beta_rough	1.51883714938385	z_rough	1	Karwendel
778	778	female	3	beta_rough	1.51883714938385	z_rough	1	Karwendel
779	779	female	3	beta_rough	1.53693062194413	z_rough	1	Karwendel
780	780	female	3	beta_rough	1.55512082794211	z_rough	1	Karwendel
781	781	female	3	beta_rough	1.60069359046914	z_rough	1	Karwendel
782	782	female	3	beta_rough	1.60069359046914	z_rough	1	Karwendel
783	783	female	3	beta_rough	1.63640782999341	z_rough	1	Karwendel
784	784	female	3	beta_rough	1.65412431819157	z_rough	1	Karwendel
785	785	female	3	beta_rough	1.6461051924364	z_rough	1	Karwendel
786	786	female	3	beta_rough	1.56424408089281	z_rough	1	Karwendel
787	787	female	3	beta_rough	1.50649004214522	z_rough	1	Karwendel
788	788	female	3	beta_rough	1.60798817869907	z_rough	1	Karwendel
789	789	female	3	beta_rough	1.60798817869907	z_rough	1	Karwendel
790	790	female	3	beta_rough	1.60798817869907	z_rough	1	Karwendel
791	791	female	3	beta_rough	1.66215342487163	z_rough	1	Karwendel
792	792	female	3	beta_rough	1.68574431003765	z_rough	1	Karwendel
793	793	female	3	beta_rough	1.68468118359677	z_rough	1	Karwendel
794	794	female	3	beta_rough	1.68468118359677	z_rough	1	Karwendel
795	795	female	3	beta_rough	1.67123221144478	z_rough	1	Karwendel
796	796	female	3	beta_rough	1.62079709224024	z_rough	1	Karwendel
797	797	female	3	beta_rough	1.63983210718321	z_rough	1	Karwendel
798	798	female	3	beta_rough	1.65713071332553	z_rough	1	Karwendel
799	799	female	3	beta_rough	1.62697487265919	z_rough	1	Karwendel
800	800	female	3	beta_rough	1.62697487265919	z_rough	1	Karwendel
801	801	female	3	beta_rough	1.59198782580092	z_rough	1	Karwendel
802	802	female	3	beta_rough	1.6440421816484	z_rough	1	Karwendel
803	803	female	3	beta_rough	1.6440421816484	z_rough	1	Karwendel
804	804	female	3	beta_rough	1.57992909711648	z_rough	1	Karwendel
805	805	female	3	beta_rough	1.56633829300866	z_rough	1	Karwendel
806	806	female	3	beta_rough	1.54258595791336	z_rough	1	Karwendel
807	807	female	3	beta_rough	1.50257311249198	z_rough	1	Karwendel
808	808	female	3	beta_rough	1.46185483019169	z_rough	1	Karwendel
809	809	female	3	beta_rough	1.46185483019169	z_rough	1	Karwendel
810	810	female	3	beta_rough	1.47238662867271	z_rough	1	Karwendel
811	811	female	3	beta_rough	1.52779579086874	z_rough	1	Karwendel
812	812	female	3	beta_rough	1.56753518843816	z_rough	1	Karwendel
813	813	female	3	beta_rough	1.46449227359441	z_rough	1	Karwendel
814	814	female	3	beta_rough	1.44457154037858	z_rough	1	Karwendel
815	815	female	3	beta_rough	1.43840252375535	z_rough	1	Karwendel
816	816	female	3	beta_rough	1.3605301245837	z_rough	1	Karwendel
817	817	female	3	beta_rough	1.3605301245837	z_rough	1	Karwendel
818	818	female	3	beta_rough	1.35374586626125	z_rough	1	Karwendel
819	819	female	3	beta_rough	1.39192114362311	z_rough	1	Karwendel
820	820	female	3	beta_rough	1.45817565210009	z_rough	1	Karwendel
821	821	female	3	beta_rough	1.46294569099603	z_rough	1	Karwendel
822	822	female	3	beta_rough	1.46294569099603	z_rough	1	Karwendel
823	823	female	3	beta_rough	1.50301715288706	z_rough	1	Karwendel
824	824	female	3	beta_rough	1.4340169342374	z_rough	1	Karwendel
825	825	female	3	beta_rough	1.4070568457113	z_rough	1	Karwendel
826	826	female	3	beta_rough	1.46796232140791	z_rough	1	Karwendel
827	827	female	3	beta_rough	1.46163132099327	z_rough	1	Karwendel
828	828	female	3	beta_rough	1.45223654737697	z_rough	1	Karwendel
829	829	female	3	beta_rough	1.45223654737697	z_rough	1	Karwendel
830	830	female	3	beta_rough	1.47033879156149	z_rough	1	Karwendel
831	831	female	3	beta_rough	1.47033879156149	z_rough	1	Karwendel
832	832	female	3	beta_rough	1.458865615315	z_rough	1	Karwendel
833	833	female	3	beta_rough	1.4451576496377	z_rough	1	Karwendel
834	834	female	3	beta_rough	1.44782686304054	z_rough	1	Karwendel
835	835	female	3	beta_rough	1.44081089762656	z_rough	1	Karwendel
836	836	female	3	beta_rough	1.41341990191272	z_rough	1	Karwendel
837	837	female	3	beta_rough	1.40938675142004	z_rough	1	Karwendel
838	838	female	3	beta_rough	1.33000688672814	z_rough	1	Karwendel
839	839	female	3	beta_rough	1.32031149376025	z_rough	1	Karwendel
840	840	female	3	beta_rough	1.20099902595846	z_rough	1	Karwendel
841	841	female	3	beta_rough	1.21978782723855	z_rough	1	Karwendel
842	842	female	3	beta_rough	1.32270136020899	z_rough	1	Karwendel
843	843	female	3	beta_rough	1.36422094943227	z_rough	1	Karwendel
844	844	female	3	beta_rough	1.30044244971294	z_rough	1	Karwendel
845	845	female	3	beta_rough	1.27078342288194	z_rough	1	Karwendel
846	846	female	3	beta_rough	1.27078342288194	z_rough	1	Karwendel
847	847	female	3	beta_rough	1.23966641685464	z_rough	1	Karwendel
848	848	female	3	beta_rough	1.36887271138989	z_rough	1	Karwendel
849	849	female	3	beta_rough	1.35352011673972	z_rough	1	Karwendel
850	850	female	3	beta_rough	1.35732690657319	z_rough	1	Karwendel
851	851	female	3	beta_rough	1.35732690657319	z_rough	1	Karwendel
852	852	female	3	beta_rough	1.43263593640626	z_rough	1	Karwendel
853	853	female	3	beta_rough	1.43263593640626	z_rough	1	Karwendel
854	854	female	3	beta_rough	1.42501819476064	z_rough	1	Karwendel
855	855	female	3	beta_rough	1.38276481856605	z_rough	1	Karwendel
856	856	female	3	beta_rough	1.4322043317292	z_rough	1	Karwendel
857	857	female	3	beta_rough	1.44063611185353	z_rough	1	Karwendel
858	858	female	3	beta_rough	1.42698468609768	z_rough	1	Karwendel
859	859	female	3	beta_rough	1.4300464833309	z_rough	1	Karwendel
860	860	female	3	beta_rough	1.31871347183673	z_rough	1	Karwendel
861	861	female	3	beta_rough	1.31871347183673	z_rough	1	Karwendel
862	862	female	3	beta_rough	1.3414747657399	z_rough	1	Karwendel
863	863	female	3	beta_rough	1.37518691650234	z_rough	1	Karwendel
864	864	female	3	beta_rough	1.36327354818541	z_rough	1	Karwendel
865	865	female	3	beta_rough	1.31834975586456	z_rough	1	Karwendel
866	866	female	3	beta_rough	1.30246209864452	z_rough	1	Karwendel
867	867	female	3	beta_rough	1.30246209864452	z_rough	1	Karwendel
868	868	female	3	beta_rough	1.29355562164139	z_rough	1	Karwendel
869	869	female	3	beta_rough	1.38293577385086	z_rough	1	Karwendel
870	870	female	3	beta_rough	1.4428364639095	z_rough	1	Karwendel
871	871	female	3	beta_rough	1.42393528446493	z_rough	1	Karwendel
872	872	female	3	beta_rough	1.40712724881584	z_rough	1	Karwendel
873	873	female	3	beta_rough	1.41150311698116	z_rough	1	Karwendel
874	874	female	3	beta_rough	1.41425628822898	z_rough	1	Karwendel
875	875	female	3	beta_rough	1.48263219038008	z_rough	1	Karwendel
876	876	female	3	beta_rough	1.35645505639469	z_rough	1	Karwendel
877	877	female	3	beta_rough	1.28540234135052	z_rough	1	Karwendel
878	878	female	3	beta_rough	1.3934397387305	z_rough	1	Karwendel
879	879	female	3	beta_rough	1.3934397387305	z_rough	1	Karwendel
880	880	female	3	beta_rough	1.41753554368568	z_rough	1	Karwendel
881	881	female	3	beta_rough	1.36178264986776	z_rough	1	Karwendel
882	882	female	3	beta_rough	1.3288287785906	z_rough	1	Karwendel
883	883	female	3	beta_rough	1.3288287785906	z_rough	1	Karwendel
884	884	female	3	beta_rough	1.34703757768688	z_rough	1	Karwendel
885	885	female	3	beta_rough	1.32361572864321	z_rough	1	Karwendel
886	886	female	3	beta_rough	1.31840180242567	z_rough	1	Karwendel
887	887	female	3	beta_rough	1.29853938541386	z_rough	1	Karwendel
888	888	female	3	beta_rough	1.2618097484891	z_rough	1	Karwendel
889	889	female	3	beta_rough	1.24291836356054	z_rough	1	Karwendel
890	890	female	3	beta_rough	1.27724289987549	z_rough	1	Karwendel
891	891	female	3	beta_rough	1.329596923156	z_rough	1	Karwendel
892	892	female	3	beta_rough	1.38201850025654	z_rough	1	Karwendel
893	893	female	3	beta_rough	1.35792939650665	z_rough	1	Karwendel
894	894	female	3	beta_rough	1.35792939650665	z_rough	1	Karwendel
895	895	female	3	beta_rough	1.35274661624038	z_rough	1	Karwendel
896	896	female	3	beta_rough	1.35274661624038	z_rough	1	Karwendel
897	897	female	3	beta_rough	1.355073824262	z_rough	1	Karwendel
898	898	female	3	beta_rough	1.41723290274988	z_rough	1	Karwendel
899	899	female	3	beta_rough	1.41463235664039	z_rough	1	Karwendel
900	900	female	3	beta_rough	1.34064567537359	z_rough	1	Karwendel
901	901	female	3	beta_rough	1.34064567537359	z_rough	1	Karwendel
902	902	female	3	beta_rough	1.40032360303078	z_rough	1	Karwendel
903	903	female	3	beta_rough	1.42463789025581	z_rough	1	Karwendel
904	904	female	3	beta_rough	1.3637077856332	z_rough	1	Karwendel
905	905	female	3	beta_rough	1.34474647499934	z_rough	1	Karwendel
906	906	female	3	beta_rough	1.37276119728634	z_rough	1	Karwendel
907	907	female	3	beta_rough	1.34541331991949	z_rough	1	Karwendel
908	908	female	3	beta_rough	1.34541331991949	z_rough	1	Karwendel
909	909	female	3	beta_rough	1.34541331991949	z_rough	1	Karwendel
910	910	female	3	beta_rough	1.34676878792403	z_rough	1	Karwendel
911	911	female	3	beta_rough	1.38741659433244	z_rough	1	Karwendel
912	912	female	3	beta_rough	1.22667828089137	z_rough	1	Karwendel
913	913	female	3	beta_rough	1.21285970114643	z_rough	1	Karwendel
914	914	female	3	beta_rough	1.23417025645168	z_rough	1	Karwendel
915	915	female	3	beta_rough	1.27084218486246	z_rough	1	Karwendel
916	916	female	3	beta_rough	1.34724406144327	z_rough	1	Karwendel
917	917	female	3	beta_rough	1.36780085482788	z_rough	1	Karwendel
918	918	female	3	beta_rough	1.36780085482788	z_rough	1	Karwendel
919	919	female	3	beta_rough	1.31296866163207	z_rough	1	Karwendel
920	920	female	3	beta_rough	1.30557756915884	z_rough	1	Karwendel
921	921	female	3	beta_rough	1.26249832177975	z_rough	1	Karwendel
922	922	female	3	beta_rough	1.27458683281539	z_rough	1	Karwendel
923	923	female	3	beta_rough	1.2178201930873	z_rough	1	Karwendel
924	924	female	3	beta_rough	1.3066962866773	z_rough	1	Karwendel
925	925	female	3	beta_rough	1.3066962866773	z_rough	1	Karwendel
926	926	female	3	beta_rough	1.31742541115011	z_rough	1	Karwendel
927	927	female	3	beta_rough	1.36611537640422	z_rough	1	Karwendel
928	928	female	3	beta_rough	1.36611537640422	z_rough	1	Karwendel
929	929	female	3	beta_rough	1.30053458110793	z_rough	1	Karwendel
930	930	female	3	beta_rough	1.36466019272862	z_rough	1	Karwendel
931	931	female	3	beta_rough	1.27602566947062	z_rough	1	Karwendel
932	932	female	3	beta_rough	1.38598066193898	z_rough	1	Karwendel
933	933	female	3	beta_rough	1.41704134711039	z_rough	1	Karwendel
934	934	female	3	beta_rough	1.40337320224178	z_rough	1	Karwendel
935	935	female	3	beta_rough	1.36021461660387	z_rough	1	Karwendel
936	936	female	3	beta_rough	1.33531502497041	z_rough	1	Karwendel
937	937	female	3	beta_rough	1.34142818549207	z_rough	1	Karwendel
938	938	female	3	beta_rough	1.34142818549207	z_rough	1	Karwendel
939	939	female	3	beta_rough	1.34142818549207	z_rough	1	Karwendel
940	940	female	3	beta_rough	1.33650164410685	z_rough	1	Karwendel
941	941	female	3	beta_rough	1.33650164410685	z_rough	1	Karwendel
942	942	female	3	beta_rough	1.41750568731103	z_rough	1	Karwendel
943	943	female	3	beta_rough	1.41750568731103	z_rough	1	Karwendel
944	944	female	3	beta_rough	1.40189885371829	z_rough	1	Karwendel
945	945	female	3	beta_rough	1.4933241213358	z_rough	1	Karwendel
946	946	female	3	beta_rough	1.49202893550275	z_rough	1	Karwendel
947	947	female	3	beta_rough	1.52753875334538	z_rough	1	Karwendel
948	948	female	3	beta_rough	1.52753875334538	z_rough	1	Karwendel
949	949	female	3	beta_rough	1.64675580278084	z_rough	1	Karwendel
950	950	female	3	beta_rough	1.59605748075526	z_rough	1	Karwendel
951	951	female	3	beta_rough	1.56856548919439	z_rough	1	Karwendel
952	952	female	3	beta_rough	1.65334917953839	z_rough	1	Karwendel
953	953	female	3	beta_rough	1.70836301852495	z_rough	1	Karwendel
954	954	female	3	beta_rough	1.71208020583859	z_rough	1	Karwendel
955	955	female	3	beta_rough	1.68692190279463	z_rough	1	Karwendel
956	956	female	3	beta_rough	1.68692190279463	z_rough	1	Karwendel
957	957	female	3	beta_rough	1.63053177426632	z_rough	1	Karwendel
958	958	female	3	beta_rough	1.72733987809226	z_rough	1	Karwendel
959	959	female	3	beta_rough	1.74748865485454	z_rough	1	Karwendel
960	960	female	3	beta_rough	1.76926678726315	z_rough	1	Karwendel
961	961	female	3	beta_rough	1.77205044206136	z_rough	1	Karwendel
962	962	female	3	beta_rough	1.79839104981413	z_rough	1	Karwendel
963	963	female	3	beta_rough	1.79745730666849	z_rough	1	Karwendel
964	964	female	3	beta_rough	1.70285969263708	z_rough	1	Karwendel
965	965	female	3	beta_rough	1.72558959450472	z_rough	1	Karwendel
966	966	female	3	beta_rough	1.75291706802407	z_rough	1	Karwendel
967	967	female	3	beta_rough	1.75490835220294	z_rough	1	Karwendel
968	968	female	3	beta_rough	1.76129167089765	z_rough	1	Karwendel
969	969	female	3	beta_rough	1.73958075973212	z_rough	1	Karwendel
970	970	female	3	beta_rough	1.71378958556589	z_rough	1	Karwendel
971	971	female	3	beta_rough	1.75981590530114	z_rough	1	Karwendel
972	972	female	3	beta_rough	1.75981590530114	z_rough	1	Karwendel
973	973	female	3	beta_rough	1.80134546791119	z_rough	1	Karwendel
974	974	female	3	beta_rough	1.80134546791119	z_rough	1	Karwendel
975	975	female	3	beta_rough	1.78985186984978	z_rough	1	Karwendel
976	976	female	3	beta_rough	1.79984721359641	z_rough	1	Karwendel
977	977	female	3	beta_rough	1.72054909315325	z_rough	1	Karwendel
978	978	female	3	beta_rough	1.67069276483633	z_rough	1	Karwendel
979	979	female	3	beta_rough	1.67069276483633	z_rough	1	Karwendel
980	980	female	3	beta_rough	1.70050166710701	z_rough	1	Karwendel
981	981	female	3	beta_rough	1.70050166710701	z_rough	1	Karwendel
982	982	female	3	beta_rough	1.70246533465668	z_rough	1	Karwendel
983	983	female	3	beta_rough	1.63854913345701	z_rough	1	Karwendel
984	984	female	3	beta_rough	1.55660393663039	z_rough	1	Karwendel
985	985	female	3	beta_rough	1.62919031653421	z_rough	1	Karwendel
986	986	female	3	beta_rough	1.70582113159604	z_rough	1	Karwendel
987	987	female	3	beta_rough	1.7273519128105	z_rough	1	Karwendel
988	988	female	3	beta_rough	1.7273519128105	z_rough	1	Karwendel
989	989	female	3	beta_rough	1.70923238149355	z_rough	1	Karwendel
990	990	female	3	beta_rough	1.70923238149355	z_rough	1	Karwendel
991	991	female	3	beta_rough	1.73908343889371	z_rough	1	Karwendel
992	992	female	3	beta_rough	1.68871874193874	z_rough	1	Karwendel
993	993	female	3	beta_rough	1.64051182727824	z_rough	1	Karwendel
994	994	female	3	beta_rough	1.47600035707318	z_rough	1	Karwendel
995	995	female	3	beta_rough	1.48859921057359	z_rough	1	Karwendel
996	996	female	3	beta_rough	1.48859921057359	z_rough	1	Karwendel
997	997	female	3	beta_rough	1.48204474810693	z_rough	1	Karwendel
998	998	female	3	beta_rough	1.47427028410568	z_rough	1	Karwendel
999	999	female	3	beta_rough	1.54121148438489	z_rough	1	Karwendel
1000	1000	female	3	beta_rough	1.51352919008631	z_rough	1	Karwendel
1001	1001	female	3	beta_rough	1.51352919008631	z_rough	1	Karwendel
1002	1002	female	3	beta_rough	1.55001056883445	z_rough	1	Karwendel
1003	1003	female	3	beta_rough	1.55001056883445	z_rough	1	Karwendel
1004	1004	female	3	beta_rough	1.52095358686278	z_rough	1	Karwendel
1005	1005	female	3	beta_rough	1.52095358686278	z_rough	1	Karwendel
1006	1006	female	3	beta_rough	1.55683115186465	z_rough	1	Karwendel
1007	1007	female	3	beta_rough	1.51120589010802	z_rough	1	Karwendel
1008	1008	female	3	beta_rough	1.34687126695124	z_rough	1	Karwendel
1009	1009	female	3	beta_rough	1.34687126695124	z_rough	1	Karwendel
1010	1010	female	3	beta_rough	1.51503112455072	z_rough	1	Karwendel
1011	1011	female	3	beta_rough	1.51503112455072	z_rough	1	Karwendel
1012	1012	female	3	beta_rough	1.51503112455072	z_rough	1	Karwendel
1013	1013	female	3	beta_rough	1.43403590100443	z_rough	1	Karwendel
1014	1014	female	3	beta_rough	1.50308489586115	z_rough	1	Karwendel
1015	1015	female	3	beta_rough	1.49829630555504	z_rough	1	Karwendel
1016	1016	female	3	beta_rough	1.51814414840967	z_rough	1	Karwendel
1017	1017	female	3	beta_rough	1.49383858759771	z_rough	1	Karwendel
1018	1018	female	3	beta_rough	1.54967696781581	z_rough	1	Karwendel
1019	1019	female	3	beta_rough	1.52827362334884	z_rough	1	Karwendel
1020	1020	female	3	beta_rough	1.52827362334884	z_rough	1	Karwendel
1021	1021	female	3	beta_rough	1.49812515459907	z_rough	1	Karwendel
1022	1022	female	3	beta_rough	1.51074857825004	z_rough	1	Karwendel
1023	1023	female	3	beta_rough	1.53794771930739	z_rough	1	Karwendel
1024	1024	female	3	beta_rough	1.58470944626015	z_rough	1	Karwendel
1025	1025	female	3	beta_rough	1.58732912831393	z_rough	1	Karwendel
1026	1026	female	3	beta_rough	1.58732912831393	z_rough	1	Karwendel
1027	1027	female	3	beta_rough	1.65626680982613	z_rough	1	Karwendel
1028	1028	female	3	beta_rough	1.62635894275727	z_rough	1	Karwendel
1029	1029	female	3	beta_rough	1.64595048114128	z_rough	1	Karwendel
1030	1030	female	3	beta_rough	1.66218853446833	z_rough	1	Karwendel
1031	1031	female	3	beta_rough	1.64458867306114	z_rough	1	Karwendel
1032	1032	female	3	beta_rough	1.65365154003014	z_rough	1	Karwendel
1033	1033	female	3	beta_rough	1.74219465508789	z_rough	1	Karwendel
1034	1034	female	3	beta_rough	1.74219465508789	z_rough	1	Karwendel
1035	1035	female	3	beta_rough	1.84017225200389	z_rough	1	Karwendel
1036	1036	female	3	beta_rough	1.73649623724573	z_rough	1	Karwendel
1037	1037	female	3	beta_rough	1.73649623724573	z_rough	1	Karwendel
1038	1038	female	3	beta_rough	1.75478005006384	z_rough	1	Karwendel
1039	1039	female	3	beta_rough	1.72451363597962	z_rough	1	Karwendel
1040	1040	female	3	beta_rough	1.75940799080228	z_rough	1	Karwendel
1041	1041	female	3	beta_rough	1.75940799080228	z_rough	1	Karwendel
1042	1042	female	3	beta_rough	1.73662253050077	z_rough	1	Karwendel
1043	1043	female	3	beta_rough	1.82838407188465	z_rough	1	Karwendel
1044	1044	female	3	beta_rough	1.77479991471461	z_rough	1	Karwendel
1045	1045	female	4	beta_rough	1.67818714151486	z_rough	1	Karwendel
1046	1046	female	3	beta_rough	1.67818714151486	z_rough	1	Karwendel
1047	1047	female	3	beta_rough	1.76435982208681	z_rough	1	Karwendel
1048	1048	female	3	beta_rough	1.68675824229177	z_rough	1	Karwendel
1049	1049	female	3	beta_rough	1.72709603081052	z_rough	1	Karwendel
1050	1050	female	3	beta_rough	1.81966852374908	z_rough	1	Karwendel
1051	1051	female	3	beta_rough	1.86196087939295	z_rough	1	Karwendel
1052	1052	female	3	beta_rough	1.81809896033848	z_rough	1	Karwendel
1053	1053	female	3	beta_rough	1.80337100996482	z_rough	1	Karwendel
1054	1054	female	3	beta_rough	1.74765942041447	z_rough	1	Karwendel
1055	1055	female	3	beta_rough	1.74369774641954	z_rough	1	Karwendel
1056	1056	female	4	beta_rough	1.71352007216631	z_rough	1	Karwendel
1057	1057	female	3	beta_rough	1.71352007216631	z_rough	1	Karwendel
1058	1058	female	3	beta_rough	1.7437250361117	z_rough	1	Karwendel
1059	1059	female	3	beta_rough	1.76466683403695	z_rough	1	Karwendel
1060	1060	female	3	beta_rough	1.78624190565097	z_rough	1	Karwendel
1061	1061	female	3	beta_rough	1.58187252575658	z_rough	1	Karwendel
1062	1062	female	3	beta_rough	1.58490485010975	z_rough	1	Karwendel
1063	1063	female	3	beta_rough	1.5121350226309	z_rough	1	Karwendel
1064	1064	female	3	beta_rough	1.52652210310889	z_rough	1	Karwendel
1065	1065	female	3	beta_rough	1.46139741235059	z_rough	1	Karwendel
1066	1066	female	3	beta_rough	1.48458415185038	z_rough	1	Karwendel
1067	1067	female	3	beta_rough	1.51314958696618	z_rough	1	Karwendel
1068	1068	female	3	beta_rough	1.51314958696618	z_rough	1	Karwendel
1069	1069	female	3	beta_rough	1.57765212554407	z_rough	1	Karwendel
1070	1070	female	3	beta_rough	1.50501304406676	z_rough	1	Karwendel
1071	1071	female	3	beta_rough	1.49006308738982	z_rough	1	Karwendel
1072	1072	female	3	beta_rough	1.54681098829796	z_rough	1	Karwendel
1073	1073	female	3	beta_rough	1.54681098829796	z_rough	1	Karwendel
1074	1074	female	3	beta_rough	1.59900988292361	z_rough	1	Karwendel
1075	1075	female	3	beta_rough	1.59783612386751	z_rough	1	Karwendel
1076	1076	female	3	beta_rough	1.59783612386751	z_rough	1	Karwendel
1077	1077	female	3	beta_rough	1.46229147281862	z_rough	1	Karwendel
1078	1078	female	3	beta_rough	1.46703503974701	z_rough	1	Karwendel
1079	1079	female	3	beta_rough	1.5053822071862	z_rough	1	Karwendel
1080	1080	female	3	beta_rough	1.49919855011373	z_rough	1	Karwendel
1081	1081	female	3	beta_rough	1.49919855011373	z_rough	1	Karwendel
1082	1082	female	3	beta_rough	1.47223312865561	z_rough	1	Karwendel
1083	1083	female	3	beta_rough	1.47223312865561	z_rough	1	Karwendel
1084	1084	female	3	beta_rough	1.43831791424958	z_rough	1	Karwendel
1085	1085	female	3	beta_rough	1.40279834174851	z_rough	1	Karwendel
1086	1086	female	3	beta_rough	1.40279834174851	z_rough	1	Karwendel
1087	1087	female	3	beta_rough	1.47235065520683	z_rough	1	Karwendel
1088	1088	female	3	beta_rough	1.43351386556295	z_rough	1	Karwendel
1089	1089	female	3	beta_rough	1.44096031736039	z_rough	1	Karwendel
1090	1090	female	3	beta_rough	1.4249647542148	z_rough	1	Karwendel
1091	1091	female	3	beta_rough	1.36694542393741	z_rough	1	Karwendel
1092	1092	female	3	beta_rough	1.35226464459483	z_rough	1	Karwendel
1093	1093	female	3	beta_rough	1.35353680525066	z_rough	1	Karwendel
1094	1094	female	3	beta_rough	1.33830197096617	z_rough	1	Karwendel
1095	1095	female	3	beta_rough	1.36245195655393	z_rough	1	Karwendel
1096	1096	female	3	beta_rough	1.38355337830214	z_rough	1	Karwendel
1097	1097	female	3	beta_rough	1.40214659674645	z_rough	1	Karwendel
1098	1098	female	3	beta_rough	1.40668829436296	z_rough	1	Karwendel
1099	1099	female	3	beta_rough	1.39748304223763	z_rough	1	Karwendel
1100	1100	female	3	beta_rough	1.44769309024356	z_rough	1	Karwendel
1101	1101	female	3	beta_rough	1.44769309024356	z_rough	1	Karwendel
1102	1102	female	3	beta_rough	1.48246063587674	z_rough	1	Karwendel
1103	1103	female	3	beta_rough	1.44978025265273	z_rough	1	Karwendel
1104	1104	female	3	beta_rough	1.44896587824417	z_rough	1	Karwendel
1105	1105	female	3	beta_rough	1.55182269715142	z_rough	1	Karwendel
1106	1106	female	3	beta_rough	1.57780427934869	z_rough	1	Karwendel
1107	1107	female	3	beta_rough	1.48347570147555	z_rough	1	Karwendel
1108	1108	female	3	beta_rough	1.35192025330048	z_rough	1	Karwendel
1109	1109	female	3	beta_rough	1.34233012748155	z_rough	1	Karwendel
1110	1110	female	3	beta_rough	1.30658025780563	z_rough	1	Karwendel
1111	1111	female	3	beta_rough	1.30658025780563	z_rough	1	Karwendel
1112	1112	female	3	beta_rough	1.40462915137013	z_rough	1	Karwendel
1113	1113	female	3	beta_rough	1.39734943134576	z_rough	1	Karwendel
1114	1114	female	3	beta_rough	1.4424730154476	z_rough	1	Karwendel
1115	1115	female	3	beta_rough	1.5061187250895	z_rough	1	Karwendel
1116	1116	female	3	beta_rough	1.5061187250895	z_rough	1	Karwendel
1117	1117	female	3	beta_rough	1.47401943837673	z_rough	1	Karwendel
1118	1118	female	3	beta_rough	1.47401943837673	z_rough	1	Karwendel
1119	1119	female	4	beta_rough	1.41123538745201	z_rough	1	Karwendel
1120	1120	female	3	beta_rough	1.42650473329685	z_rough	1	Karwendel
1121	1121	female	3	beta_rough	1.41726786316251	z_rough	1	Karwendel
1122	1122	female	3	beta_rough	1.31086445619409	z_rough	1	Karwendel
1123	1123	female	3	beta_rough	1.39553389041341	z_rough	1	Karwendel
1124	1124	female	3	beta_rough	1.39553389041341	z_rough	1	Karwendel
1125	1125	female	3	beta_rough	1.39553389041341	z_rough	1	Karwendel
1126	1126	female	3	beta_rough	1.39553389041341	z_rough	1	Karwendel
1127	1127	female	3	beta_rough	1.42126880187712	z_rough	1	Karwendel
1128	1128	female	3	beta_rough	1.34293079568935	z_rough	1	Karwendel
1129	1129	female	3	beta_rough	1.33232880861844	z_rough	1	Karwendel
1130	1130	female	3	beta_rough	1.33232880861844	z_rough	1	Karwendel
1131	1131	female	3	beta_rough	1.35571477624173	z_rough	1	Karwendel
1132	1132	female	3	beta_rough	1.32875019871169	z_rough	1	Karwendel
1133	1133	female	3	beta_rough	1.34866747689697	z_rough	1	Karwendel
1134	1134	female	3	beta_rough	1.47355098052724	z_rough	1	Karwendel
1135	1135	female	3	beta_rough	1.41926305239645	z_rough	1	Karwendel
1136	1136	female	3	beta_rough	1.41926305239645	z_rough	1	Karwendel
1137	1137	female	3	beta_rough	1.43395071012208	z_rough	1	Karwendel
1138	1138	female	3	beta_rough	1.53762868712593	z_rough	1	Karwendel
1139	1139	female	3	beta_rough	1.45990605932171	z_rough	1	Karwendel
1140	1140	female	3	beta_rough	1.38308622411129	z_rough	1	Karwendel
1141	1141	female	3	beta_rough	1.35883738258118	z_rough	1	Karwendel
1142	1142	female	3	beta_rough	1.43859885575105	z_rough	1	Karwendel
1143	1143	female	3	beta_rough	1.41522636348919	z_rough	1	Karwendel
1144	1144	female	3	beta_rough	1.39512399150837	z_rough	1	Karwendel
1145	1145	female	3	beta_rough	1.49078170637213	z_rough	1	Karwendel
1146	1146	female	3	beta_rough	1.4692736596082	z_rough	1	Karwendel
1147	1147	female	3	beta_rough	1.4692736596082	z_rough	1	Karwendel
1148	1148	female	3	beta_rough	1.38668975133121	z_rough	1	Karwendel
1149	1149	female	3	beta_rough	1.49860508966502	z_rough	1	Karwendel
1150	1150	female	3	beta_rough	1.50858118655455	z_rough	1	Karwendel
1151	1151	female	3	beta_rough	1.41906634079301	z_rough	1	Karwendel
1152	1152	female	3	beta_rough	1.41906634079301	z_rough	1	Karwendel
1153	1153	female	3	beta_rough	1.34836613170113	z_rough	1	Karwendel
1154	1154	female	3	beta_rough	1.34449417174371	z_rough	1	Karwendel
1155	1155	female	3	beta_rough	1.3042375116361	z_rough	1	Karwendel
1156	1156	female	3	beta_rough	1.3406924788875	z_rough	1	Karwendel
1157	1157	female	3	beta_rough	1.3025504613567	z_rough	1	Karwendel
1158	1158	female	3	beta_rough	1.27967608023824	z_rough	1	Karwendel
1159	1159	female	3	beta_rough	1.25407389939191	z_rough	1	Karwendel
1160	1160	female	3	beta_rough	1.29043502031022	z_rough	1	Karwendel
1161	1161	female	3	beta_rough	1.34419081482634	z_rough	1	Karwendel
1162	1162	female	3	beta_rough	1.34419081482634	z_rough	1	Karwendel
1163	1163	female	3	beta_rough	1.38457881195567	z_rough	1	Karwendel
1164	1164	female	3	beta_rough	1.34829935126165	z_rough	1	Karwendel
1165	1165	female	3	beta_rough	1.34829935126165	z_rough	1	Karwendel
1166	1166	female	3	beta_rough	1.34829935126165	z_rough	1	Karwendel
1167	1167	female	3	beta_rough	1.34829935126165	z_rough	1	Karwendel
1168	1168	female	3	beta_rough	1.34691783671248	z_rough	1	Karwendel
1169	1169	female	3	beta_rough	1.27701181476371	z_rough	1	Karwendel
1170	1170	female	3	beta_rough	1.37182340009561	z_rough	1	Karwendel
1171	1171	female	3	beta_rough	1.35601757105751	z_rough	1	Karwendel
1172	1172	female	3	beta_rough	1.34005006697845	z_rough	1	Karwendel
1173	1173	female	3	beta_rough	1.34005006697845	z_rough	1	Karwendel
1174	1174	female	3	beta_rough	1.34005006697845	z_rough	1	Karwendel
1175	1175	female	3	beta_rough	1.33735395044629	z_rough	1	Karwendel
1176	1176	female	3	beta_rough	1.42331466559741	z_rough	1	Karwendel
1177	1177	female	3	beta_rough	1.45991377353645	z_rough	1	Karwendel
1178	1178	female	3	beta_rough	1.42875689385069	z_rough	1	Karwendel
1179	1179	female	3	beta_rough	1.40916892851871	z_rough	1	Karwendel
1180	1180	female	3	beta_rough	1.43739179326099	z_rough	1	Karwendel
1181	1181	female	3	beta_rough	1.35308460860145	z_rough	1	Karwendel
1182	1182	female	3	beta_rough	1.37410158504081	z_rough	1	Karwendel
1183	1183	female	4	beta_rough	1.33241206535421	z_rough	1	Karwendel
1184	1184	female	3	beta_rough	1.36303001704792	z_rough	1	Karwendel
1185	1185	female	3	beta_rough	1.42561322650944	z_rough	1	Karwendel
1186	1186	female	3	beta_rough	1.42112666605951	z_rough	1	Karwendel
1187	1187	female	3	beta_rough	1.42112666605951	z_rough	1	Karwendel
1188	1188	female	3	beta_rough	1.42112666605951	z_rough	1	Karwendel
1189	1189	female	3	beta_rough	1.37405059868615	z_rough	1	Karwendel
1190	1190	female	3	beta_rough	1.42944770019543	z_rough	1	Karwendel
1191	1191	female	3	beta_rough	1.30671832421744	z_rough	1	Karwendel
1192	1192	female	3	beta_rough	1.3396757237482	z_rough	1	Karwendel
1193	1193	female	3	beta_rough	1.39961212743277	z_rough	1	Karwendel
1194	1194	female	3	beta_rough	1.41953195372065	z_rough	1	Karwendel
1195	1195	female	3	beta_rough	1.47209875757694	z_rough	1	Karwendel
1196	1196	female	3	beta_rough	1.32836269535912	z_rough	1	Karwendel
1197	1197	female	4	beta_rough	1.40157955678975	z_rough	1	Karwendel
1198	1198	female	3	beta_rough	1.40482681019999	z_rough	1	Karwendel
1199	1199	female	3	beta_rough	1.34108296404581	z_rough	1	Karwendel
1200	1200	female	3	beta_rough	1.39919114219959	z_rough	1	Karwendel
1201	1201	female	3	beta_rough	1.38066060350067	z_rough	1	Karwendel
1202	1202	female	3	beta_rough	1.35960246618021	z_rough	1	Karwendel
1203	1203	female	3	beta_rough	1.35960246618021	z_rough	1	Karwendel
1204	1204	female	3	beta_rough	1.35960246618021	z_rough	1	Karwendel
1205	1205	female	3	beta_rough	1.35217520091053	z_rough	1	Karwendel
1206	1206	female	3	beta_rough	1.51951028597995	z_rough	1	Karwendel
1207	1207	female	3	beta_rough	1.41981944198459	z_rough	1	Karwendel
1208	1208	female	3	beta_rough	1.45575065926713	z_rough	1	Karwendel
1209	1209	female	3	beta_rough	1.3705386710057	z_rough	1	Karwendel
1210	1210	female	3	beta_rough	1.50929671927822	z_rough	1	Karwendel
1211	1211	female	3	beta_rough	1.39821523204115	z_rough	1	Karwendel
1212	1212	female	3	beta_rough	1.39821523204115	z_rough	1	Karwendel
1213	1213	female	3	beta_rough	1.46977946980617	z_rough	1	Karwendel
1214	1214	female	3	beta_rough	1.51543145746829	z_rough	1	Karwendel
1215	1215	female	3	beta_rough	1.48868971167776	z_rough	1	Karwendel
1216	1216	female	3	beta_rough	1.45860994014068	z_rough	1	Karwendel
1217	1217	female	3	beta_rough	1.48092211722598	z_rough	1	Karwendel
1218	1218	female	3	beta_rough	1.40424007752596	z_rough	1	Karwendel
1219	1219	female	3	beta_rough	1.4077304425903	z_rough	1	Karwendel
1220	1220	female	3	beta_rough	1.4288488011929	z_rough	1	Karwendel
1221	1221	female	3	beta_rough	1.35550723189693	z_rough	1	Karwendel
1222	1222	female	3	beta_rough	1.4145089905008	z_rough	1	Karwendel
1223	1223	female	3	beta_rough	1.46287276085034	z_rough	1	Karwendel
1224	1224	female	3	beta_rough	1.46287276085034	z_rough	1	Karwendel
1225	1225	female	3	beta_rough	1.46287276085034	z_rough	1	Karwendel
1226	1226	female	3	beta_rough	1.51007515598512	z_rough	1	Karwendel
1227	1227	female	3	beta_rough	1.5128498277669	z_rough	1	Karwendel
1228	1228	female	3	beta_rough	1.58754808623446	z_rough	1	Karwendel
1229	1229	female	3	beta_rough	1.58754808623446	z_rough	1	Karwendel
1230	1230	female	3	beta_rough	1.51308760029115	z_rough	1	Karwendel
1231	1231	female	3	beta_rough	1.67716667466399	z_rough	1	Karwendel
1232	1232	female	3	beta_rough	1.65852643329137	z_rough	1	Karwendel
1233	1233	female	3	beta_rough	1.65852643329137	z_rough	1	Karwendel
1234	1234	female	3	beta_rough	1.68084341313472	z_rough	1	Karwendel
1235	1235	female	4	beta_rough	1.64095006128223	z_rough	1	Karwendel
1236	1236	female	3	beta_rough	1.66485000347439	z_rough	1	Karwendel
1237	1237	female	3	beta_rough	1.58987737449238	z_rough	1	Karwendel
1238	1238	female	3	beta_rough	1.58231086087913	z_rough	1	Karwendel
1239	1239	female	3	beta_rough	1.53227336622429	z_rough	1	Karwendel
1240	1240	female	12	beta_rough	1.51084568639598	z_rough	1	Karwendel
1241	1241	female	3	beta_rough	1.43825808327971	z_rough	1	Karwendel
1242	1242	female	3	beta_rough	1.42743331255364	z_rough	1	Karwendel
1243	1243	female	3	beta_rough	1.42743331255364	z_rough	1	Karwendel
1244	1244	female	3	beta_rough	1.42432032036432	z_rough	1	Karwendel
1245	1245	female	3	beta_rough	1.39460702860005	z_rough	1	Karwendel
1246	1246	female	3	beta_rough	1.39460702860005	z_rough	1	Karwendel
1247	1247	female	3	beta_rough	1.3807219023429	z_rough	1	Karwendel
1248	1248	female	3	beta_rough	1.3807219023429	z_rough	1	Karwendel
1249	1249	female	3	beta_rough	1.3807219023429	z_rough	1	Karwendel
1250	1250	female	3	beta_rough	1.32830870705506	z_rough	1	Karwendel
1251	1251	female	3	beta_rough	1.26969919154977	z_rough	1	Karwendel
1252	1252	female	3	beta_rough	1.3813490003555	z_rough	1	Karwendel
1253	1253	female	3	beta_rough	1.42438599581797	z_rough	1	Karwendel
1254	1254	female	3	beta_rough	1.41365433320524	z_rough	1	Karwendel
1255	1255	female	3	beta_rough	1.44002393330613	z_rough	1	Karwendel
1256	1256	female	3	beta_rough	1.42744605677398	z_rough	1	Karwendel
1257	1257	female	3	beta_rough	1.42431468918536	z_rough	1	Karwendel
1258	1258	female	3	beta_rough	1.45351707424881	z_rough	1	Karwendel
1259	1259	female	3	beta_rough	1.45981827045591	z_rough	1	Karwendel
1260	1260	female	3	beta_rough	1.51189804967987	z_rough	1	Karwendel
1261	1261	female	3	beta_rough	1.50228334219026	z_rough	1	Karwendel
1262	1262	female	3	beta_rough	1.50228334219026	z_rough	1	Karwendel
1263	1263	female	3	beta_rough	1.4957428890332	z_rough	1	Karwendel
1264	1264	female	3	beta_rough	1.4957428890332	z_rough	1	Karwendel
1265	1265	female	3	beta_rough	1.49890625438243	z_rough	1	Karwendel
1266	1266	female	3	beta_rough	1.52345615085817	z_rough	1	Karwendel
1267	1267	female	3	beta_rough	1.60481055602514	z_rough	1	Karwendel
1268	1268	female	3	beta_rough	1.60481055602514	z_rough	1	Karwendel
1269	1269	female	3	beta_rough	1.55201776923981	z_rough	1	Karwendel
1270	1270	female	3	beta_rough	1.55201776923981	z_rough	1	Karwendel
1271	1271	female	3	beta_rough	1.5626035222788	z_rough	1	Karwendel
1272	1272	female	3	beta_rough	1.53569522050463	z_rough	1	Karwendel
1273	1273	female	3	beta_rough	1.49522665446167	z_rough	1	Karwendel
1274	1274	female	3	beta_rough	1.49522665446167	z_rough	1	Karwendel
1275	1275	female	3	beta_rough	1.48873573018764	z_rough	1	Karwendel
1276	1276	female	3	beta_rough	1.42944431904498	z_rough	1	Karwendel
1277	1277	female	3	beta_rough	1.42944431904498	z_rough	1	Karwendel
1278	1278	female	3	beta_rough	1.42944431904498	z_rough	1	Karwendel
1279	1279	female	3	beta_rough	1.38229905015887	z_rough	1	Karwendel
1280	1280	female	3	beta_rough	1.35180708738176	z_rough	1	Karwendel
1281	1281	female	3	beta_rough	1.40376224857088	z_rough	1	Karwendel
1282	1282	female	3	beta_rough	1.41831028955167	z_rough	1	Karwendel
1283	1283	female	3	beta_rough	1.41831028955167	z_rough	1	Karwendel
1284	1284	female	3	beta_rough	1.4168458996875	z_rough	1	Karwendel
1285	1285	female	3	beta_rough	1.43276891102647	z_rough	1	Karwendel
1286	1286	female	3	beta_rough	1.40068900121071	z_rough	1	Karwendel
1287	1287	female	3	beta_rough	1.29697076846034	z_rough	1	Karwendel
1288	1288	female	3	beta_rough	1.29697076846034	z_rough	1	Karwendel
1289	1289	female	3	beta_rough	1.29697076846034	z_rough	1	Karwendel
1290	1290	female	3	beta_rough	1.30741611435705	z_rough	1	Karwendel
1291	1291	female	3	beta_rough	1.23531185267518	z_rough	1	Karwendel
1292	1292	female	3	beta_rough	1.20205813732705	z_rough	1	Karwendel
1293	1293	female	3	beta_rough	1.16222981281048	z_rough	1	Karwendel
1294	1294	female	3	beta_rough	1.28264972532128	z_rough	1	Karwendel
1295	1295	female	3	beta_rough	1.30802881281268	z_rough	1	Karwendel
1296	1296	female	3	beta_rough	1.32294936126058	z_rough	1	Karwendel
1297	1297	female	3	beta_rough	1.32294936126058	z_rough	1	Karwendel
1298	1298	female	3	beta_rough	1.33991194257784	z_rough	1	Karwendel
1299	1299	female	4	beta_rough	1.35663748343244	z_rough	1	Karwendel
1300	1300	female	3	beta_rough	1.35663748343244	z_rough	1	Karwendel
1301	1301	female	3	beta_rough	1.31995134322685	z_rough	1	Karwendel
1302	1302	female	3	beta_rough	1.32311659263452	z_rough	1	Karwendel
1303	1303	female	3	beta_rough	1.32407583735003	z_rough	1	Karwendel
1304	1304	female	3	beta_rough	1.38752497191395	z_rough	1	Karwendel
1305	1305	female	3	beta_rough	1.36289595183443	z_rough	1	Karwendel
1306	1306	female	3	beta_rough	1.39589502675963	z_rough	1	Karwendel
1307	1307	female	3	beta_rough	1.35926043100781	z_rough	1	Karwendel
1308	1308	female	3	beta_rough	1.33986842729636	z_rough	1	Karwendel
1309	1309	female	3	beta_rough	1.28907809198635	z_rough	1	Karwendel
1310	1310	female	3	beta_rough	1.36002814864805	z_rough	1	Karwendel
1311	1311	female	3	beta_rough	1.3340157117154	z_rough	1	Karwendel
1312	1312	female	3	beta_rough	1.3340157117154	z_rough	1	Karwendel
1313	1313	female	3	beta_rough	1.36803888648911	z_rough	1	Karwendel
1314	1314	female	3	beta_rough	1.34581285878078	z_rough	1	Karwendel
1315	1315	female	3	beta_rough	1.28665429758355	z_rough	1	Karwendel
1316	1316	female	3	beta_rough	1.28665429758355	z_rough	1	Karwendel
1317	1317	female	3	beta_rough	1.35453268006449	z_rough	1	Karwendel
1318	1318	female	3	beta_rough	1.37896110417221	z_rough	1	Karwendel
1319	1319	female	3	beta_rough	1.41479608693084	z_rough	1	Karwendel
1320	1320	female	3	beta_rough	1.29243133538232	z_rough	1	Karwendel
1321	1321	female	3	beta_rough	1.29243133538232	z_rough	1	Karwendel
1322	1322	female	3	beta_rough	1.35862554601111	z_rough	1	Karwendel
1323	1323	female	3	beta_rough	1.35862554601111	z_rough	1	Karwendel
1324	1324	female	3	beta_rough	1.35344876925277	z_rough	1	Karwendel
1325	1325	female	3	beta_rough	1.35344876925277	z_rough	1	Karwendel
1326	1326	female	3	beta_rough	1.31173801000399	z_rough	1	Karwendel
1327	1327	female	3	beta_rough	1.31173801000399	z_rough	1	Karwendel
1328	1328	female	3	beta_rough	1.28030144262799	z_rough	1	Karwendel
1329	1329	female	3	beta_rough	1.38406026762666	z_rough	1	Karwendel
1330	1330	female	3	beta_rough	1.4109901949701	z_rough	1	Karwendel
1331	1331	female	3	beta_rough	1.4109901949701	z_rough	1	Karwendel
1332	1332	female	3	beta_rough	1.39018447242115	z_rough	1	Karwendel
1333	1333	female	3	beta_rough	1.33766464812658	z_rough	1	Karwendel
1334	1334	female	3	beta_rough	1.38607149916609	z_rough	1	Karwendel
1335	1335	female	3	beta_rough	1.3277232382454	z_rough	1	Karwendel
1336	1336	female	3	beta_rough	1.3277232382454	z_rough	1	Karwendel
1337	1337	female	3	beta_rough	1.33680790176162	z_rough	1	Karwendel
1338	1338	female	3	beta_rough	1.25728458684019	z_rough	1	Karwendel
1339	1339	female	3	beta_rough	1.25728458684019	z_rough	1	Karwendel
1340	1340	female	3	beta_rough	1.25728458684019	z_rough	1	Karwendel
1341	1341	female	3	beta_rough	1.23249876639326	z_rough	1	Karwendel
1342	1342	female	3	beta_rough	1.2172190941224	z_rough	1	Karwendel
1343	1343	female	3	beta_rough	1.22285272948647	z_rough	1	Karwendel
1344	1344	female	3	beta_rough	1.18609513128513	z_rough	1	Karwendel
1345	1345	female	3	beta_rough	1.14757150721719	z_rough	1	Karwendel
1346	1346	female	3	beta_rough	1.14757150721719	z_rough	1	Karwendel
1347	1347	female	3	beta_rough	1.14541997998379	z_rough	1	Karwendel
1348	1348	female	3	beta_rough	1.20226470970957	z_rough	1	Karwendel
1349	1349	female	3	beta_rough	1.18755810636715	z_rough	1	Karwendel
1350	1350	female	3	beta_rough	1.19600284456373	z_rough	1	Karwendel
1351	1351	female	3	beta_rough	1.19600284456373	z_rough	1	Karwendel
1352	1352	female	3	beta_rough	1.10840806497755	z_rough	1	Karwendel
1353	1353	female	3	beta_rough	1.0815419673159	z_rough	1	Karwendel
1354	1354	female	3	beta_rough	1.00382779466401	z_rough	1	Karwendel
1355	1355	female	3	beta_rough	1.06651919001076	z_rough	1	Karwendel
1356	1356	female	3	beta_rough	1.06651919001076	z_rough	1	Karwendel
1357	1357	female	3	beta_rough	1.06651919001076	z_rough	1	Karwendel
1358	1358	female	3	beta_rough	1.03603926416115	z_rough	1	Karwendel
1359	1359	female	3	beta_rough	0.963092156219718	z_rough	1	Karwendel
1360	1360	female	3	beta_rough	1.07541960881811	z_rough	1	Karwendel
1361	1361	female	3	beta_rough	1.11438841931447	z_rough	1	Karwendel
1362	1362	female	3	beta_rough	1.1710311442018	z_rough	1	Karwendel
1363	1363	female	3	beta_rough	1.1710311442018	z_rough	1	Karwendel
1364	1364	female	3	beta_rough	1.24594023005721	z_rough	1	Karwendel
1365	1365	female	3	beta_rough	1.19966405724701	z_rough	1	Karwendel
1366	1366	female	3	beta_rough	1.19966405724701	z_rough	1	Karwendel
1367	1367	female	3	beta_rough	1.21243703102569	z_rough	1	Karwendel
1368	1368	female	3	beta_rough	1.2550078075919	z_rough	1	Karwendel
1369	1369	female	3	beta_rough	1.28020935365411	z_rough	1	Karwendel
1370	1370	female	3	beta_rough	1.23281630000696	z_rough	1	Karwendel
1371	1371	female	3	beta_rough	1.22675254569077	z_rough	1	Karwendel
1372	1372	female	3	beta_rough	1.21832244381838	z_rough	1	Karwendel
1373	1373	female	3	beta_rough	1.28508293100508	z_rough	1	Karwendel
1374	1374	female	3	beta_rough	1.26459358553595	z_rough	1	Karwendel
1375	1375	female	3	beta_rough	1.26459358553595	z_rough	1	Karwendel
1376	1376	female	3	beta_rough	1.24853321225992	z_rough	1	Karwendel
1377	1377	female	3	beta_rough	1.38837357847017	z_rough	1	Karwendel
1378	1378	female	3	beta_rough	1.37729004626061	z_rough	1	Karwendel
1379	1379	female	3	beta_rough	1.44413213236277	z_rough	1	Karwendel
1380	1380	female	3	beta_rough	1.44737223089724	z_rough	1	Karwendel
1381	1381	female	3	beta_rough	1.41229072245809	z_rough	1	Karwendel
1382	1382	female	3	beta_rough	1.41310154635726	z_rough	1	Karwendel
1383	1383	female	3	beta_rough	1.45709302868741	z_rough	1	Karwendel
1384	1384	female	3	beta_rough	1.40646188567961	z_rough	1	Karwendel
1385	1385	female	3	beta_rough	1.43177663674469	z_rough	1	Karwendel
1386	1386	female	3	beta_rough	1.44492383873803	z_rough	1	Karwendel
1387	1387	female	3	beta_rough	1.44492383873803	z_rough	1	Karwendel
1388	1388	female	3	beta_rough	1.44492383873803	z_rough	1	Karwendel
1389	1389	female	3	beta_rough	1.43983076345454	z_rough	1	Karwendel
1390	1390	female	3	beta_rough	1.48700545203537	z_rough	1	Karwendel
1391	1391	female	3	beta_rough	1.48873164022285	z_rough	1	Karwendel
1392	1392	female	3	beta_rough	1.47975396207266	z_rough	1	Karwendel
1393	1393	female	3	beta_rough	1.5154369173482	z_rough	1	Karwendel
1394	1394	female	3	beta_rough	1.5154369173482	z_rough	1	Karwendel
1395	1395	female	3	beta_rough	1.54891364587844	z_rough	1	Karwendel
1396	1396	female	3	beta_rough	1.64352008170869	z_rough	1	Karwendel
1397	1397	female	3	beta_rough	1.60611150473018	z_rough	1	Karwendel
1398	1398	female	3	beta_rough	1.65268159543136	z_rough	1	Karwendel
1399	1399	female	3	beta_rough	1.74868437847178	z_rough	1	Karwendel
1400	1400	female	3	beta_rough	1.74044466861708	z_rough	1	Karwendel
1401	1401	female	3	beta_rough	1.6354817981807	z_rough	1	Karwendel
1402	1402	female	3	beta_rough	1.64569982864617	z_rough	1	Karwendel
1403	1403	female	3	beta_rough	1.64569982864617	z_rough	1	Karwendel
1404	1404	female	3	beta_rough	1.64581645514654	z_rough	1	Karwendel
1405	1405	female	3	beta_rough	1.64581645514654	z_rough	1	Karwendel
1406	1406	female	3	beta_rough	1.55179964707967	z_rough	1	Karwendel
1407	1407	female	3	beta_rough	1.55179964707967	z_rough	1	Karwendel
1408	1408	female	3	beta_rough	1.55179964707967	z_rough	1	Karwendel
1409	1409	female	3	beta_rough	1.56631279098689	z_rough	1	Karwendel
1410	1410	female	3	beta_rough	1.60933667282142	z_rough	1	Karwendel
1411	1411	female	3	beta_rough	1.5881235071512	z_rough	1	Karwendel
1412	1412	female	3	beta_rough	1.5881235071512	z_rough	1	Karwendel
1413	1413	female	3	beta_rough	1.57283501552396	z_rough	1	Karwendel
1414	1414	female	3	beta_rough	1.62808845957454	z_rough	1	Karwendel
1415	1415	female	3	beta_rough	1.70490164345173	z_rough	1	Karwendel
1416	1416	female	3	beta_rough	1.6794463386427	z_rough	1	Karwendel
1417	1417	female	3	beta_rough	1.65561411604484	z_rough	1	Karwendel
1418	1418	female	3	beta_rough	1.65561411604484	z_rough	1	Karwendel
1419	1419	female	3	beta_rough	1.5875333078737	z_rough	1	Karwendel
1420	1420	female	3	beta_rough	1.57750357499666	z_rough	1	Karwendel
1421	1421	female	3	beta_rough	1.56389098286786	z_rough	1	Karwendel
1422	1422	female	3	beta_rough	1.65572646274803	z_rough	1	Karwendel
1423	1423	female	3	beta_rough	1.71259215315981	z_rough	1	Karwendel
1424	1424	female	3	beta_rough	1.73512179416717	z_rough	1	Karwendel
1425	1425	female	3	beta_rough	1.74235063789436	z_rough	1	Karwendel
1426	1426	female	3	beta_rough	1.81538500272727	z_rough	1	Karwendel
1427	1427	female	3	beta_rough	1.81538500272727	z_rough	1	Karwendel
1428	1428	female	3	beta_rough	1.82467557181164	z_rough	1	Karwendel
1429	1429	female	3	beta_rough	1.75597303128534	z_rough	1	Karwendel
1430	1430	female	3	beta_rough	1.72132007729516	z_rough	1	Karwendel
1431	1431	female	3	beta_rough	1.83873673937685	z_rough	1	Karwendel
1432	1432	female	3	beta_rough	1.73836337768573	z_rough	1	Karwendel
1433	1433	female	3	beta_rough	1.73263319840091	z_rough	1	Karwendel
1434	1434	female	3	beta_rough	1.75094447738603	z_rough	1	Karwendel
1435	1435	female	3	beta_rough	1.66281712942506	z_rough	1	Karwendel
1436	1436	female	3	beta_rough	1.68490508260288	z_rough	1	Karwendel
1437	1437	female	3	beta_rough	1.5978041482987	z_rough	1	Karwendel
1438	1438	female	3	beta_rough	1.6546364435012	z_rough	1	Karwendel
1439	1439	female	3	beta_rough	1.59450472924344	z_rough	1	Karwendel
1440	1440	female	3	beta_rough	1.57231477582467	z_rough	1	Karwendel
1441	1441	female	12	beta_rough	1.57231477582467	z_rough	1	Karwendel
1442	1442	female	3	beta_rough	1.70814876593871	z_rough	1	Karwendel
1443	1443	female	3	beta_rough	1.63962428459015	z_rough	1	Karwendel
1444	1444	female	3	beta_rough	1.60938010549788	z_rough	1	Karwendel
1445	1445	female	3	beta_rough	1.60285903706778	z_rough	1	Karwendel
1446	1446	female	3	beta_rough	1.56385960468734	z_rough	1	Karwendel
1447	1447	female	3	beta_rough	1.58480269517711	z_rough	1	Karwendel
1448	1448	female	3	beta_rough	1.63515148587525	z_rough	1	Karwendel
1449	1449	female	3	beta_rough	1.57869018360955	z_rough	1	Karwendel
1450	1450	female	3	beta_rough	1.56372080652389	z_rough	1	Karwendel
1451	1451	female	3	beta_rough	1.55015931297854	z_rough	1	Karwendel
1452	1452	female	3	beta_rough	1.58642804517961	z_rough	1	Karwendel
1453	1453	female	3	beta_rough	1.62592732687639	z_rough	1	Karwendel
1454	1454	female	3	beta_rough	1.58813490102224	z_rough	1	Karwendel
1455	1455	female	3	beta_rough	1.5202096543872	z_rough	1	Karwendel
1456	1456	female	3	beta_rough	1.55408894425375	z_rough	1	Karwendel
1457	1457	female	3	beta_rough	1.47061448337977	z_rough	1	Karwendel
1458	1458	female	3	beta_rough	1.47061448337977	z_rough	1	Karwendel
1459	1459	female	3	beta_rough	1.41868523239921	z_rough	1	Karwendel
1460	1460	female	3	beta_rough	1.41868523239921	z_rough	1	Karwendel
1461	1461	female	3	beta_rough	1.40621616937521	z_rough	1	Karwendel
1462	1462	female	3	beta_rough	1.40217651088086	z_rough	1	Karwendel
1463	1463	female	3	beta_rough	1.43602366362327	z_rough	1	Karwendel
1464	1464	female	4	beta_rough	1.52340849821545	z_rough	1	Karwendel
1465	1465	female	3	beta_rough	1.55448686164894	z_rough	1	Karwendel
1466	1466	female	3	beta_rough	1.51779673962943	z_rough	1	Karwendel
1467	1467	female	3	beta_rough	1.59450708771735	z_rough	1	Karwendel
1468	1468	female	3	beta_rough	1.58239352569877	z_rough	1	Karwendel
1469	1469	female	3	beta_rough	1.58507944979666	z_rough	1	Karwendel
1470	1470	female	3	beta_rough	1.58507944979666	z_rough	1	Karwendel
1471	1471	female	3	beta_rough	1.58507944979666	z_rough	1	Karwendel
1472	1472	female	3	beta_rough	1.54147185910745	z_rough	1	Karwendel
1473	1473	female	3	beta_rough	1.66322536232171	z_rough	1	Karwendel
1474	1474	female	3	beta_rough	1.6957926121959	z_rough	1	Karwendel
1475	1475	female	3	beta_rough	1.72502026638298	z_rough	1	Karwendel
1476	1476	female	3	beta_rough	1.62639531667857	z_rough	1	Karwendel
1477	1477	female	3	beta_rough	1.58929956547627	z_rough	1	Karwendel
1478	1478	female	3	beta_rough	1.61524490477618	z_rough	1	Karwendel
1479	1479	female	3	beta_rough	1.6095717541911	z_rough	1	Karwendel
1480	1480	female	3	beta_rough	1.54708871761598	z_rough	1	Karwendel
1481	1481	female	3	beta_rough	1.54468269075629	z_rough	1	Karwendel
1482	1482	female	3	beta_rough	1.51489116657908	z_rough	1	Karwendel
1483	1483	female	3	beta_rough	1.50375506373001	z_rough	1	Karwendel
1484	1484	female	3	beta_rough	1.49979098190125	z_rough	1	Karwendel
1485	1485	female	3	beta_rough	1.49979098190125	z_rough	1	Karwendel
1486	1486	female	3	beta_rough	1.55287779938991	z_rough	1	Karwendel
1487	1487	female	3	beta_rough	1.50111166698944	z_rough	1	Karwendel
1488	1488	female	3	beta_rough	1.50111166698944	z_rough	1	Karwendel
1489	1489	female	3	beta_rough	1.45286825867742	z_rough	1	Karwendel
1490	1490	female	3	beta_rough	1.46596559831264	z_rough	1	Karwendel
1491	1491	female	3	beta_rough	1.45241652194456	z_rough	1	Karwendel
1492	1492	female	3	beta_rough	1.40593971160776	z_rough	1	Karwendel
1493	1493	female	3	beta_rough	1.4601306528032	z_rough	1	Karwendel
1494	1494	female	3	beta_rough	1.47265272655462	z_rough	1	Karwendel
1495	1495	female	3	beta_rough	1.32179996949345	z_rough	1	Karwendel
1496	1496	female	3	beta_rough	1.44341450466173	z_rough	1	Karwendel
1497	1497	female	3	beta_rough	1.44585351893528	z_rough	1	Karwendel
1498	1498	female	3	beta_rough	1.38480829622857	z_rough	1	Karwendel
1499	1499	female	3	beta_rough	1.30552820938729	z_rough	1	Karwendel
1500	1500	female	3	beta_rough	1.34649282263426	z_rough	1	Karwendel
1501	1501	female	3	beta_rough	1.32396051994535	z_rough	1	Karwendel
1502	1502	female	3	beta_rough	1.3213722589808	z_rough	1	Karwendel
1503	1503	female	3	beta_rough	1.3213722589808	z_rough	1	Karwendel
1504	1504	female	3	beta_rough	1.17450248619382	z_rough	1	Karwendel
1505	1505	female	3	beta_rough	1.26269148437679	z_rough	1	Karwendel
1506	1506	female	3	beta_rough	1.31998267883265	z_rough	1	Karwendel
1507	1507	female	3	beta_rough	1.31998267883265	z_rough	1	Karwendel
1508	1508	female	3	beta_rough	1.37128796750604	z_rough	1	Karwendel
1509	1509	female	3	beta_rough	1.42583843622515	z_rough	1	Karwendel
1510	1510	female	3	beta_rough	1.49347324763982	z_rough	1	Karwendel
1511	1511	female	3	beta_rough	1.4617904000252	z_rough	1	Karwendel
1512	1512	female	3	beta_rough	1.4617904000252	z_rough	1	Karwendel
1513	1513	female	3	beta_rough	1.38099695325347	z_rough	1	Karwendel
1514	1514	female	3	beta_rough	1.49279054620621	z_rough	1	Karwendel
1515	1515	female	3	beta_rough	1.48954326541503	z_rough	1	Karwendel
1516	1516	female	3	beta_rough	1.53565229042657	z_rough	1	Karwendel
1517	1517	female	3	beta_rough	1.53565229042657	z_rough	1	Karwendel
1518	1518	female	3	beta_rough	1.44912762908623	z_rough	1	Karwendel
1519	1519	female	3	beta_rough	1.49322012251755	z_rough	1	Karwendel
1520	1520	female	3	beta_rough	1.64422900051921	z_rough	1	Karwendel
1521	1521	female	3	beta_rough	1.65592030720351	z_rough	1	Karwendel
1522	1522	female	3	beta_rough	1.65592030720351	z_rough	1	Karwendel
1523	1523	female	3	beta_rough	1.55004319947766	z_rough	1	Karwendel
1524	1524	female	3	beta_rough	1.62362772003932	z_rough	1	Karwendel
1525	1525	female	3	beta_rough	1.62037150910106	z_rough	1	Karwendel
1526	1526	female	3	beta_rough	1.68639998333569	z_rough	1	Karwendel
1527	1527	female	3	beta_rough	1.56313611022022	z_rough	1	Karwendel
1528	1528	female	3	beta_rough	1.57827606002487	z_rough	1	Karwendel
1529	1529	female	3	beta_rough	1.49968405916142	z_rough	1	Karwendel
1530	1530	female	3	beta_rough	1.47913297815433	z_rough	1	Karwendel
1531	1531	female	3	beta_rough	1.43749283079937	z_rough	1	Karwendel
1532	1532	female	3	beta_rough	1.52888151230115	z_rough	1	Karwendel
1533	1533	female	3	beta_rough	1.67529279047212	z_rough	1	Karwendel
1534	1534	female	3	beta_rough	1.74150800668386	z_rough	1	Karwendel
1535	1535	female	3	beta_rough	1.74150800668386	z_rough	1	Karwendel
1536	1536	female	3	beta_rough	1.66554564901757	z_rough	1	Karwendel
1537	1537	female	3	beta_rough	1.66554564901757	z_rough	1	Karwendel
1538	1538	female	3	beta_rough	1.63209861114243	z_rough	1	Karwendel
1539	1539	female	3	beta_rough	1.6106147168958	z_rough	1	Karwendel
1540	1540	female	3	beta_rough	1.6136386403043	z_rough	1	Karwendel
1541	1541	female	3	beta_rough	1.5709349090989	z_rough	1	Karwendel
1542	1542	female	3	beta_rough	1.57693852144558	z_rough	1	Karwendel
1543	1543	female	3	beta_rough	1.57693852144558	z_rough	1	Karwendel
1544	1544	female	3	beta_rough	1.57693852144558	z_rough	1	Karwendel
1545	1545	female	3	beta_rough	1.52432609178725	z_rough	1	Karwendel
1546	1546	female	3	beta_rough	1.52432609178725	z_rough	1	Karwendel
1547	1547	female	3	beta_rough	1.53717176405831	z_rough	1	Karwendel
1548	1548	female	3	beta_rough	1.45149453623767	z_rough	1	Karwendel
1549	1549	female	3	beta_rough	1.43932428972364	z_rough	1	Karwendel
1550	1550	female	3	beta_rough	1.38798997691466	z_rough	1	Karwendel
1551	1551	female	3	beta_rough	1.45601191793485	z_rough	1	Karwendel
1552	1552	female	3	beta_rough	1.46855795175896	z_rough	1	Karwendel
1553	1553	female	3	beta_rough	1.4244651387264	z_rough	1	Karwendel
1554	1554	female	3	beta_rough	1.45770929367138	z_rough	1	Karwendel
1555	1555	female	3	beta_rough	1.43340795516215	z_rough	1	Karwendel
1556	1556	female	3	beta_rough	1.39105617922383	z_rough	1	Karwendel
1557	1557	female	3	beta_rough	1.39105617922383	z_rough	1	Karwendel
1558	1558	female	3	beta_rough	1.43091806118567	z_rough	1	Karwendel
1559	1559	female	3	beta_rough	1.45135566175639	z_rough	1	Karwendel
1560	1560	female	3	beta_rough	1.45135566175639	z_rough	1	Karwendel
1561	1561	female	3	beta_rough	1.53648784122793	z_rough	1	Karwendel
1562	1562	female	3	beta_rough	1.58713474278951	z_rough	1	Karwendel
1563	1563	female	3	beta_rough	1.58713474278951	z_rough	1	Karwendel
1564	1564	female	3	beta_rough	1.51717519509066	z_rough	1	Karwendel
1565	1565	female	3	beta_rough	1.54730013762622	z_rough	1	Karwendel
1566	1566	female	3	beta_rough	1.50221233099321	z_rough	1	Karwendel
1567	1567	female	3	beta_rough	1.50828891552993	z_rough	1	Karwendel
1568	1568	female	3	beta_rough	1.43769082164602	z_rough	1	Karwendel
1569	1569	female	3	beta_rough	1.41961117739603	z_rough	1	Karwendel
1570	1570	female	3	beta_rough	1.41961117739603	z_rough	1	Karwendel
1571	1571	female	3	beta_rough	1.41961117739603	z_rough	1	Karwendel
1572	1572	female	3	beta_rough	1.49101228085295	z_rough	1	Karwendel
1573	1573	female	3	beta_rough	1.52816952217624	z_rough	1	Karwendel
1574	1574	female	3	beta_rough	1.55189883215385	z_rough	1	Karwendel
1575	1575	female	3	beta_rough	1.5166852993	z_rough	1	Karwendel
1576	1576	female	3	beta_rough	1.47553205961261	z_rough	1	Karwendel
1577	1577	female	3	beta_rough	1.47553205961261	z_rough	1	Karwendel
1578	1578	female	3	beta_rough	1.47553205961261	z_rough	1	Karwendel
1579	1579	female	3	beta_rough	1.47553205961261	z_rough	1	Karwendel
1580	1580	female	3	beta_rough	1.39406727593896	z_rough	1	Karwendel
1581	1581	female	3	beta_rough	1.37789705769092	z_rough	1	Karwendel
1582	1582	female	3	beta_rough	1.53048097329984	z_rough	1	Karwendel
1583	1583	female	3	beta_rough	1.53048097329984	z_rough	1	Karwendel
1584	1584	female	3	beta_rough	1.52027488994594	z_rough	1	Karwendel
1585	1585	female	3	beta_rough	1.52027488994594	z_rough	1	Karwendel
1586	1586	female	3	beta_rough	1.450038760978	z_rough	1	Karwendel
1587	1587	female	3	beta_rough	1.35873504672379	z_rough	1	Karwendel
1588	1588	female	3	beta_rough	1.36631674677466	z_rough	1	Karwendel
1589	1589	female	3	beta_rough	1.42006207520627	z_rough	1	Karwendel
1590	1590	female	3	beta_rough	1.4286168409746	z_rough	1	Karwendel
1591	1591	female	3	beta_rough	1.44667504550209	z_rough	1	Karwendel
1592	1592	female	3	beta_rough	1.459120097721	z_rough	1	Karwendel
1593	1593	female	3	beta_rough	1.43219088123889	z_rough	1	Karwendel
1594	1594	female	3	beta_rough	1.49079718411856	z_rough	1	Karwendel
1595	1595	female	3	beta_rough	1.48815004666843	z_rough	1	Karwendel
1596	1596	female	3	beta_rough	1.53280996750208	z_rough	1	Karwendel
1597	1597	female	3	beta_rough	1.52572175794243	z_rough	1	Karwendel
1598	1598	female	3	beta_rough	1.57803429574376	z_rough	1	Karwendel
1599	1599	female	3	beta_rough	1.48181016589322	z_rough	1	Karwendel
1600	1600	female	3	beta_rough	1.49817209453824	z_rough	1	Karwendel
1601	1601	female	3	beta_rough	1.40805500544286	z_rough	1	Karwendel
1602	1602	female	3	beta_rough	1.5219315258534	z_rough	1	Karwendel
1603	1603	female	3	beta_rough	1.46666594540169	z_rough	1	Karwendel
1604	1604	female	3	beta_rough	1.39409737696563	z_rough	1	Karwendel
1605	1605	female	3	beta_rough	1.39330732668276	z_rough	1	Karwendel
1606	1606	female	3	beta_rough	1.39330732668276	z_rough	1	Karwendel
1607	1607	female	3	beta_rough	1.39330732668276	z_rough	1	Karwendel
1608	1608	female	3	beta_rough	1.39330732668276	z_rough	1	Karwendel
1609	1609	female	3	beta_rough	1.34860748998633	z_rough	1	Karwendel
1610	1610	female	3	beta_rough	1.39204964150069	z_rough	1	Karwendel
1611	1611	female	3	beta_rough	1.38230580281497	z_rough	1	Karwendel
1612	1612	female	3	beta_rough	1.37104766388915	z_rough	1	Karwendel
1613	1613	female	3	beta_rough	1.46759486205512	z_rough	1	Karwendel
1614	1614	female	3	beta_rough	1.41581281503213	z_rough	1	Karwendel
1615	1615	female	3	beta_rough	1.41581281503213	z_rough	1	Karwendel
1616	1616	female	3	beta_rough	1.47588891798554	z_rough	1	Karwendel
1617	1617	female	3	beta_rough	1.37273272415424	z_rough	1	Karwendel
1618	1618	female	3	beta_rough	1.41355689273806	z_rough	1	Karwendel
1619	1619	female	3	beta_rough	1.46988679830672	z_rough	1	Karwendel
1620	1620	female	3	beta_rough	1.3920756162009	z_rough	1	Karwendel
1621	1621	female	3	beta_rough	1.3920756162009	z_rough	1	Karwendel
1622	1622	female	3	beta_rough	1.41816971919788	z_rough	1	Karwendel
1623	1623	female	3	beta_rough	1.35925169059765	z_rough	1	Karwendel
1624	1624	female	3	beta_rough	1.36578075992519	z_rough	1	Karwendel
1625	1625	female	3	beta_rough	1.36578075992519	z_rough	1	Karwendel
1626	1626	female	3	beta_rough	1.36578075992519	z_rough	1	Karwendel
1627	1627	female	3	beta_rough	1.34523125444019	z_rough	1	Karwendel
1628	1628	female	3	beta_rough	1.3348695983527	z_rough	1	Karwendel
1629	1629	female	3	beta_rough	1.28636626315319	z_rough	1	Karwendel
1630	1630	female	3	beta_rough	1.25524376432499	z_rough	1	Karwendel
1631	1631	female	3	beta_rough	1.25524376432499	z_rough	1	Karwendel
1632	1632	female	3	beta_rough	1.30300936290454	z_rough	1	Karwendel
1633	1633	female	3	beta_rough	1.35777960302684	z_rough	1	Karwendel
1634	1634	female	3	beta_rough	1.35777960302684	z_rough	1	Karwendel
1635	1635	female	3	beta_rough	1.34424013660507	z_rough	1	Karwendel
1636	1636	female	3	beta_rough	1.34424013660507	z_rough	1	Karwendel
1637	1637	female	3	beta_rough	1.38063186252055	z_rough	1	Karwendel
1638	1638	female	3	beta_rough	1.32296340473046	z_rough	1	Karwendel
1639	1639	female	3	beta_rough	1.35297731177993	z_rough	1	Karwendel
1640	1640	female	3	beta_rough	1.39513079197431	z_rough	1	Karwendel
1641	1641	female	3	beta_rough	1.44582741193907	z_rough	1	Karwendel
1642	1642	female	3	beta_rough	1.44582741193907	z_rough	1	Karwendel
1643	1643	female	3	beta_rough	1.41777645951908	z_rough	1	Karwendel
1644	1644	female	3	beta_rough	1.41777645951908	z_rough	1	Karwendel
1645	1645	female	3	beta_rough	1.41777645951908	z_rough	1	Karwendel
1646	1646	female	3	beta_rough	1.37850672543498	z_rough	1	Karwendel
1647	1647	female	3	beta_rough	1.45956457175842	z_rough	1	Karwendel
1648	1648	female	3	beta_rough	1.49840894490263	z_rough	1	Karwendel
1649	1649	female	3	beta_rough	1.4802608628014	z_rough	1	Karwendel
1650	1650	female	3	beta_rough	1.44250451875723	z_rough	1	Karwendel
1651	1651	female	3	beta_rough	1.31653110602867	z_rough	1	Karwendel
1652	1652	female	3	beta_rough	1.3559152911754	z_rough	1	Karwendel
1653	1653	female	3	beta_rough	1.49663188964207	z_rough	1	Karwendel
1654	1654	female	3	beta_rough	1.49663188964207	z_rough	1	Karwendel
1655	1655	female	3	beta_rough	1.38604329158877	z_rough	1	Karwendel
1656	1656	female	3	beta_rough	1.35550413612625	z_rough	1	Karwendel
1657	1657	female	3	beta_rough	1.35715076193297	z_rough	1	Karwendel
1658	1658	female	3	beta_rough	1.393398182231	z_rough	1	Karwendel
1659	1659	female	3	beta_rough	1.42761599856877	z_rough	1	Karwendel
1660	1660	female	3	beta_rough	1.47416571525321	z_rough	1	Karwendel
1661	1661	female	3	beta_rough	1.47416571525321	z_rough	1	Karwendel
1662	1662	female	3	beta_rough	1.43339901530102	z_rough	1	Karwendel
1663	1663	female	3	beta_rough	1.34721279232923	z_rough	1	Karwendel
1664	1664	female	3	beta_rough	1.43921938134439	z_rough	1	Karwendel
1665	1665	female	3	beta_rough	1.44016597325969	z_rough	1	Karwendel
1666	1666	female	3	beta_rough	1.44016597325969	z_rough	1	Karwendel
1667	1667	female	3	beta_rough	1.4478366805661	z_rough	1	Karwendel
1668	1668	female	3	beta_rough	1.40446003764135	z_rough	1	Karwendel
1669	1669	female	3	beta_rough	1.43422530721366	z_rough	1	Karwendel
1670	1670	female	3	beta_rough	1.43422530721366	z_rough	1	Karwendel
1671	1671	female	3	beta_rough	1.51256155881686	z_rough	1	Karwendel
1672	1672	female	3	beta_rough	1.42067116632937	z_rough	1	Karwendel
1673	1673	female	3	beta_rough	1.40451532050714	z_rough	1	Karwendel
1674	1674	female	3	beta_rough	1.3778794612375	z_rough	1	Karwendel
1675	1675	female	3	beta_rough	1.41220522880058	z_rough	1	Karwendel
1676	1676	female	3	beta_rough	1.47776044804455	z_rough	1	Karwendel
1677	1677	female	3	beta_rough	1.44359707646297	z_rough	1	Karwendel
1678	1678	female	3	beta_rough	1.31733558575644	z_rough	1	Karwendel
1679	1679	female	3	beta_rough	1.42755483133122	z_rough	1	Karwendel
1680	1680	female	3	beta_rough	1.44445492844191	z_rough	1	Karwendel
1681	1681	female	3	beta_rough	1.5045162342471	z_rough	1	Karwendel
1682	1682	female	3	beta_rough	1.59609252141384	z_rough	1	Karwendel
1683	1683	female	3	beta_rough	1.61442365205151	z_rough	1	Karwendel
1684	1684	female	3	beta_rough	1.68731423137973	z_rough	1	Karwendel
1685	1685	female	3	beta_rough	1.6212355169343	z_rough	1	Karwendel
1686	1686	female	3	beta_rough	1.59301414973839	z_rough	1	Karwendel
1687	1687	female	3	beta_rough	1.55440772477887	z_rough	1	Karwendel
1688	1688	female	3	beta_rough	1.59339560953161	z_rough	1	Karwendel
1689	1689	female	3	beta_rough	1.42201306265538	z_rough	1	Karwendel
1690	1690	female	3	beta_rough	1.40316932961849	z_rough	1	Karwendel
1691	1691	female	3	beta_rough	1.44914284210415	z_rough	1	Karwendel
1692	1692	female	3	beta_rough	1.44971269524311	z_rough	1	Karwendel
1693	1693	female	3	beta_rough	1.43946174270362	z_rough	1	Karwendel
1694	1694	female	3	beta_rough	1.55608604585545	z_rough	1	Karwendel
1695	1695	female	3	beta_rough	1.5653212754817	z_rough	1	Karwendel
1696	1696	female	3	beta_rough	1.57860732047006	z_rough	1	Karwendel
1697	1697	female	3	beta_rough	1.43185903136875	z_rough	1	Karwendel
1698	1698	female	3	beta_rough	1.46818266455561	z_rough	1	Karwendel
1699	1699	female	3	beta_rough	1.44945189339943	z_rough	1	Karwendel
1700	1700	female	3	beta_rough	1.36801642802704	z_rough	1	Karwendel
1701	1701	female	3	beta_rough	1.36801642802704	z_rough	1	Karwendel
1702	1702	female	3	beta_rough	1.42666936386744	z_rough	1	Karwendel
1703	1703	female	3	beta_rough	1.42666936386744	z_rough	1	Karwendel
1704	1704	female	3	beta_rough	1.39742597312186	z_rough	1	Karwendel
1705	1705	female	3	beta_rough	1.45600647755621	z_rough	1	Karwendel
1706	1706	female	3	beta_rough	1.33035241011252	z_rough	1	Karwendel
1707	1707	female	3	beta_rough	1.30671653260669	z_rough	1	Karwendel
1708	1708	female	3	beta_rough	1.26973687195429	z_rough	1	Karwendel
1709	1709	female	3	beta_rough	1.26227401370962	z_rough	1	Karwendel
1710	1710	female	3	beta_rough	1.24209955538519	z_rough	1	Karwendel
1711	1711	female	3	beta_rough	1.26542590278032	z_rough	1	Karwendel
1712	1712	female	3	beta_rough	1.38179887364019	z_rough	1	Karwendel
1713	1713	female	3	beta_rough	1.37704621953495	z_rough	1	Karwendel
1714	1714	female	3	beta_rough	1.37704621953495	z_rough	1	Karwendel
1715	1715	female	3	beta_rough	1.46993136320263	z_rough	1	Karwendel
1716	1716	female	3	beta_rough	1.47857677888397	z_rough	1	Karwendel
1717	1717	female	3	beta_rough	1.43175569445229	z_rough	1	Karwendel
1718	1718	female	3	beta_rough	1.47520888855388	z_rough	1	Karwendel
1719	1719	female	3	beta_rough	1.36075916412078	z_rough	1	Karwendel
1720	1720	female	3	beta_rough	1.34068771952093	z_rough	1	Karwendel
1721	1721	female	3	beta_rough	1.34209706313919	z_rough	1	Karwendel
1722	1722	female	3	beta_rough	1.34046217200079	z_rough	1	Karwendel
1723	1723	female	3	beta_rough	1.23528248058762	z_rough	1	Karwendel
1724	1724	female	3	beta_rough	1.31890800657084	z_rough	1	Karwendel
1725	1725	female	3	beta_rough	1.38580968697559	z_rough	1	Karwendel
1726	1726	female	3	beta_rough	1.38258491964754	z_rough	1	Karwendel
1727	1727	female	3	beta_rough	1.44557164773833	z_rough	1	Karwendel
1728	1728	female	3	beta_rough	1.46392704071074	z_rough	1	Karwendel
1729	1729	female	3	beta_rough	1.42250561009499	z_rough	1	Karwendel
1730	1730	female	3	beta_rough	1.46011212167896	z_rough	1	Karwendel
1731	1731	female	3	beta_rough	1.4474370806662	z_rough	1	Karwendel
1732	1732	female	3	beta_rough	1.46134814865417	z_rough	1	Karwendel
1733	1733	female	3	beta_rough	1.46069799344059	z_rough	1	Karwendel
1734	1734	female	3	beta_rough	1.45812844940691	z_rough	1	Karwendel
1735	1735	female	3	beta_rough	1.43467413152122	z_rough	1	Karwendel
1736	1736	female	3	beta_rough	1.43140992216289	z_rough	1	Karwendel
1737	1737	female	3	beta_rough	1.44448701480842	z_rough	1	Karwendel
1738	1738	female	3	beta_rough	1.47427700719412	z_rough	1	Karwendel
1739	1739	female	3	beta_rough	1.44143028008444	z_rough	1	Karwendel
1740	1740	female	3	beta_rough	1.35810215714123	z_rough	1	Karwendel
1741	1741	female	3	beta_rough	1.35810215714123	z_rough	1	Karwendel
1742	1742	female	3	beta_rough	1.3446333695662	z_rough	1	Karwendel
1743	1743	female	3	beta_rough	1.34259422650158	z_rough	1	Karwendel
1744	1744	female	3	beta_rough	1.42117588449546	z_rough	1	Karwendel
1745	1745	female	3	beta_rough	1.45940304255756	z_rough	1	Karwendel
1746	1746	female	3	beta_rough	1.51916230391411	z_rough	1	Karwendel
1747	1747	female	3	beta_rough	1.51916230391411	z_rough	1	Karwendel
1748	1748	female	3	beta_rough	1.51916230391411	z_rough	1	Karwendel
1749	1749	female	3	beta_rough	1.51916230391411	z_rough	1	Karwendel
1750	1750	female	3	beta_rough	1.54058919622405	z_rough	1	Karwendel
1751	1751	female	3	beta_rough	1.63580897988282	z_rough	1	Karwendel
1752	1752	female	3	beta_rough	1.64498819719123	z_rough	1	Karwendel
1753	1753	female	3	beta_rough	1.56716006793958	z_rough	1	Karwendel
1754	1754	female	3	beta_rough	1.49820238528946	z_rough	1	Karwendel
1755	1755	female	3	beta_rough	1.44930429598438	z_rough	1	Karwendel
1756	1756	female	3	beta_rough	1.46080342632693	z_rough	1	Karwendel
1757	1757	female	3	beta_rough	1.56487979481017	z_rough	1	Karwendel
1758	1758	female	3	beta_rough	1.50974480636111	z_rough	1	Karwendel
1759	1759	female	3	beta_rough	1.51239110776784	z_rough	1	Karwendel
1760	1760	female	3	beta_rough	1.48134552376542	z_rough	1	Karwendel
1761	1761	female	3	beta_rough	1.54517874489262	z_rough	1	Karwendel
1762	1762	female	3	beta_rough	1.56978429188026	z_rough	1	Karwendel
1763	1763	female	3	beta_rough	1.56978429188026	z_rough	1	Karwendel
1764	1764	female	3	beta_rough	1.50927791499802	z_rough	1	Karwendel
1765	1765	female	3	beta_rough	1.53987927432181	z_rough	1	Karwendel
1766	1766	female	3	beta_rough	1.53987927432181	z_rough	1	Karwendel
1767	1767	female	3	beta_rough	1.5628371677497	z_rough	1	Karwendel
1768	1768	female	3	beta_rough	1.5628371677497	z_rough	1	Karwendel
1769	1769	female	3	beta_rough	1.5628371677497	z_rough	1	Karwendel
1770	1770	female	3	beta_rough	1.48177415716259	z_rough	1	Karwendel
1771	1771	female	3	beta_rough	1.53430157363253	z_rough	1	Karwendel
1772	1772	female	3	beta_rough	1.48586221374909	z_rough	1	Karwendel
1773	1773	female	3	beta_rough	1.48586221374909	z_rough	1	Karwendel
1774	1774	female	3	beta_rough	1.46354649922876	z_rough	1	Karwendel
1775	1775	female	3	beta_rough	1.46354649922876	z_rough	1	Karwendel
1776	1776	female	3	beta_rough	1.41458918487706	z_rough	1	Karwendel
1777	1777	female	3	beta_rough	1.4362996714613	z_rough	1	Karwendel
1778	1778	female	3	beta_rough	1.47637067643194	z_rough	1	Karwendel
1779	1779	female	3	beta_rough	1.41991754169847	z_rough	1	Karwendel
1780	1780	female	3	beta_rough	1.44171906606336	z_rough	1	Karwendel
1781	1781	female	3	beta_rough	1.46616289961514	z_rough	1	Karwendel
1782	1782	female	3	beta_rough	1.42420997721349	z_rough	1	Karwendel
1783	1783	female	3	beta_rough	1.47099181589223	z_rough	1	Karwendel
1784	1784	female	3	beta_rough	1.50295821196253	z_rough	1	Karwendel
1785	1785	female	3	beta_rough	1.50295821196253	z_rough	1	Karwendel
1786	1786	female	3	beta_rough	1.519209402042	z_rough	1	Karwendel
1787	1787	female	3	beta_rough	1.60178955827932	z_rough	1	Karwendel
1788	1788	female	3	beta_rough	1.55210488813693	z_rough	1	Karwendel
1789	1789	female	3	beta_rough	1.50016884217496	z_rough	1	Karwendel
1790	1790	female	3	beta_rough	1.55257511588431	z_rough	1	Karwendel
1791	1791	female	3	beta_rough	1.52359064079186	z_rough	1	Karwendel
1792	1792	female	3	beta_rough	1.50640405127578	z_rough	1	Karwendel
1793	1793	female	3	beta_rough	1.43370630546161	z_rough	1	Karwendel
1794	1794	female	3	beta_rough	1.39746453691868	z_rough	1	Karwendel
1795	1795	female	3	beta_rough	1.40909858435684	z_rough	1	Karwendel
1796	1796	female	3	beta_rough	1.40909858435684	z_rough	1	Karwendel
1797	1797	female	3	beta_rough	1.34844877626644	z_rough	1	Karwendel
1798	1798	female	3	beta_rough	1.44553954719305	z_rough	1	Karwendel
1799	1799	female	3	beta_rough	1.44818961779932	z_rough	1	Karwendel
1800	1800	female	3	beta_rough	1.44818961779932	z_rough	1	Karwendel
1801	1801	female	3	beta_rough	1.57040976988112	z_rough	1	Karwendel
1802	1802	female	3	beta_rough	1.61179570712201	z_rough	1	Karwendel
1803	1803	female	3	beta_rough	1.73202113625599	z_rough	1	Karwendel
1804	1804	female	3	beta_rough	1.74618799772883	z_rough	1	Karwendel
1805	1805	female	3	beta_rough	1.74590107270428	z_rough	1	Karwendel
1806	1806	female	3	beta_rough	1.66812198995881	z_rough	1	Karwendel
1807	1807	female	3	beta_rough	1.62806380314737	z_rough	1	Karwendel
1808	1808	female	3	beta_rough	1.60774480465969	z_rough	1	Karwendel
1809	1809	female	3	beta_rough	1.60774480465969	z_rough	1	Karwendel
1810	1810	female	3	beta_rough	1.6558135428632	z_rough	1	Karwendel
1811	1811	female	3	beta_rough	1.61557110222782	z_rough	1	Karwendel
1812	1812	female	3	beta_rough	1.54706497559825	z_rough	1	Karwendel
1813	1813	female	3	beta_rough	1.46738537001506	z_rough	1	Karwendel
1814	1814	female	3	beta_rough	1.52663197086097	z_rough	1	Karwendel
1815	1815	female	3	beta_rough	1.56296093254234	z_rough	1	Karwendel
1816	1816	female	3	beta_rough	1.56296093254234	z_rough	1	Karwendel
1817	1817	female	3	beta_rough	1.51203188470251	z_rough	1	Karwendel
1818	1818	female	3	beta_rough	1.57236064973375	z_rough	1	Karwendel
1819	1819	female	3	beta_rough	1.5944595964659	z_rough	1	Karwendel
1820	1820	female	3	beta_rough	1.57709808819709	z_rough	1	Karwendel
1821	1821	female	3	beta_rough	1.62358386389875	z_rough	1	Karwendel
1822	1822	female	3	beta_rough	1.62358386389875	z_rough	1	Karwendel
1823	1823	female	3	beta_rough	1.64885548864173	z_rough	1	Karwendel
1824	1824	female	3	beta_rough	1.64885548864173	z_rough	1	Karwendel
1825	1825	female	3	beta_rough	1.66848923164363	z_rough	1	Karwendel
1826	1826	female	3	beta_rough	1.56405392390072	z_rough	1	Karwendel
1827	1827	female	3	beta_rough	1.56405392390072	z_rough	1	Karwendel
1828	1828	female	3	beta_rough	1.52325650445766	z_rough	1	Karwendel
1829	1829	female	3	beta_rough	1.48794562681893	z_rough	1	Karwendel
1830	1830	female	3	beta_rough	1.56600084891645	z_rough	1	Karwendel
1831	1831	female	3	beta_rough	1.60059839852647	z_rough	1	Karwendel
1832	1832	female	3	beta_rough	1.64545835546104	z_rough	1	Karwendel
1833	1833	female	3	beta_rough	1.64545835546104	z_rough	1	Karwendel
1834	1834	female	3	beta_rough	1.64545835546104	z_rough	1	Karwendel
1835	1835	female	3	beta_rough	1.6318452115517	z_rough	1	Karwendel
1836	1836	female	3	beta_rough	1.68697815965531	z_rough	1	Karwendel
1837	1837	female	3	beta_rough	1.64679944166043	z_rough	1	Karwendel
1838	1838	female	3	beta_rough	1.64679944166043	z_rough	1	Karwendel
1839	1839	female	3	beta_rough	1.64679944166043	z_rough	1	Karwendel
1840	1840	female	3	beta_rough	1.66116624319026	z_rough	1	Karwendel
1841	1841	female	3	beta_rough	1.5946056427873	z_rough	1	Karwendel
1842	1842	female	3	beta_rough	1.5946056427873	z_rough	1	Karwendel
1843	1843	female	3	beta_rough	1.53370755036019	z_rough	1	Karwendel
1844	1844	female	3	beta_rough	1.48777575825567	z_rough	1	Karwendel
1845	1845	female	3	beta_rough	1.59637130878088	z_rough	1	Karwendel
1846	1846	female	3	beta_rough	1.53449029120037	z_rough	1	Karwendel
1847	1847	female	3	beta_rough	1.53318188032316	z_rough	1	Karwendel
1848	1848	female	3	beta_rough	1.52347644948429	z_rough	1	Karwendel
1849	1849	female	3	beta_rough	1.49264742521686	z_rough	1	Karwendel
1850	1850	female	3	beta_rough	1.46001609115776	z_rough	1	Karwendel
1851	1851	female	3	beta_rough	1.51517056830425	z_rough	1	Karwendel
1852	1852	female	3	beta_rough	1.5821717790358	z_rough	1	Karwendel
1853	1853	female	3	beta_rough	1.51777590568583	z_rough	1	Karwendel
1854	1854	female	3	beta_rough	1.52553508004718	z_rough	1	Karwendel
1855	1855	female	3	beta_rough	1.52503907499493	z_rough	1	Karwendel
1856	1856	female	3	beta_rough	1.55696632430971	z_rough	1	Karwendel
1857	1857	female	3	beta_rough	1.46173391602153	z_rough	1	Karwendel
1858	1858	female	3	beta_rough	1.52307064173554	z_rough	1	Karwendel
1859	1859	female	3	beta_rough	1.41167185113418	z_rough	1	Karwendel
1860	1860	female	3	beta_rough	1.41266513150168	z_rough	1	Karwendel
1861	1861	female	3	beta_rough	1.43043192024193	z_rough	1	Karwendel
1862	1862	female	3	beta_rough	1.42339341652628	z_rough	1	Karwendel
1863	1863	female	3	beta_rough	1.49891432326582	z_rough	1	Karwendel
1864	1864	female	3	beta_rough	1.49891432326582	z_rough	1	Karwendel
1865	1865	female	3	beta_rough	1.45623951112966	z_rough	1	Karwendel
1866	1866	female	3	beta_rough	1.45623951112966	z_rough	1	Karwendel
1867	1867	female	3	beta_rough	1.45557421243733	z_rough	1	Karwendel
1868	1868	female	3	beta_rough	1.45557421243733	z_rough	1	Karwendel
1869	1869	female	3	beta_rough	1.46542570572648	z_rough	1	Karwendel
1870	1870	female	3	beta_rough	1.46213892278667	z_rough	1	Karwendel
1871	1871	female	3	beta_rough	1.54415601962299	z_rough	1	Karwendel
1872	1872	female	3	beta_rough	1.60373845671806	z_rough	1	Karwendel
1873	1873	female	3	beta_rough	1.58641273892969	z_rough	1	Karwendel
1874	1874	female	3	beta_rough	1.68904299100645	z_rough	1	Karwendel
1875	1875	female	3	beta_rough	1.69993126660462	z_rough	1	Karwendel
1876	1876	female	3	beta_rough	1.68724984958057	z_rough	1	Karwendel
1877	1877	female	3	beta_rough	1.67899434428054	z_rough	1	Karwendel
1878	1878	female	3	beta_rough	1.75697215470294	z_rough	1	Karwendel
1879	1879	female	3	beta_rough	1.64712897830007	z_rough	1	Karwendel
1880	1880	female	3	beta_rough	1.65052564694391	z_rough	1	Karwendel
1881	1881	female	3	beta_rough	1.63253435738438	z_rough	1	Karwendel
1882	1882	female	3	beta_rough	1.57613344088699	z_rough	1	Karwendel
1883	1883	female	3	beta_rough	1.57613344088699	z_rough	1	Karwendel
1884	1884	female	3	beta_rough	1.58598111544572	z_rough	1	Karwendel
1885	1885	female	3	beta_rough	1.52452448247451	z_rough	1	Karwendel
1886	1886	female	3	beta_rough	1.6002252159824	z_rough	1	Karwendel
1887	1887	female	3	beta_rough	1.53353494522459	z_rough	1	Karwendel
1888	1888	female	3	beta_rough	1.54648246798153	z_rough	1	Karwendel
1889	1889	female	3	beta_rough	1.51873806884974	z_rough	1	Karwendel
1890	1890	female	3	beta_rough	1.55415351432181	z_rough	1	Karwendel
1891	1891	female	3	beta_rough	1.55415351432181	z_rough	1	Karwendel
1892	1892	female	3	beta_rough	1.51847473054714	z_rough	1	Karwendel
1893	1893	female	3	beta_rough	1.54740634748591	z_rough	1	Karwendel
1894	1894	female	3	beta_rough	1.49098862181251	z_rough	1	Karwendel
1895	1895	female	3	beta_rough	1.53642074856185	z_rough	1	Karwendel
1896	1896	female	3	beta_rough	1.51531101932408	z_rough	1	Karwendel
1897	1897	female	3	beta_rough	1.51281740368021	z_rough	1	Karwendel
1898	1898	female	3	beta_rough	1.42908738719446	z_rough	1	Karwendel
1899	1899	female	3	beta_rough	1.42908738719446	z_rough	1	Karwendel
1900	1900	female	3	beta_rough	1.42351814004292	z_rough	1	Karwendel
1901	1901	female	3	beta_rough	1.42198329592163	z_rough	1	Karwendel
1902	1902	female	3	beta_rough	1.45431397314407	z_rough	1	Karwendel
1903	1903	female	3	beta_rough	1.48286346783655	z_rough	1	Karwendel
1904	1904	female	3	beta_rough	1.37835557877119	z_rough	1	Karwendel
1905	1905	female	12	beta_rough	1.40390220509685	z_rough	1	Karwendel
1906	1906	female	3	beta_rough	1.34475373779144	z_rough	1	Karwendel
1907	1907	female	3	beta_rough	1.33159164905645	z_rough	1	Karwendel
1908	1908	female	3	beta_rough	1.38906530011741	z_rough	1	Karwendel
1909	1909	female	3	beta_rough	1.33334134305318	z_rough	1	Karwendel
1910	1910	female	3	beta_rough	1.36839574869159	z_rough	1	Karwendel
1911	1911	female	3	beta_rough	1.27473369185755	z_rough	1	Karwendel
1912	1912	female	3	beta_rough	1.40428816800605	z_rough	1	Karwendel
1913	1913	female	3	beta_rough	1.40428816800605	z_rough	1	Karwendel
1914	1914	female	3	beta_rough	1.46996949977864	z_rough	1	Karwendel
1915	1915	female	3	beta_rough	1.36225910853474	z_rough	1	Karwendel
1916	1916	female	3	beta_rough	1.39309065535012	z_rough	1	Karwendel
1917	1917	female	3	beta_rough	1.44280840208163	z_rough	1	Karwendel
1918	1918	female	3	beta_rough	1.47710572631483	z_rough	1	Karwendel
1919	1919	female	3	beta_rough	1.47710572631483	z_rough	1	Karwendel
1920	1920	female	3	beta_rough	1.49455892947157	z_rough	1	Karwendel
1921	1921	female	3	beta_rough	1.47471899893839	z_rough	1	Karwendel
1922	1922	female	3	beta_rough	1.40267002960193	z_rough	1	Karwendel
1923	1923	female	3	beta_rough	1.36437891889679	z_rough	1	Karwendel
1924	1924	female	3	beta_rough	1.49362319127121	z_rough	1	Karwendel
1925	1925	female	3	beta_rough	1.49362319127121	z_rough	1	Karwendel
1926	1926	female	3	beta_rough	1.56525483409849	z_rough	1	Karwendel
1927	1927	female	3	beta_rough	1.56975261842841	z_rough	1	Karwendel
1928	1928	female	3	beta_rough	1.56975261842841	z_rough	1	Karwendel
1929	1929	female	3	beta_rough	1.53524544037067	z_rough	1	Karwendel
1930	1930	female	3	beta_rough	1.55281416474505	z_rough	1	Karwendel
1931	1931	female	3	beta_rough	1.5447079398295	z_rough	1	Karwendel
1932	1932	female	3	beta_rough	1.47873586443151	z_rough	1	Karwendel
1933	1933	female	3	beta_rough	1.27484959573566	z_rough	1	Karwendel
1934	1934	female	3	beta_rough	1.25160184910736	z_rough	1	Karwendel
1935	1935	female	3	beta_rough	1.25160184910736	z_rough	1	Karwendel
1936	1936	female	3	beta_rough	1.36719278899687	z_rough	1	Karwendel
1937	1937	female	12	beta_rough	1.43501070851376	z_rough	1	Karwendel
1938	1938	female	3	beta_rough	1.51740430965815	z_rough	1	Karwendel
1939	1939	female	3	beta_rough	1.38930282567995	z_rough	1	Karwendel
1940	1940	female	3	beta_rough	1.52323065804123	z_rough	1	Karwendel
1941	1941	female	3	beta_rough	1.40428513107332	z_rough	1	Karwendel
1942	1942	female	3	beta_rough	1.48162948192381	z_rough	1	Karwendel
1943	1943	female	3	beta_rough	1.41001359996299	z_rough	1	Karwendel
1944	1944	female	3	beta_rough	1.38738548359053	z_rough	1	Karwendel
1945	1945	female	3	beta_rough	1.52150825850607	z_rough	1	Karwendel
1946	1946	female	3	beta_rough	1.53130044762954	z_rough	1	Karwendel
1947	1947	female	3	beta_rough	1.43516872932492	z_rough	1	Karwendel
1948	1948	female	3	beta_rough	1.42231015409891	z_rough	1	Karwendel
1949	1949	female	3	beta_rough	1.44745711606719	z_rough	1	Karwendel
1950	1950	female	3	beta_rough	1.46322515430076	z_rough	1	Karwendel
1951	1951	female	3	beta_rough	1.53089913699386	z_rough	1	Karwendel
1952	1952	female	3	beta_rough	1.62854496207586	z_rough	1	Karwendel
1953	1953	female	3	beta_rough	1.65042413488669	z_rough	1	Karwendel
1954	1954	female	3	beta_rough	1.58580918129699	z_rough	1	Karwendel
1955	1955	female	3	beta_rough	1.60445155653743	z_rough	1	Karwendel
1956	1956	female	3	beta_rough	1.56338966248574	z_rough	1	Karwendel
1957	1957	female	3	beta_rough	1.48541546410945	z_rough	1	Karwendel
1958	1958	female	3	beta_rough	1.50833713072418	z_rough	1	Karwendel
1959	1959	female	3	beta_rough	1.52722326410725	z_rough	1	Karwendel
1960	1960	female	3	beta_rough	1.54082829757546	z_rough	1	Karwendel
1961	1961	female	3	beta_rough	1.56585411920489	z_rough	1	Karwendel
1962	1962	female	3	beta_rough	1.46030777459836	z_rough	1	Karwendel
1963	1963	female	3	beta_rough	1.47647285041825	z_rough	1	Karwendel
1964	1964	female	3	beta_rough	1.52629753516563	z_rough	1	Karwendel
1965	1965	female	3	beta_rough	1.52285016902815	z_rough	1	Karwendel
1966	1966	female	3	beta_rough	1.52285016902815	z_rough	1	Karwendel
1967	1967	female	3	beta_rough	1.51474172147389	z_rough	1	Karwendel
1968	1968	female	3	beta_rough	1.51474172147389	z_rough	1	Karwendel
1969	1969	female	3	beta_rough	1.55489803396463	z_rough	1	Karwendel
1970	1970	female	3	beta_rough	1.6324744239712	z_rough	1	Karwendel
1971	1971	female	3	beta_rough	1.59639505707998	z_rough	1	Karwendel
1972	1972	female	3	beta_rough	1.57947692520679	z_rough	1	Karwendel
1973	1973	female	3	beta_rough	1.57947692520679	z_rough	1	Karwendel
1974	1974	female	3	beta_rough	1.55684344609504	z_rough	1	Karwendel
1975	1975	female	3	beta_rough	1.60542743210978	z_rough	1	Karwendel
1976	1976	female	3	beta_rough	1.6160736009503	z_rough	1	Karwendel
1977	1977	female	3	beta_rough	1.6160736009503	z_rough	1	Karwendel
1978	1978	female	3	beta_rough	1.59487448185385	z_rough	1	Karwendel
1979	1979	female	3	beta_rough	1.56904455285112	z_rough	1	Karwendel
1980	1980	female	3	beta_rough	1.56927553127061	z_rough	1	Karwendel
1981	1981	female	3	beta_rough	1.53100000316252	z_rough	1	Karwendel
1982	1982	female	3	beta_rough	1.59581880079	z_rough	1	Karwendel
1983	1983	female	3	beta_rough	1.64925162727829	z_rough	1	Karwendel
1984	1984	female	3	beta_rough	1.60941590930342	z_rough	1	Karwendel
1985	1985	female	3	beta_rough	1.61825409712609	z_rough	1	Karwendel
1986	1986	female	3	beta_rough	1.6725979557776	z_rough	1	Karwendel
1987	1987	female	3	beta_rough	1.68633886645444	z_rough	1	Karwendel
1988	1988	female	3	beta_rough	1.6841140221083	z_rough	1	Karwendel
1989	1989	female	3	beta_rough	1.6841140221083	z_rough	1	Karwendel
1990	1990	female	3	beta_rough	1.71428467469045	z_rough	1	Karwendel
1991	1991	female	3	beta_rough	1.71628553672226	z_rough	1	Karwendel
1992	1992	female	3	beta_rough	1.74597748009465	z_rough	1	Karwendel
1993	1993	female	3	beta_rough	1.78958245266504	z_rough	1	Karwendel
1994	1994	female	3	beta_rough	1.78958245266504	z_rough	1	Karwendel
1995	1995	female	3	beta_rough	1.7938202417509	z_rough	1	Karwendel
1996	1996	female	3	beta_rough	1.81656430026584	z_rough	1	Karwendel
1997	1997	female	3	beta_rough	1.69653659421545	z_rough	1	Karwendel
1998	1998	female	3	beta_rough	1.6318191402056	z_rough	1	Karwendel
1999	1999	female	3	beta_rough	1.49102211497778	z_rough	1	Karwendel
[truncated: 998,000+ more rows]
