# Supplementary material for: Sexual segregation results in pronounced sex-specific density gradients in the mountain ungulate, Rupicapra rupicapra
Source: Commun Biol. 2023 Sep 25;6:979. doi: 10.1038/s42003-023-05313-z (PMC10520025; doi:10.1038/s42003-023-05313-z)
Supplement: Supplementary file 3 — Supplementary Data 1 [file 42003_2023_5313_MOESM3_ESM.zip › Supplementary_Data_1/data_supplementary_figure2.csv]

	X	id	month	sex	case_	x_	y_	type	TRI	CANOPY	BARREN	SSI	offset
1	2001	95	9	M	1	4454584.57609311	5262066.88163898	used	1.35462412276793	-1.52102228804595	-0.187276290944733	1.46708588219701	1
2	2002	95	9	M	1	4454597.55661174	5261951.88860026	used	-0.133917565901151	0.575000596412934	-0.187276290944733	0.345049878510388	1
3	2003	95	9	M	1	4454641.11831731	5262069.46523871	used	1.43864256119098	-1.66366038232835	5.33969248839737	1.35677081563615	1
4	2004	95	9	M	1	4454375.67426899	5261978.77600543	used	0.304444822998314	-1.66366038232835	-0.187276290944733	1.13856601803258	1
5	2005	95	9	M	1	4454565.05247211	5262085.6992381	used	0.506185943707096	0.0226583210292226	-0.187276290944733	0.779639000999894	1
6	2006	95	9	M	1	4454545.62211317	5262122.27285783	used	0.357632616424296	0.267999992516019	-0.187276290944733	0.386622371315921	1
7	2007	95	9	M	1	4454335.59916027	5261793.17614109	used	0.480655603133772	0.416278112633736	-0.187276290944733	1.54318784027201	1
8	2008	95	9	M	1	4454673.63196807	5261893.35515034	used	0.909688158009913	0.515431391604246	-0.187276290944733	1.84208356452784	1
9	2009	95	9	M	1	4454667.68751164	5261923.63435633	used	0.59539982890631	0.53324622323367	-0.187276290944733	1.52216008757937	1
10	2010	95	9	M	1	4454662.1899134	5261908.51451883	used	0.822079593462827	0.454863058493586	-0.187276290944733	1.7999436840357	1
11	2011	95	9	M	1	4454423.62495063	5261801.18119328	used	0.610978679402842	0.547152593176147	-0.187276290944733	1.61446366191621	1
12	2012	95	9	M	1	4454689.84223041	5261911.77696692	used	0.819278396306239	0.531976101415783	-0.187276290944733	1.79468809227382	1
13	2013	95	9	M	1	4454718.87259376	5261968.02171145	used	0.514869155570388	0.741015113916904	-0.187276290944733	0.80596144124861	1
14	2014	95	9	M	1	4454587.31028084	5262022.16307216	used	1.46849203820004	-1.66366038232835	5.33969248839737	0.835575408271985	1
15	2015	95	9	M	1	4454631.14894115	5261870.2878149	used	1.19298605903444	0.196991142654988	-0.187276290944733	2.08337722115756	1
16	2016	95	9	M	1	4454384.39345117	5261869.34797671	used	0.468062698982409	0.627297643204245	-0.187276290944733	1.53477546259759	1
17	2017	95	9	M	1	4454484.04689937	5261856.20490796	used	0.698025506552217	0.439380096148189	-0.187276290944733	1.64202111037784	1
18	2018	95	9	M	1	4454534.14260156	5261872.29034941	used	0.724337286261024	0.349932787623476	-0.187276290944733	1.71701193007764	1
19	2019	95	9	M	1	4454336.85461994	5261939.72134457	used	0.465863184994036	0.32461754791753	-0.187276290944733	1.44330756086157	1
20	2020	95	9	M	1	4454379.25513537	5262061.8499191	used	0.246618326972563	-1.66366038232835	-0.187276290944733	1.06045770768277	1
21	2021	95	9	M	1	4454639.84446428	5261939.74838457	used	0.41151696422344	0.531117812803863	-0.187276290944733	1.32563689987945	1
22	2022	95	9	M	1	4454590.41944518	5261940.34033411	used	-0.221531123669551	0.184048423945367	-0.187276290944733	0.991208185147154	1
23	2023	95	9	M	1	4454436.46741185	5262100.88777809	used	0.843982358752262	-1.66366038232835	-0.187276290944733	0.437505921457867	1
24	2024	95	9	M	1	4454680.22682058	5261960.80015002	used	0.344133442604624	0.576792188403402	-0.187276290944733	0.617615956723802	1
25	2025	95	9	M	1	4454509.58639503	5261940.7931515	used	0.244985543603215	-0.960943847706975	-0.187276290944733	1.24503643211833	1
26	2026	95	9	M	1	4454555.89499567	5262102.3121936	used	0.382708573858137	0.177266960811697	-0.187276290944733	0.599636977838827	1
27	2027	95	9	M	1	4454656.16323332	5261871.30866746	used	1.05886064473552	0.333058525760252	-0.187276290944733	1.98521226971723	1
28	2028	95	9	M	1	4454355.89387218	5262004.32332506	used	0.283186183258254	-1.66366038232835	-0.187276290944733	1.18501321780915	1
29	2029	95	9	M	1	4454344.45257445	5261782.73053586	used	0.607078973557396	0.53687685245162	-0.187276290944733	1.62162896354329	1
30	2030	95	9	M	1	4454331.4908226	5261811.40920918	used	0.113955926518357	0.51323630138188	-0.187276290944733	1.27317702626524	1
31	2031	95	9	M	1	4454552.91882832	5261895.74279805	used	0.79478414915536	0.40085242652041	-0.187276290944733	1.756652871235	1
32	2032	95	9	M	1	4454494.42551617	5262079.58890586	used	0.174156699278435	0.0141040730260636	-0.187276290944733	0.681862763482659	1
33	2033	95	9	M	1	4454684.20931105	5261908.33548285	used	0.819278396306239	0.531976101415783	-0.187276290944733	1.79468809227382	1
34	2034	95	9	M	1	4454528.38646382	5261941.43901313	used	0.113641353575638	-0.956469355793765	-0.187276290944733	1.10218199589329	1
35	2035	95	9	M	1	4454583.09144938	5261922.35833263	used	-0.221531123669551	0.184048423945367	-0.187276290944733	0.991208185147154	1
36	2036	95	9	M	1	4454645.55182338	5261883.6360367	used	1.0595796686046	0.414815645260389	-0.187276290944733	1.96669841648469	1
37	2037	95	9	M	1	4454538.81675314	5261842.70986267	used	0.54830126887152	0.433885852215115	-0.187276290944733	1.57397837128535	1
38	2038	95	9	M	1	4454371.78422275	5262039.95077341	used	0.398704358334305	-1.66366038232835	-0.187276290944733	1.19898856795386	1
39	2039	95	9	M	1	4454524.67019556	5262083.77914623	used	0.187433674749678	0.0172266962603152	-0.187276290944733	0.678195986897692	1
40	2040	95	9	M	1	4454461.88047164	5261862.02613065	used	0.796711532582175	0.391772433998993	-0.187276290944733	1.69056851228211	1
41	2041	95	9	M	1	4454438.10880094	5261874.29676802	used	0.646557877868561	0.406723881459469	-0.187276290944733	1.54626334283693	1
42	2042	95	9	M	1	4454651.92613845	5261933.53688258	used	0.404404120463084	0.505747434038685	-0.187276290944733	1.38984107028112	1
43	2043	95	9	M	1	4454473.60310493	5262112.137147	used	0.390787605942557	-1.66366038232835	-0.187276290944733	0.371331053746741	1
44	2044	95	9	M	1	4454555.46113155	5262093.18248201	used	0.506185943707096	0.0226583210292226	-0.187276290944733	0.779639000999894	1
45	2045	95	9	M	1	4454656.10888258	5262023.20639632	used	1.56655640817653	-1.66366038232835	5.33969248839737	-1.03276342714222	1
46	2046	95	9	M	1	4454571.97020286	5261930.52564963	used	-0.221531123669551	0.184048423945367	-0.187276290944733	0.991208185147154	1
47	2047	95	9	M	1	4454516.80603074	5262008.58894593	used	-0.0739889237026314	-1.66366038232835	-0.187276290944733	0.635712821396361	1
48	2048	95	9	M	1	4454457.91918592	5261984.61361569	used	-0.00275313184084269	-1.66366038232835	-0.187276290944733	0.702687756610025	1
49	2049	95	9	M	1	4454433.27353205	5261831.12391941	used	0.74011336899942	0.431220797685575	-0.187276290944733	1.72995802359979	1
50	2050	95	9	M	1	4454338.10175289	5261914.47435748	used	0.236294841907953	0.552664789361063	-0.187276290944733	1.37485471486675	1
51	2051	95	9	M	1	4454634.92039653	5261992.47345668	used	1.0417488752959	0.457046180548057	-0.187276290944733	-0.770602290629203	1
52	2052	95	9	M	1	4454691.09336451	5262042.31328126	used	1.10602162003673	-0.755875061187833	5.33969248839737	-1.64723920529298	1
53	2053	95	9	M	1	4454453.48448808	5261880.31778377	used	0.789039448034764	0.300810511083675	-0.187276290944733	1.66101219160833	1
54	2054	95	9	M	1	4454695.72954387	5261934.11388315	used	0.702102471754275	0.599878784273418	-0.187276290944733	1.51718395095861	1
55	2055	95	9	M	1	4454695.92549474	5261937.14578028	used	0.702102471754275	0.599878784273418	-0.187276290944733	1.51718395095861	1
56	2056	95	9	M	1	4454532.55168506	5261992.85810485	used	-0.0894104877278046	-1.66366038232835	-0.187276290944733	0.616474449294194	1
57	2057	95	9	M	1	4454408.88561922	5262060.43099384	used	0.523946831917406	-1.21303919908054	-0.187276290944733	1.22758135682234	1
58	2058	95	9	M	1	4454313.46762398	5261801.37553105	used	0.30464704846149	0.32787459932332	-0.187276290944733	1.41287846647616	1
59	2059	95	9	M	1	4454415.13443995	5262063.7292028	used	0.523946831917406	-1.21303919908054	-0.187276290944733	1.22758135682234	1
60	2060	95	9	M	1	4454621.24332139	5262055.49664297	used	1.43864256119098	-1.66366038232835	5.33969248839737	1.35677081563615	1
61	2061	95	9	M	1	4454423.29813174	5261992.29236973	used	-0.00980106372412974	-1.66366038232835	-0.187276290944733	0.775466971115517	1
62	2062	95	9	M	1	4454401.83472897	5261997.81018035	used	0.412620466133611	-1.61493050741835	-0.187276290944733	1.08692825317223	1
63	2063	95	9	M	1	4454404.31628098	5261800.22771745	used	0.51055001913465	0.494059235785231	-0.187276290944733	1.58041391799893	1
64	2064	95	9	M	1	4454421.12438182	5261795.420285	used	0.659048420983008	0.567144135341527	-0.187276290944733	1.65985088694621	1
65	2065	95	9	M	1	4454416.80241049	5262105.17181578	used	0.630284969609523	-1.66366038232835	-0.187276290944733	0.448738457291402	1
66	2066	95	9	M	1	4454352.23220861	5261968.9139186	used	0.249694151301365	-1.07321755130862	-0.187276290944733	1.15459399710645	1
67	2067	95	9	M	1	4454460.85619212	5261847.23345097	used	0.796711532582175	0.391772433998993	-0.187276290944733	1.69056851228211	1
68	2068	95	9	M	1	4454654.79030731	5261912.0923925	used	0.822079593462827	0.454863058493586	-0.187276290944733	1.7999436840357	1
69	2069	95	9	M	1	4454642.55121806	5261994.06900549	used	0.638993147579379	0.579569444506961	-0.187276290944733	-0.665116402391288	1
70	2070	95	9	M	1	4454375.37664555	5262069.12705704	used	0.246618326972563	-1.66366038232835	-0.187276290944733	1.06045770768277	1
71	2071	95	9	M	1	4454471.04469095	5261826.52044852	used	0.673848328954714	0.603170244161906	-0.187276290944733	1.59703112654238	1
72	2072	95	9	M	1	4454371.20936964	5261981.97423924	used	0.304444822998314	-1.66366038232835	-0.187276290944733	1.13856601803258	1
73	2073	95	9	M	1	4454405.84142231	5262024.21740308	used	0.609575584213892	-0.812295195248392	-0.187276290944733	1.27075707639219	1
74	2074	95	9	M	1	4454684.99919475	5261991.7717653	used	0.4729984982503	0.635125893594184	-0.187276290944733	-0.460822327191015	1
75	2075	95	9	M	1	4454544.56766249	5261844.0613764	used	0.641694480309707	0.380006656371503	-0.187276290944733	1.66522466369818	1
76	2076	95	9	M	1	4454679.50702906	5261996.87922837	used	0.697865723470202	0.570928427286561	-0.187276290944733	-1.14543999935319	1
77	2077	95	9	M	1	4454655.88957461	5261989.13941219	used	0.638993147579379	0.579569444506961	-0.187276290944733	-0.665116402391288	1
78	2078	95	9	M	1	4454374.55632685	5261879.29841812	used	0.278789651892165	0.426863743419837	-0.187276290944733	1.36682182570482	1
79	2079	95	9	M	1	4454436.02882644	5261904.56084191	used	0.425520453395724	-0.109758236574768	-0.187276290944733	1.36030270175774	1
80	2080	95	9	M	1	4454636.68763473	5261894.84603362	used	1.16199063773404	0.312812660027097	-0.187276290944733	2.0478185989997	1
81	2081	95	9	M	1	4454601.17004602	5261886.57445686	used	1.10311806184322	0.373055715431745	-0.187276290944733	1.98921739447003	1
82	2082	95	9	M	1	4454368.56581092	5261786.71197942	used	0.629900491568422	0.550822118939756	-0.187276290944733	1.61857560196385	1
83	2083	95	9	M	1	4454541.69248174	5261929.37898622	used	0.113641353575638	-0.956469355793765	-0.187276290944733	1.10218199589329	1
84	2084	95	9	M	1	4454409.84163327	5261811.2951425	used	0.51055001913465	0.494059235785231	-0.187276290944733	1.58041391799893	1
85	2085	95	9	M	1	4454528.43055042	5262144.00127482	used	0.147203290630908	0.0849844787995037	-0.187276290944733	0.170651107957053	1
86	2086	95	9	M	1	4454689.52711675	5262057.12487029	used	1.54789674012988	-1.66366038232835	5.33969248839737	-0.59202641621565	1
87	2087	95	9	M	1	4454553.39876998	5261991.90141621	used	-0.180199734251267	-1.66366038232835	5.33969248839737	0.350433803214041	1
88	2088	95	9	M	1	4454501.06351728	5261961.86085435	used	-0.101866078293061	-1.66366038232835	-0.187276290944733	0.793081770682925	1
89	2089	95	9	M	1	4454497.97265556	5262004.6981003	used	-0.0739889237026314	-1.66366038232835	-0.187276290944733	0.635712821396361	1
90	2090	95	9	M	1	4454390.56644159	5261850.38659395	used	0.468062698982409	0.627297643204245	-0.187276290944733	1.53477546259759	1
91	2091	95	9	M	1	4454359.92850528	5261816.95280079	used	0.188736905512369	0.557684367206719	-0.187276290944733	1.30238746884143	1
92	2092	95	9	M	1	4454639.6602148	5262059.41678859	used	1.43864256119098	-1.66366038232835	5.33969248839737	1.35677081563615	1
93	2093	95	9	M	1	4454459.90753835	5261945.0070741	used	0.292650834257028	-1.66366038232835	-0.187276290944733	1.25415243435401	1
94	2094	95	9	M	1	4454629.10110144	5261907.48100745	used	0.781791787298957	0.452353590146684	-0.187276290944733	1.77201781755434	1
95	2095	95	9	M	1	4454453.9613287	5261995.23052115	used	-0.00275313184084269	-1.66366038232835	-0.187276290944733	0.702687756610025	1
96	2096	95	9	M	1	4454405.70880703	5261929.82830899	used	-0.0248007005483552	-1.58249777088255	-0.187276290944733	1.00090114954965	1
97	2097	95	9	M	1	4454611.94652864	5262074.38723864	used	1.49929272386922	-1.59934257315393	-0.187276290944733	1.35265418808257	1
98	2098	95	9	M	1	4454452.72675338	5261943.47788903	used	0.292650834257028	-1.66366038232835	-0.187276290944733	1.25415243435401	1
99	2099	95	9	M	1	4454525.42401964	5261972.36292165	used	-0.0894104877278046	-1.66366038232835	-0.187276290944733	0.616474449294194	1
100	2100	95	9	M	1	4454501.58816124	5261904.84573793	used	0.640129105428085	0.00435792373090385	-0.187276290944733	1.66465787441659	1
101	2101	95	9	M	1	4454462.22628536	5262084.3478291	used	0.674689686745953	-0.699474108253498	-0.187276290944733	0.898891695235443	1
102	2102	95	9	M	1	4454586.42316176	5261943.67036483	used	-0.221531123669551	0.184048423945367	-0.187276290944733	0.991208185147154	1
103	2103	95	9	M	1	4454571.00327107	5262059.11240714	used	1.35462412276793	-1.52102228804595	-0.187276290944733	1.46708588219701	1
104	2104	95	9	M	1	4454538.65089832	5262087.91511449	used	0.187433674749678	0.0172266962603152	-0.187276290944733	0.678195986897692	1
105	2105	95	9	M	1	4454344.45357789	5261994.82584662	used	0.320043646380098	-1.66366038232835	-0.187276290944733	1.17095837953187	1
106	2106	95	9	M	1	4454426.16123012	5262062.05489489	used	0.718397849509221	-0.181553138605778	-0.187276290944733	1.29803197795345	1
107	2107	95	9	M	1	4454471.05542046	5261847.91989217	used	0.698025506552217	0.439380096148189	-0.187276290944733	1.64202111037784	1
108	2108	95	9	M	1	4454375.95270645	5261950.50995808	used	0.106917981077696	-1.66366038232835	-0.187276290944733	1.0399519636299	1
109	2109	95	9	M	1	4454405.32364836	5261892.1675953	used	0.366345787615465	0.423718252436214	-0.187276290944733	1.39464177449887	1
110	2110	95	9	M	1	4454549.14297911	5262117.10437809	used	0.382708573858137	0.177266960811697	-0.187276290944733	0.599636977838827	1
111	2111	95	9	M	1	4454624.63676929	5261985.1588162	used	1.0417488752959	0.457046180548057	-0.187276290944733	-0.770602290629203	1
112	2112	95	9	M	1	4454380.87537748	5262065.7264316	used	0.246618326972563	-1.66366038232835	-0.187276290944733	1.06045770768277	1
113	2113	95	9	M	1	4454372.67760512	5262072.86402033	used	-0.00191177404960368	-1.66366038232835	-0.187276290944733	0.872522230326113	1
114	2114	95	9	M	1	4454437.25159754	5261903.98016483	used	0.425520453395724	-0.109758236574768	-0.187276290944733	1.36030270175774	1
115	2115	95	9	M	1	4454367.9873306	5261882.19467356	used	0.278789651892165	0.426863743419837	-0.187276290944733	1.36682182570482	1
116	2116	95	9	M	1	4454447.0104923	5262044.91576008	used	0.313657316320782	-0.0352399351957267	-0.187276290944733	1.01172320447772	1
117	2117	95	9	M	1	4454495.22025111	5261845.44461144	used	0.567732389611025	0.510294910404328	-0.187276290944733	1.55807356391001	1
118	2118	95	9	M	1	4454384.68269859	5261948.34445331	used	0.106917981077696	-1.66366038232835	-0.187276290944733	1.0399519636299	1
119	2119	95	9	M	1	4454568.45984019	5261952.90485915	used	-0.607836683770427	0.483118193156097	-0.187276290944733	0.21850775100785	1
120	2120	95	9	M	1	4454531.0581591	5262123.33724411	used	0.147203290630908	0.0849844787995037	-0.187276290944733	0.170651107957053	1
121	2121	95	9	M	1	4454451.11957027	5261865.95143354	used	0.796711532582175	0.391772433998993	-0.187276290944733	1.69056851228211	1
122	2122	95	9	M	1	4454681.6533051	5262003.99192987	used	0.697865723470202	0.570928427286561	-0.187276290944733	-1.14543999935319	1
123	2123	95	9	M	1	4454536.4971886	5262077.47152865	used	0.187433674749678	0.0172266962603152	-0.187276290944733	0.678195986897692	1
124	2124	95	9	M	1	4454448.86467453	5261813.01012324	used	0.708269100075819	0.574973026883318	-0.187276290944733	1.65450822725492	1
125	2125	95	9	M	1	4454669.83462164	5262011.56620737	used	0.697865723470202	0.570928427286561	-0.187276290944733	-1.14543999935319	1
126	2126	95	9	M	1	4454410.4983353	5261965.31164774	used	-0.0192906808294695	-1.66366038232835	-0.187276290944733	0.931741637101424	1
127	2127	95	9	M	1	4454520.18437204	5261927.28193577	used	0.113641353575638	-0.956469355793765	-0.187276290944733	1.10218199589329	1
128	2128	95	9	M	1	4454589.68356782	5262077.20927651	used	1.07060220465302	-1.3903579984522	-0.187276290944733	1.03157459264875	1
129	2129	95	9	M	1	4454399.89804271	5261892.91215303	used	0.366345787615465	0.423718252436214	-0.187276290944733	1.39464177449887	1
130	2130	95	9	M	1	4454345.65233899	5261975.92298081	used	0.320043646380098	-1.66366038232835	-0.187276290944733	1.17095837953187	1
131	2131	95	9	M	1	4454409.31959686	5261971.30404867	used	-0.0192906808294695	-1.66366038232835	-0.187276290944733	0.931741637101424	1
132	2132	95	9	M	1	4454711.78251131	5262009.90785724	used	0.426231987432825	0.739580002355889	-0.187276290944733	-0.526682633333578	1
133	2133	95	9	M	1	4454606.95828679	5262110.52162264	used	0.985884715246159	0.12805706018552	-0.187276290944733	0.913780161563083	1
134	2134	95	9	M	1	4454394.32621141	5261925.22184355	used	-0.0248007005483552	-1.58249777088255	-0.187276290944733	1.00090114954965	1
135	2135	95	9	M	1	4454656.27207119	5262076.11066396	used	1.42852879142151	-1.66366038232835	5.33969248839737	1.53236837843232	1
136	2136	95	9	M	1	4454467.67870776	5261958.38358201	used	-0.0204491081740834	-1.66366038232835	-0.187276290944733	0.883463168383464	1
137	2137	95	9	M	1	4454483.25680224	5262102.99579081	used	0.390787605942557	-1.66366038232835	-0.187276290944733	0.371331053746741	1
138	2138	95	9	M	1	4454485.72772263	5261940.91879524	used	0.220691025304856	-1.66366038232835	-0.187276290944733	1.30091658931919	1
139	2139	95	9	M	1	4454554.27615463	5261887.20020768	used	0.79478414915536	0.40085242652041	-0.187276290944733	1.756652871235	1
140	2140	95	9	M	1	4454522.99202259	5262145.10235603	used	0.147203290630908	0.0849844787995037	-0.187276290944733	0.170651107957053	1
141	2141	95	9	M	1	4454528.24225543	5262005.60158588	used	0.11926122416341	-1.66366038232835	-0.187276290944733	0.569238801045761	1
142	2142	95	9	M	1	4454499.25521912	5262123.69899783	used	0.156023816080307	-0.684568182574481	-0.187276290944733	0.0877201565473843	1
143	2143	95	9	M	1	4454391.91754565	5262006.80917573	used	0.392957160603052	-1.66366038232835	-0.187276290944733	1.17211449801721	1
144	2144	95	9	M	1	4454542.7792031	5261958.22244106	used	-0.524377486134436	-0.500517849769591	-0.187276290944733	0.408971551878785	1
145	2145	95	9	M	1	4454643.53469511	5261917.28383191	used	0.822079593462827	0.454863058493586	-0.187276290944733	1.7999436840357	1
146	2146	95	9	M	1	4454518.17806804	5261840.85549939	used	0.54830126887152	0.433885852215115	-0.187276290944733	1.57397837128535	1
147	2147	95	9	M	1	4454494.42202436	5262096.17801435	used	0.174156699278435	0.0141040730260636	-0.187276290944733	0.681862763482659	1
148	2148	95	9	M	1	4454521.50833692	5261872.42955176	used	0.724337286261024	0.349932787623476	-0.187276290944733	1.71701193007764	1
149	2149	95	9	M	1	4454492.16537308	5262131.64914845	used	0.407280215939367	-1.55704237938906	-0.187276290944733	0.0886616424263182	1
150	2150	95	9	M	1	4454547.95708485	5261907.94973031	used	0.461626436709963	0.0791044751690906	-0.187276290944733	1.50458722622996	1
151	2151	95	9	M	1	4454503.22470867	5262044.31831156	used	0.0503023412203451	-0.707502398021115	-0.187276290944733	0.746249995951262	1
152	2152	95	9	M	1	4454406.91445154	5262009.31440575	used	0.412620466133611	-1.61493050741835	-0.187276290944733	1.08692825317223	1
153	2153	95	9	M	1	4454413.58208182	5261833.6495585	used	0.646590333807095	0.405384515241616	-0.187276290944733	1.67786377544859	1
154	2154	95	9	M	1	4454518.13035725	5262045.46480172	used	0.211585886240617	-1.11001656868603	-0.187276290944733	0.731205196313945	1
155	2155	95	9	M	1	4454469.11484133	5261901.33779802	used	0.610486847103512	-0.540616662009553	-0.187276290944733	1.63488692581144	1
156	2156	95	9	M	1	4454566.48269524	5262043.10155602	used	0.918578588557694	-1.66366038232835	5.33969248839737	0.811314223958039	1
157	2157	95	9	M	1	4454449.59867961	5262042.36278379	used	0.313657316320782	-0.0352399351957267	-0.187276290944733	1.01172320447772	1
158	2158	95	9	M	1	4454547.20321398	5262115.80980445	used	0.382708573858137	0.177266960811697	-0.187276290944733	0.599636977838827	1
159	2159	95	9	M	1	4454391.18383063	5261897.358967	used	0.00257962852143189	-0.435524500296931	-0.187276290944733	1.14583514292944	1
160	2160	95	9	M	1	4454637.89817344	5262088.01538079	used	1.66346734402972	-1.66366038232835	5.33969248839737	1.56489308717367	1
161	2161	95	9	M	1	4454541.04901292	5261926.72225647	used	0.113641353575638	-0.956469355793765	-0.187276290944733	1.10218199589329	1
162	2162	95	9	M	1	4454474.27448357	5262097.65272932	used	0.390787605942557	-1.66366038232835	-0.187276290944733	0.371331053746741	1
163	2163	95	9	M	1	4454610.80110193	5262108.45867993	used	0.985884715246159	0.12805706018552	-0.187276290944733	0.913780161563083	1
164	2164	95	9	M	1	4454363.48558649	5261923.34014654	used	0.196788474879567	-0.590878479106813	-0.187276290944733	1.20698305946078	1
165	2165	95	9	M	1	4454592.49455099	5261975.43095748	used	0.583690724927345	0.436678709680395	-0.187276290944733	-0.768431975380791	1
166	2166	95	9	M	1	4454531.21941201	5262050.31291954	used	0.303066693915928	-0.0659372172607282	-0.187276290944733	0.827771209559232	1
167	2167	95	9	M	1	4454598.30718184	5262086.33974294	used	1.49929272386922	-1.59934257315393	-0.187276290944733	1.35265418808257	1
168	2168	95	9	M	1	4454423.77060122	5261827.86087602	used	0.74011336899942	0.431220797685575	-0.187276290944733	1.72995802359979	1
169	2169	95	9	M	1	4454568.61071181	5261999.91201925	used	1.03687549129442	-1.66366038232835	5.33969248839737	-0.108061848884969	1
170	2170	95	9	M	1	4454412.17044147	5262094.77275413	used	0.472673938864956	-1.66366038232835	-0.187276290944733	1.04461842565637	1
171	2171	95	9	M	1	4454572.81951315	5262084.15804566	used	1.07060220465302	-1.3903579984522	-0.187276290944733	1.03157459264875	1
172	2172	95	9	M	1	4454521.47780645	5261868.22116667	used	0.686740826384857	0.396957001587776	-0.187276290944733	1.68340470666756	1
173	2173	95	9	M	1	4454434.92770329	5261877.29189495	used	0.646557877868561	0.406723881459469	-0.187276290944733	1.54626334283693	1
174	2174	95	9	M	1	4454667.94119587	5261891.59001732	used	0.909688158009913	0.515431391604246	-0.187276290944733	1.84208356452784	1
175	2175	95	9	M	1	4454516.31400901	5262107.20267653	used	0.146032380233012	-0.462730283095765	-0.187276290944733	0.384311256354631	1
176	2176	95	9	M	1	4454530.43034745	5262115.96775322	used	0.116879457597113	0.0219388417931602	-0.187276290944733	0.475291931742266	1
177	2177	95	9	M	1	4454393.59058912	5262011.62154656	used	0.412620466133611	-1.61493050741835	-0.187276290944733	1.08692825317223	1
178	2178	95	9	M	1	4454305.90991412	5261800.79579996	used	0.30464704846149	0.32787459932332	-0.187276290944733	1.41287846647616	1
179	2179	95	9	M	1	4454556.55775925	5262063.32940917	used	0.81692658906782	-0.435164386673653	-0.187276290944733	1.11276528722114	1
180	2180	95	9	M	1	4454607.13721613	5262009.30538972	used	1.59575177319359	-1.66366038232835	5.33969248839737	-0.847343943663227	1
181	2181	95	9	M	1	4454372.26377667	5261815.73001673	used	0.400272229826584	0.47926316079011	-0.187276290944733	1.47644962410812	1
182	2182	95	9	M	1	4454476.32435485	5261973.07542732	used	-0.0800731638725111	-1.66366038232835	-0.187276290944733	0.652622600124146	1
183	2183	95	9	M	1	4454655.07030653	5261973.20278407	used	0.638993147579379	0.579569444506961	-0.187276290944733	-0.665116402391288	1
184	2184	95	9	M	1	4454560.0535313	5261875.26521738	used	0.79478414915536	0.40085242652041	-0.187276290944733	1.756652871235	1
185	2185	95	9	M	1	4454524.5788095	5262132.23131439	used	0.147203290630908	0.0849844787995037	-0.187276290944733	0.170651107957053	1
186	2186	95	9	M	1	4454464.20391957	5261984.04135721	used	-0.00275313184084269	-1.66366038232835	-0.187276290944733	0.702687756610025	1
187	2187	95	9	M	1	4454677.09480545	5261977.91606558	used	0.4729984982503	0.635125893594184	-0.187276290944733	-0.460822327191015	1
188	2188	95	9	M	1	4454487.83276943	5262094.02437493	used	0.346450297293852	-0.0105601838332922	-0.187276290944733	0.747144711180043	1
189	2189	95	9	M	1	4454467.37033989	5261875.77229692	used	0.755445055040959	0.184542110871047	-0.187276290944733	1.69385525181666	1
190	2190	95	9	M	1	4454550.48714279	5261907.79509927	used	0.461626436709963	0.0791044751690906	-0.187276290944733	1.50458722622996	1
191	2191	95	9	M	1	4454526.07228374	5262127.328194	used	0.147203290630908	0.0849844787995037	-0.187276290944733	0.170651107957053	1
192	2192	95	9	M	1	4454534.78178009	5262008.10968481	used	0.11926122416341	-1.66366038232835	-0.187276290944733	0.569238801045761	1
193	2193	95	9	M	1	4454455.65944761	5262120.7564558	used	0.698871857564769	-1.66366038232835	-0.187276290944733	0.395341556227275	1
194	2194	95	9	M	1	4454484.47227384	5262090.27863774	used	0.346450297293852	-0.0105601838332922	-0.187276290944733	0.747144711180043	1
195	2195	95	9	M	1	4454487.50710813	5262018.9981294	used	-0.0143399018976387	-1.25433362595031	-0.187276290944733	0.687673774830884	1
196	2196	95	9	M	1	4454401.25079856	5261972.70019373	used	0.140043011268079	-1.66366038232835	-0.187276290944733	0.955909470233324	1
197	2197	95	9	M	1	4454457.10812026	5262075.01565442	used	0.674689686745953	-0.699474108253498	-0.187276290944733	0.898891695235443	1
198	2198	95	9	M	1	4454599.08229658	5261970.0175805	used	-0.133917565901151	0.575000596412934	-0.187276290944733	0.345049878510388	1
199	2199	95	9	M	1	4454519.58525699	5261837.09694347	used	0.54830126887152	0.433885852215115	-0.187276290944733	1.57397837128535	1
200	2200	95	9	M	1	4454644.87310351	5261952.77369945	used	0.185538747261398	0.599168388021919	-0.187276290944733	0.506464419688766	1
201	2201	95	9	M	1	4454525.85757113	5261874.1774306	used	0.724337286261024	0.349932787623476	-0.187276290944733	1.71701193007764	1
202	2202	95	9	M	1	4454481.33243245	5261921.21335029	used	0.610486847103512	-0.540616662009553	-0.187276290944733	1.63488692581144	1
203	2203	95	9	M	1	4454551.65094188	5261964.42632378	used	-0.524377486134436	-0.500517849769591	-0.187276290944733	0.408971551878785	1
204	2204	95	9	M	1	4454662.04948738	5262042.51157887	used	1.56655640817653	-1.66366038232835	5.33969248839737	-1.03276342714222	1
205	2205	95	9	M	1	4454562.84242485	5262018.31984804	used	0.509089501900601	-1.66366038232835	5.33969248839737	0.369655619444179	1
206	2206	95	9	M	1	4454384.05861114	5261802.0861938	used	0.400272229826584	0.47926316079011	-0.187276290944733	1.47644962410812	1
207	2207	95	9	M	1	4454639.89132659	5261978.34168886	used	1.0417488752959	0.457046180548057	-0.187276290944733	-0.770602290629203	1
208	2208	95	9	M	1	4454553.65825929	5261937.75709797	used	-0.246771857406722	-0.429117576703199	-0.187276290944733	0.946643467807691	1
209	2209	95	9	M	1	4454419.10468401	5262056.7683146	used	0.718397849509221	-0.181553138605778	-0.187276290944733	1.29803197795345	1
210	2210	95	9	M	1	4454464.07474448	5262066.44926678	used	0.585403399837701	-0.0438324385926939	-0.187276290944733	1.15407368394755	1
211	2211	95	9	M	1	4454706.61216406	5262045.04946159	used	1.02688655205779	0.764062599523977	-0.187276290944733	-1.49772771276533	1
212	2212	95	9	M	1	4454551.98830719	5261951.31434073	used	-0.524377486134436	-0.500517849769591	-0.187276290944733	0.408971551878785	1
213	2213	95	9	M	1	4454532.46861524	5261839.40989603	used	0.54830126887152	0.433885852215115	-0.187276290944733	1.57397837128535	1
214	2214	95	9	M	1	4454653.06084584	5262015.34504324	used	1.28427213107854	-0.649842009133085	5.33969248839737	-1.45323989047006	1
215	2215	95	9	M	1	4454498.66893805	5262113.16831002	used	0.146032380233012	-0.462730283095765	-0.187276290944733	0.384311256354631	1
216	2216	95	9	M	1	4454395.79386759	5261856.63582048	used	0.606821822659777	0.526140123545841	-0.187276290944733	1.60276653939062	1
217	2217	95	9	M	1	4454475.11688715	5262044.83604887	used	0.164644612677187	-0.0306447998757866	-0.187276290944733	0.863073115966466	1
218	2218	95	9	M	1	4454635.44446482	5261956.51849938	used	0.167318482690293	0.588827890960387	-0.187276290944733	0.511764168753907	1
219	2219	95	9	M	1	4454479.22031934	5261834.68794953	used	0.673848328954714	0.603170244161906	-0.187276290944733	1.59703112654238	1
220	2220	95	9	M	1	4454469.66244688	5261907.34277502	used	0.610486847103512	-0.540616662009553	-0.187276290944733	1.63488692581144	1
221	2221	95	9	M	1	4454326.63169787	5261770.45312617	used	0.84815918838058	0.44028625743169	-0.187276290944733	1.79410145589263	1
222	2222	95	9	M	1	4454530.58070148	5261913.16958531	used	0.550578177790244	0.0864746225611093	-0.187276290944733	1.60207478319545	1
223	2223	95	9	M	1	4454420.4435343	5261978.89761334	used	-0.00980106372412974	-1.66366038232835	-0.187276290944733	0.775466971115517	1
224	2224	95	9	M	1	4454528.03065011	5262027.58408949	used	0.211585886240617	-1.11001656868603	-0.187276290944733	0.731205196313945	1
225	2225	95	9	M	1	4454328.83485133	5261840.18788853	used	0.436121062243204	0.502104409218272	-0.187276290944733	1.4887952181996	1
226	2226	95	9	M	1	4454426.99017557	5261944.13459066	used	0.185578693031902	-1.26996709869285	-0.187276290944733	1.12675001237772	1
227	2227	95	9	M	1	4454471.54687014	5261844.52392508	used	0.673848328954714	0.603170244161906	-0.187276290944733	1.59703112654238	1
228	2228	95	9	M	1	4454424.00871116	5262035.36404789	used	0.535298920572491	-0.203563240517069	-0.187276290944733	1.18494799166272	1
229	2229	95	9	M	1	4454470.50260032	5261955.47842061	used	-0.0204491081740834	-1.66366038232835	-0.187276290944733	0.883463168383464	1
230	2230	95	9	M	1	4454381.66882074	5261799.168774	used	0.400272229826584	0.47926316079011	-0.187276290944733	1.47644962410812	1
231	2231	95	9	M	1	4454529.52381031	5262017.03629184	used	0.11926122416341	-1.66366038232835	-0.187276290944733	0.569238801045761	1
232	2232	95	9	M	1	4454443.2499731	5262017.31382736	used	0.0813227286273028	-1.22784115130097	-0.187276290944733	0.758110034241679	1
233	2233	95	9	M	1	4454616.29017786	5261874.52541393	used	1.10311806184322	0.373055715431745	-0.187276290944733	1.98921739447003	1
234	2234	95	9	M	1	4454538.07479054	5262127.09813085	used	0.147203290630908	0.0849844787995037	-0.187276290944733	0.170651107957053	1
235	2235	95	9	M	1	4454498.97988866	5261988.97145104	used	-0.099084854021725	-1.66366038232835	-0.187276290944733	0.640874563305352	1
236	2236	95	9	M	1	4454432.85943079	5262015.24554353	used	0.212734327142605	-1.26822960388986	-0.187276290944733	0.895004605871479	1
237	2237	95	9	M	1	4454334.52033524	5261833.17366183	used	0.436121062243204	0.502104409218272	-0.187276290944733	1.4887952181996	1
238	2238	95	9	M	1	4454354.21238483	5261920.13373545	used	0.0292484235541178	0.162637585297975	-0.187276290944733	1.21012289056461	1
239	2239	95	9	M	1	4454681.58471218	5261896.25199173	used	0.909688158009913	0.515431391604246	-0.187276290944733	1.84208356452784	1
240	2240	95	9	M	1	4454630.0483357	5262089.44308014	used	1.66346734402972	-1.66366038232835	5.33969248839737	1.56489308717367	1
241	2241	95	9	M	1	4454434.49329707	5262109.2709221	used	0.843982358752262	-1.66366038232835	-0.187276290944733	0.437505921457867	1
242	2242	95	9	M	1	4454613.14456305	5262003.33096613	used	1.59575177319359	-1.66366038232835	5.33969248839737	-0.847343943663227	1
243	2243	95	9	M	1	4454346.84577944	5261885.38577565	used	0.321127175405017	0.554764347957552	-0.187276290944733	1.41608631628315	1
244	2244	95	9	M	1	4454470.84945951	5261888.66589951	used	0.755445055040959	0.184542110871047	-0.187276290944733	1.69385525181666	1
245	2245	95	9	M	1	4454521.51671072	5262033.87697744	used	0.211585886240617	-1.11001656868603	-0.187276290944733	0.731205196313945	1
246	2246	95	9	M	1	4454617.61377032	5261919.32225427	used	0.781791787298957	0.452353590146684	-0.187276290944733	1.77201781755434	1
247	2247	95	9	M	1	4454399.3378766	5261818.49294002	used	0.51055001913465	0.494059235785231	-0.187276290944733	1.58041391799893	1
248	2248	95	9	M	1	4454544.94146658	5262015.7530315	used	0.509089501900601	-1.66366038232835	5.33969248839737	0.369655619444179	1
249	2249	95	9	M	1	4454491.42347319	5262064.42837578	used	0.320018680273533	0.120871030233533	-0.187276290944733	0.93104853449498	1
250	2250	95	9	M	1	4454387.3409311	5261848.68668169	used	0.468062698982409	0.627297643204245	-0.187276290944733	1.53477546259759	1
251	2251	95	9	M	1	4454372.78637202	5262017.69021809	used	0.392957160603052	-1.66366038232835	-0.187276290944733	1.17211449801721	1
252	2252	95	9	M	1	4454716.53366853	5262031.06474969	used	1.02688655205779	0.764062599523977	-0.187276290944733	-1.49772771276533	1
253	2253	95	9	M	1	4454504.6848114	5262077.13103823	used	0.174156699278435	0.0141040730260636	-0.187276290944733	0.681862763482659	1
254	2254	95	9	M	1	4454414.52598627	5261801.60461369	used	0.51055001913465	0.494059235785231	-0.187276290944733	1.58041391799893	1
255	2255	95	9	M	1	4454339.7934343	5261921.97167157	used	0.465863184994036	0.32461754791753	-0.187276290944733	1.44330756086157	1
256	2256	95	9	M	1	4454445.73072844	5261805.12659505	used	0.708269100075819	0.574973026883318	-0.187276290944733	1.65450822725492	1
257	2257	95	9	M	1	4454536.82345319	5261983.26670683	used	-0.0894104877278046	-1.66366038232835	-0.187276290944733	0.616474449294194	1
258	2258	95	9	M	1	4454498.64292289	5261953.45030419	used	-0.101866078293061	-1.66366038232835	-0.187276290944733	0.793081770682925	1
259	2259	95	9	M	1	4454533.56479713	5262074.48395024	used	0.187433674749678	0.0172266962603152	-0.187276290944733	0.678195986897692	1
260	2260	95	9	M	1	4454497.05639416	5262010.19704278	used	-0.0739889237026314	-1.66366038232835	-0.187276290944733	0.635712821396361	1
261	2261	95	9	M	1	4454516.45220303	5262131.48531184	used	0.156023816080307	-0.684568182574481	-0.187276290944733	0.0877201565473843	1
262	2262	95	9	M	1	4454650.22981207	5261981.32764458	used	0.638993147579379	0.579569444506961	-0.187276290944733	-0.665116402391288	1
263	2263	95	9	M	1	4454654.03656942	5262050.62853955	used	1.31671059333839	-1.66366038232835	5.33969248839737	0.599987443708177	1
264	2264	95	9	M	1	4454492.45104027	5261889.47504301	used	0.70182784458206	0.22116043028496	-0.187276290944733	1.71406279070466	1
265	2265	95	9	M	1	4454679.64829641	5261915.50186668	used	0.819278396306239	0.531976101415783	-0.187276290944733	1.79468809227382	1
266	2266	95	9	M	1	4454632.94652513	5261940.12177043	used	0.41151696422344	0.531117812803863	-0.187276290944733	1.32563689987945	1
267	2267	95	9	M	1	4454357.470338	5261854.17228819	used	0.56509347214711	0.592217233364877	-0.187276290944733	1.60136587272324	1
268	2268	95	9	M	1	4454651.99201414	5261948.65123997	used	0.185538747261398	0.599168388021919	-0.187276290944733	0.506464419688766	1
269	2269	95	9	M	1	4454364.23239176	5262000.67827479	used	0.283186183258254	-1.66366038232835	-0.187276290944733	1.18501321780915	1
270	2270	95	9	M	1	4454672.05668705	5262056.42879828	used	1.54789674012988	-1.66366038232835	5.33969248839737	-0.59202641621565	1
271	2271	95	9	M	1	4454542.37014947	5262041.88650494	used	0.918578588557694	-1.66366038232835	5.33969248839737	0.811314223958039	1
272	2272	95	9	M	1	4454631.12011459	5261873.8892705	used	1.16199063773404	0.312812660027097	-0.187276290944733	2.0478185989997	1
273	2273	95	9	M	1	4454388.85247699	5261896.67719083	used	0.278789651892165	0.426863743419837	-0.187276290944733	1.36682182570482	1
274	2274	95	9	M	1	4454418.90429193	5261853.35657764	used	0.854393225189849	0.403396944501862	-0.187276290944733	1.71206631211256	1
275	2275	95	9	M	1	4454386.62209342	5262050.30344756	used	0.246618326972563	-1.66366038232835	-0.187276290944733	1.06045770768277	1
276	2276	95	9	M	1	4454644.59166865	5261948.336899	used	0.185538747261398	0.599168388021919	-0.187276290944733	0.506464419688766	1
277	2277	95	9	M	1	4454597.07776506	5261982.26748713	used	0.583690724927345	0.436678709680395	-0.187276290944733	-0.768431975380791	1
278	2278	95	9	M	1	4454655.43123189	5261876.71377044	used	1.0595796686046	0.414815645260389	-0.187276290944733	1.96669841648469	1
279	2279	95	9	M	1	4454455.14241982	5261853.16775922	used	0.796711532582175	0.391772433998993	-0.187276290944733	1.69056851228211	1
280	2280	95	9	M	1	4454550.57393479	5261962.69713894	used	-0.524377486134436	-0.500517849769591	-0.187276290944733	0.408971551878785	1
281	2281	95	9	M	1	4454713.71087539	5261986.32220192	used	0.392585165615234	0.666986438835151	-0.187276290944733	-0.0276086012238487	1
282	2282	95	9	M	1	4454434.69383041	5262012.33138257	used	0.212734327142605	-1.26822960388986	-0.187276290944733	0.895004605871479	1
283	2283	95	9	M	1	4454405.80776972	5261937.75021255	used	-0.0248007005483552	-1.58249777088255	-0.187276290944733	1.00090114954965	1
284	2284	95	9	M	1	4454634.40573421	5261960.37500449	used	0.167318482690293	0.588827890960387	-0.187276290944733	0.511764168753907	1
285	2285	95	9	M	1	4454449.62529332	5261814.06909943	used	0.708269100075819	0.574973026883318	-0.187276290944733	1.65450822725492	1
286	2286	95	9	M	1	4454624.75379516	5262096.01706595	used	1.66346734402972	-1.66366038232835	5.33969248839737	1.56489308717367	1
287	2287	95	9	M	1	4454416.28778648	5262108.79971902	used	0.630284969609523	-1.66366038232835	-0.187276290944733	0.448738457291402	1
288	2288	95	9	M	1	4454531.46800859	5261892.80055776	used	0.724337286261024	0.349932787623476	-0.187276290944733	1.71701193007764	1
289	2289	95	9	M	1	4454675.4394981	5262041.78572129	used	1.10602162003673	-0.755875061187833	5.33969248839737	-1.64723920529298	1
290	2290	95	9	M	1	4454656.03395267	5261933.07842357	used	0.404404120463084	0.505747434038685	-0.187276290944733	1.38984107028112	1
291	2291	95	9	M	1	4454447.17124051	5262036.39749671	used	0.313657316320782	-0.0352399351957267	-0.187276290944733	1.01172320447772	1
292	2292	95	9	M	1	4454477.16038677	5261937.50920992	used	0.220691025304856	-1.66366038232835	-0.187276290944733	1.30091658931919	1
293	2293	95	9	M	1	4454659.74488225	5262030.5493836	used	1.56655640817653	-1.66366038232835	5.33969248839737	-1.03276342714222	1
294	2294	95	9	M	1	4454373.63678152	5261908.31810286	used	0.00257962852143189	-0.435524500296931	-0.187276290944733	1.14583514292944	1
295	2295	95	9	M	1	4454653.65416206	5262024.09632062	used	1.56655640817653	-1.66366038232835	5.33969248839737	-1.03276342714222	1
296	2296	95	9	M	1	4454309.93365297	5261795.66478787	used	0.368045979472539	0.355345391554121	-0.187276290944733	1.46378168918291	1
297	2297	95	9	M	1	4454591.01151994	5261952.50786004	used	-0.607836683770427	0.483118193156097	-0.187276290944733	0.21850775100785	1
298	2298	95	9	M	1	4454346.34455429	5261879.56519879	used	0.321127175405017	0.554764347957552	-0.187276290944733	1.41608631628315	1
299	2299	95	9	M	1	4454372.26848949	5261926.38446918	used	-0.0604747702190207	-1.59125949829633	-0.187276290944733	1.01343843271366	1
300	2300	95	9	M	1	4454650.40927424	5262075.25461543	used	1.42852879142151	-1.66366038232835	5.33969248839737	1.53236837843232	1
301	2301	95	9	M	1	4454392.26448762	5262038.03579451	used	0.609575584213892	-0.812295195248392	-0.187276290944733	1.27075707639219	1
302	2302	95	9	M	1	4454485.93259575	5262098.36873549	used	0.390787605942557	-1.66366038232835	-0.187276290944733	0.371331053746741	1
303	2303	95	9	M	1	4454534.42983293	5261963.76214757	used	-0.207729859960444	-1.66366038232835	-0.187276290944733	0.65480104370732	1
304	2304	95	9	M	1	4454694.1318619	5261935.31333585	used	0.702102471754275	0.599878784273418	-0.187276290944733	1.51718395095861	1
305	2305	95	9	M	1	4454532.27370864	5261925.15581553	used	0.113641353575638	-0.956469355793765	-0.187276290944733	1.10218199589329	1
306	2306	95	9	M	1	4454486.05681586	5261863.51742023	used	0.698025506552217	0.439380096148189	-0.187276290944733	1.64202111037784	1
307	2307	95	9	M	1	4454524.1367471	5261907.62881999	used	0.550578177790244	0.0864746225611093	-0.187276290944733	1.60207478319545	1
308	2308	95	9	M	1	4454577.53209546	5261909.30700702	used	0.537758082069139	0.240952574224513	-0.187276290944733	1.55477056770593	1
309	2309	95	9	M	1	4454436.65946703	5261850.64706332	used	0.854393225189849	0.403396944501862	-0.187276290944733	1.71206631211256	1
310	2310	95	9	M	1	4454574.77434707	5261992.62472086	used	0.186078015163201	-1.66366038232835	5.33969248839737	-0.269551115889359	1
311	2311	95	9	M	1	4454518.056261	5262048.76616264	used	0.303066693915928	-0.0659372172607282	-0.187276290944733	0.827771209559232	1
312	2312	95	9	M	1	4454602.48474446	5261980.43056675	used	0.583690724927345	0.436678709680395	-0.187276290944733	-0.768431975380791	1
313	2313	95	9	M	1	4454448.5700364	5261830.41019609	used	0.738448129691537	0.571117780800047	-0.187276290944733	1.66067020314333	1
314	2314	95	9	M	1	4454447.0900824	5261984.59953973	used	-0.00275313184084269	-1.66366038232835	-0.187276290944733	0.702687756610025	1
315	2315	95	9	M	1	4454347.29971301	5261908.48250975	used	0.0292484235541178	0.162637585297975	-0.187276290944733	1.21012289056461	1
316	2316	95	9	M	1	4454384.94019605	5261899.23916865	used	0.00257962852143189	-0.435524500296931	-0.187276290944733	1.14583514292944	1
317	2317	95	9	M	1	4454540.97279426	5261876.49665371	used	0.724337286261024	0.349932787623476	-0.187276290944733	1.71701193007764	1
318	2318	95	9	M	1	4454639.34377739	5262009.07166324	used	1.42736287424493	-1.66366038232835	5.33969248839737	-1.3535232748307	1
319	2319	95	9	M	1	4454436.64764103	5261970.18130338	used	0.0365934521055278	-1.66366038232835	-0.187276290944733	0.929980082344057	1
320	2320	95	9	M	1	4454500.62826037	5261913.51739272	used	0.640129105428085	0.00435792373090385	-0.187276290944733	1.66465787441659	1
321	2321	95	9	M	1	4454556.91815895	5261979.04980233	used	-0.180199734251267	-1.66366038232835	5.33969248839737	0.350433803214041	1
322	2322	95	9	M	1	4454649.94978573	5262040.41160631	used	1.56655640817653	-1.66366038232835	5.33969248839737	-1.03276342714222	1
323	2323	95	9	M	1	4454566.98936837	5262082.05666538	used	0.506185943707096	0.0226583210292226	-0.187276290944733	0.779639000999894	1
324	2324	95	9	M	1	4454400.56435889	5262013.37340704	used	0.412620466133611	-1.61493050741835	-0.187276290944733	1.08692825317223	1
325	2325	95	9	M	1	4454539.62182248	5261876.98636509	used	0.724337286261024	0.349932787623476	-0.187276290944733	1.71701193007764	1
326	2326	95	9	M	1	4454531.15320302	5262127.39167122	used	0.147203290630908	0.0849844787995037	-0.187276290944733	0.170651107957053	1
327	2327	95	9	M	1	4454674.66372593	5262011.28284871	used	0.697865723470202	0.570928427286561	-0.187276290944733	-1.14543999935319	1
328	2328	95	9	M	1	4454521.38418265	5261978.08665636	used	-0.0894104877278046	-1.66366038232835	-0.187276290944733	0.616474449294194	1
329	2329	95	9	M	1	4454405.81109498	5261967.98513496	used	-0.0192906808294695	-1.66366038232835	-0.187276290944733	0.931741637101424	1
330	2330	95	9	M	1	4454577.00056385	5261852.95754411	used	0.976085518419414	0.253922007594615	-0.187276290944733	1.89875032511844	1
331	2331	95	9	M	1	4454395.15630427	5262045.70763207	used	0.609575584213892	-0.812295195248392	-0.187276290944733	1.27075707639219	1
332	2332	95	9	M	1	4454363.09881141	5261918.09099119	used	0.0292484235541178	0.162637585297975	-0.187276290944733	1.21012289056461	1
333	2333	95	9	M	1	4454558.85541533	5262011.280416	used	0.509089501900601	-1.66366038232835	5.33969248839737	0.369655619444179	1
334	2334	95	9	M	1	4454606.48351767	5262028.69439513	used	1.3249394220622	-1.66366038232835	5.33969248839737	0.492678614331965	1
335	2335	95	9	M	1	4454355.61172332	5261978.81649851	used	0.320043646380098	-1.66366038232835	-0.187276290944733	1.17095837953187	1
336	2336	95	9	M	1	4454645.05450198	5261994.87645913	used	0.638993147579379	0.579569444506961	-0.187276290944733	-0.665116402391288	1
337	2337	95	9	M	1	4454683.04377165	5261909.6692918	used	0.819278396306239	0.531976101415783	-0.187276290944733	1.79468809227382	1
338	2338	95	9	M	1	4454595.21380009	5261912.54871743	used	0.688091492750021	0.447427620471353	-0.187276290944733	1.69667204394758	1
339	2339	95	9	M	1	4454460.03439322	5261915.31274145	used	0.571679531058945	-0.443676211795969	-0.187276290944733	1.53322549387945	1
340	2340	95	9	M	1	4454448.83465218	5261804.02422901	used	0.708269100075819	0.574973026883318	-0.187276290944733	1.65450822725492	1
341	2341	95	9	M	1	4454469.96146725	5261946.73859305	used	-0.0204491081740834	-1.66366038232835	-0.187276290944733	0.883463168383464	1
342	2342	95	9	M	1	4454675.08326257	5262026.40339291	used	1.10602162003673	-0.755875061187833	5.33969248839737	-1.64723920529298	1
343	2343	95	9	M	1	4454383.88178687	5261882.28882833	used	0.278789651892165	0.426863743419837	-0.187276290944733	1.36682182570482	1
344	2344	95	9	M	1	4454417.57741039	5262006.96925191	used	0.212734327142605	-1.26822960388986	-0.187276290944733	0.895004605871479	1
345	2345	95	9	M	1	4454694.25993082	5262044.9859736	used	1.02688655205779	0.764062599523977	-0.187276290944733	-1.49772771276533	1
346	2346	95	9	M	1	4454553.76566092	5261851.93958163	used	0.809726363934486	0.340382617077602	-0.187276290944733	1.76541451796874	1
347	2347	95	9	M	1	4454640.49360166	5262049.08563606	used	1.43864256119098	-1.66366038232835	5.33969248839737	1.35677081563615	1
348	2348	95	9	M	1	4454373.78368688	5262071.00588551	used	0.246618326972563	-1.66366038232835	-0.187276290944733	1.06045770768277	1
349	2349	95	9	M	1	4454563.66361945	5262120.9420017	used	0.382708573858137	0.177266960811697	-0.187276290944733	0.599636977838827	1
350	2350	95	9	M	1	4454478.43927986	5261816.42636636	used	0.676746893926905	0.591076837938283	-0.187276290944733	1.65007673893027	1
351	2351	95	9	M	1	4454434.8163473	5261895.95886131	used	0.646557877868561	0.406723881459469	-0.187276290944733	1.54626334283693	1
352	2352	95	9	M	1	4454667.84030605	5261984.34871532	used	0.4729984982503	0.635125893594184	-0.187276290944733	-0.460822327191015	1
353	2353	95	9	M	1	4454590.67419687	5262071.72120349	used	1.07060220465302	-1.3903579984522	-0.187276290944733	1.03157459264875	1
354	2354	95	9	M	1	4454664.63960252	5261936.6919241	used	0.404404120463084	0.505747434038685	-0.187276290944733	1.38984107028112	1
355	2355	95	9	M	1	4454348.59692939	5261827.61120101	used	0.296108640016275	0.531467881714801	-0.187276290944733	1.38050006776051	1
356	2356	95	9	M	1	4454482.61089545	5261935.91825431	used	0.220691025304856	-1.66366038232835	-0.187276290944733	1.30091658931919	1
357	2357	95	9	M	1	4454409.02881369	5262014.52017251	used	0.412620466133611	-1.61493050741835	-0.187276290944733	1.08692825317223	1
358	2358	95	9	M	1	4454701.89428207	5261921.86199887	used	0.702102471754275	0.599878784273418	-0.187276290944733	1.51718395095861	1
359	2359	95	9	M	1	4454467.76852066	5261977.96385118	used	-0.0800731638725111	-1.66366038232835	-0.187276290944733	0.652622600124146	1
360	2360	95	9	M	1	4454416.61624254	5262089.27389325	used	0.472673938864956	-1.66366038232835	-0.187276290944733	1.04461842565637	1
361	2361	95	9	M	1	4454500.48297787	5262062.02113845	used	0.171829858146581	0.144598777955082	-0.187276290944733	0.783558603702904	1
362	2362	95	9	M	1	4454579.45438175	5261926.71284731	used	-0.221531123669551	0.184048423945367	-0.187276290944733	0.991208185147154	1
363	2363	95	9	M	1	4454393.17751318	5261837.51197101	used	0.646590333807095	0.405384515241616	-0.187276290944733	1.67786377544859	1
364	2364	95	9	M	1	4454593.84352901	5261950.52345468	used	-0.133917565901151	0.575000596412934	-0.187276290944733	0.345049878510388	1
365	2365	95	9	M	1	4454430.31670523	5261931.54338119	used	0.185578693031902	-1.26996709869285	-0.187276290944733	1.12675001237772	1
366	2366	95	9	M	1	4454369.67980263	5261788.66506248	used	0.629900491568422	0.550822118939756	-0.187276290944733	1.61857560196385	1
367	2367	95	9	M	1	4454532.34935949	5262011.0091181	used	0.11926122416341	-1.66366038232835	-0.187276290944733	0.569238801045761	1
368	2368	95	9	M	1	4454463.69339551	5262033.15932952	used	0.313657316320782	-0.0352399351957267	-0.187276290944733	1.01172320447772	1
369	2369	95	9	M	1	4454560.44975207	5262086.4967121	used	0.506185943707096	0.0226583210292226	-0.187276290944733	0.779639000999894	1
370	2370	95	9	M	1	4454622.26591686	5261966.3802867	used	0.167318482690293	0.588827890960387	-0.187276290944733	0.511764168753907	1
371	2371	95	9	M	1	4454367.06637242	5261991.31676657	used	0.320043646380098	-1.66366038232835	-0.187276290944733	1.17095837953187	1
372	2372	95	9	M	1	4454608.38837039	5261878.98111847	used	1.10311806184322	0.373055715431745	-0.187276290944733	1.98921739447003	1
373	2373	95	9	M	1	4454450.41525737	5261806.03415365	used	0.708269100075819	0.574973026883318	-0.187276290944733	1.65450822725492	1
374	2374	95	9	M	1	4454446.77364257	5261813.28573485	used	0.708269100075819	0.574973026883318	-0.187276290944733	1.65450822725492	1
375	2375	95	9	M	1	4454566.23810908	5262038.42146946	used	0.918578588557694	-1.66366038232835	5.33969248839737	0.811314223958039	1
376	2376	95	9	M	1	4454402.69949469	5262081.40206286	used	0.472673938864956	-1.66366038232835	-0.187276290944733	1.04461842565637	1
377	2377	95	9	M	1	4454605.54836034	5261941.96521975	used	0.236958940342581	0.515798985332459	-0.187276290944733	1.21554862881856	1
378	2378	95	9	M	1	4454411.42184033	5261912.18679321	used	0.15520992100629	-0.367331589367835	-0.187276290944733	1.20370739041897	1
379	2379	95	9	M	1	4454579.86016456	5261991.78988358	used	0.186078015163201	-1.66366038232835	5.33969248839737	-0.269551115889359	1
380	2380	95	9	M	1	4454607.25575043	5261966.78600322	used	-0.133917565901151	0.575000596412934	-0.187276290944733	0.345049878510388	1
381	2381	95	9	M	1	4454389.11110935	5261886.57967002	used	0.278789651892165	0.426863743419837	-0.187276290944733	1.36682182570482	1
382	2382	95	9	M	1	4454545.82562465	5262089.05176223	used	0.506185943707096	0.0226583210292226	-0.187276290944733	0.779639000999894	1
383	2383	95	9	M	1	4454382.68343327	5262080.44873653	used	-0.00191177404960368	-1.66366038232835	-0.187276290944733	0.872522230326113	1
384	2384	95	9	M	1	4454422.65057004	5262113.35145551	used	0.843982358752262	-1.66366038232835	-0.187276290944733	0.437505921457867	1
385	2385	95	9	M	1	4454579.0844419	5262089.37172657	used	1.07060220465302	-1.3903579984522	-0.187276290944733	1.03157459264875	1
386	2386	95	9	M	1	4454529.88610799	5261946.84105892	used	-0.207729859960444	-1.66366038232835	-0.187276290944733	0.65480104370732	1
387	2387	95	9	M	1	4454437.08041844	5261840.34049173	used	0.74011336899942	0.431220797685575	-0.187276290944733	1.72995802359979	1
388	2388	95	9	M	1	4454611.80497155	5262030.03228395	used	1.3249394220622	-1.66366038232835	5.33969248839737	0.492678614331965	1
389	2389	95	9	M	1	4454401.79143026	5261965.00200294	used	-0.0192906808294695	-1.66366038232835	-0.187276290944733	0.931741637101424	1
390	2390	95	9	M	1	4454540.55584692	5261932.3593659	used	0.113641353575638	-0.956469355793765	-0.187276290944733	1.10218199589329	1
391	2391	95	9	M	1	4454339.56983785	5261934.16575004	used	0.465863184994036	0.32461754791753	-0.187276290944733	1.44330756086157	1
392	2392	95	9	M	1	4454375.0624595	5261942.30967998	used	-0.0604747702190207	-1.59125949829633	-0.187276290944733	1.01343843271366	1
393	2393	95	9	M	1	4454521.91314976	5261987.72954817	used	-0.0894104877278046	-1.66366038232835	-0.187276290944733	0.616474449294194	1
394	2394	95	9	M	1	4454527.97016362	5262008.57472145	used	0.11926122416341	-1.66366038232835	-0.187276290944733	0.569238801045761	1
395	2395	95	9	M	1	4454537.00666386	5262058.11755668	used	0.303066693915928	-0.0659372172607282	-0.187276290944733	0.827771209559232	1
396	2396	95	9	M	1	4454377.04283131	5261916.3063473	used	0.00257962852143189	-0.435524500296931	-0.187276290944733	1.14583514292944	1
397	2397	95	9	M	1	4454698.13360389	5261942.32932308	used	0.702102471754275	0.599878784273418	-0.187276290944733	1.51718395095861	1
398	2398	95	9	M	1	4454455.76785399	5262089.67566061	used	0.674689686745953	-0.699474108253498	-0.187276290944733	0.898891695235443	1
399	2399	95	9	M	1	4454411.69622271	5261849.51252955	used	0.606821822659777	0.526140123545841	-0.187276290944733	1.60276653939062	1
400	2400	95	9	M	1	4454502.09540954	5261913.87196471	used	0.640129105428085	0.00435792373090385	-0.187276290944733	1.66465787441659	1
401	2401	95	9	M	1	4454442.80506603	5262081.31294685	used	0.674689686745953	-0.699474108253498	-0.187276290944733	0.898891695235443	1
402	2402	95	9	M	1	4454399.13983679	5262024.09719105	used	0.609575584213892	-0.812295195248392	-0.187276290944733	1.27075707639219	1
403	2403	95	9	M	1	4454494.64381053	5261857.25748441	used	0.701286080069601	0.422658642142913	-0.187276290944733	1.6507170322943	1
404	2404	95	9	M	1	4454683.40307485	5262012.51870501	used	0.697865723470202	0.570928427286561	-0.187276290944733	-1.14543999935319	1
405	2405	95	9	M	1	4454449.18789696	5262040.21140989	used	0.313657316320782	-0.0352399351957267	-0.187276290944733	1.01172320447772	1
406	2406	95	9	M	1	4454361.84729986	5261811.63399367	used	0.188736905512369	0.557684367206719	-0.187276290944733	1.30238746884143	1
407	2407	95	9	M	1	4454523.31857249	5261982.82737989	used	-0.0894104877278046	-1.66366038232835	-0.187276290944733	0.616474449294194	1
408	2408	95	9	M	1	4454469.72814311	5261911.15457093	used	0.610486847103512	-0.540616662009553	-0.187276290944733	1.63488692581144	1
409	2409	95	9	M	1	4454634.80718217	5261929.17259694	used	0.41151696422344	0.531117812803863	-0.187276290944733	1.32563689987945	1
410	2410	95	9	M	1	4454596.33211031	5261948.64177555	used	-0.133917565901151	0.575000596412934	-0.187276290944733	0.345049878510388	1
411	2411	95	9	M	1	4454484.5906924	5261942.74364755	used	0.220691025304856	-1.66366038232835	-0.187276290944733	1.30091658931919	1
412	2412	95	9	M	1	4454623.52517453	5262102.47042009	used	1.34238823394045	-1.09967612505382	-0.187276290944733	1.24575631334911	1
413	2413	95	9	M	1	4454426.28904981	5261926.31972412	used	0.185578693031902	-1.26996709869285	-0.187276290944733	1.12675001237772	1
414	2414	95	9	M	1	4454543.86481356	5262019.54847189	used	0.509089501900601	-1.66366038232835	5.33969248839737	0.369655619444179	1
415	2415	95	9	M	1	4454427.76189558	5261908.19798986	used	0.425520453395724	-0.109758236574768	-0.187276290944733	1.36030270175774	1
416	2416	95	9	M	1	4454670.69707571	5262000.04473127	used	0.697865723470202	0.570928427286561	-0.187276290944733	-1.14543999935319	1
417	2417	95	9	M	1	4454587.68892569	5262013.39164448	used	1.03687549129442	-1.66366038232835	5.33969248839737	-0.108061848884969	1
418	2418	95	9	M	1	4454506.75375242	5261879.70077553	used	0.70182784458206	0.22116043028496	-0.187276290944733	1.71406279070466	1
419	2419	95	9	M	1	4454549.91024853	5262008.94960623	used	0.509089501900601	-1.66366038232835	5.33969248839737	0.369655619444179	1
420	2420	95	9	M	1	4454601.32009165	5262078.6228545	used	1.49929272386922	-1.59934257315393	-0.187276290944733	1.35265418808257	1
421	2421	95	9	M	1	4454557.53717588	5261898.62743444	used	0.461626436709963	0.0791044751690906	-0.187276290944733	1.50458722622996	1
422	2422	95	9	M	1	4454444.50176412	5262105.17977113	used	0.698871857564769	-1.66366038232835	-0.187276290944733	0.395341556227275	1
423	2423	95	9	M	1	4454356.37314976	5261970.41988683	used	0.249694151301365	-1.07321755130862	-0.187276290944733	1.15459399710645	1
424	2424	95	9	M	1	4454680.31017813	5261933.03868338	used	0.59539982890631	0.53324622323367	-0.187276290944733	1.52216008757937	1
425	2425	95	9	M	1	4454385.01663207	5261898.89815893	used	0.00257962852143189	-0.435524500296931	-0.187276290944733	1.14583514292944	1
426	2426	95	9	M	1	4454345.66316719	5261959.01459227	used	0.249694151301365	-1.07321755130862	-0.187276290944733	1.15459399710645	1
427	2427	95	9	M	1	4454412.7838469	5261843.69703808	used	0.646590333807095	0.405384515241616	-0.187276290944733	1.67786377544859	1
428	2428	95	9	M	1	4454391.14239533	5261994.00990276	used	0.304444822998314	-1.66366038232835	-0.187276290944733	1.13856601803258	1
429	2429	95	9	M	1	4454631.32860676	5261877.92078492	used	1.16199063773404	0.312812660027097	-0.187276290944733	2.0478185989997	1
430	2430	95	9	M	1	4454511.8339573	5261882.24507046	used	0.70182784458206	0.22116043028496	-0.187276290944733	1.71406279070466	1
431	2431	95	9	M	1	4454660.97714844	5262038.06284687	used	1.56655640817653	-1.66366038232835	5.33969248839737	-1.03276342714222	1
432	2432	95	9	M	1	4454622.67203529	5262000.97303254	used	1.42736287424493	-1.66366038232835	5.33969248839737	-1.3535232748307	1
433	2433	95	9	M	1	4454378.79494164	5261955.71196068	used	0.106917981077696	-1.66366038232835	-0.187276290944733	1.0399519636299	1
434	2434	95	9	M	1	4454376.6778662	5261994.5870885	used	0.304444822998314	-1.66366038232835	-0.187276290944733	1.13856601803258	1
435	2435	95	9	M	1	4454703.40012814	5262025.95688495	used	1.02688655205779	0.764062599523977	-0.187276290944733	-1.49772771276533	1
436	2436	95	9	M	1	4454452.59881482	5261888.29232598	used	0.789039448034764	0.300810511083675	-0.187276290944733	1.66101219160833	1
437	2437	95	9	M	1	4454313.90295298	5261782.29144962	used	0.368045979472539	0.355345391554121	-0.187276290944733	1.46378168918291	1
438	2438	95	9	M	1	4454454.11182246	5261813.68941615	used	0.708269100075819	0.574973026883318	-0.187276290944733	1.65450822725492	1
439	2439	95	9	M	1	4454697.93823876	5261951.60736847	used	0.54255906436158	0.618945144317035	-0.187276290944733	0.80029050654054	1
440	2440	95	9	M	1	4454575.24604468	5261946.78608883	used	-0.607836683770427	0.483118193156097	-0.187276290944733	0.21850775100785	1
441	2441	95	9	M	1	4454624.53712195	5262063.25824265	used	1.43864256119098	-1.66366038232835	5.33969248839737	1.35677081563615	1
442	2442	95	9	M	1	4454560.36313015	5262120.32025991	used	0.382708573858137	0.177266960811697	-0.187276290944733	0.599636977838827	1
443	2443	95	9	M	1	4454651.33548966	5261887.32127716	used	1.0595796686046	0.414815645260389	-0.187276290944733	1.96669841648469	1
444	2444	95	9	M	1	4454501.08261847	5262118.14121753	used	0.146032380233012	-0.462730283095765	-0.187276290944733	0.384311256354631	1
445	2445	95	9	M	1	4454682.34259367	5262017.28708911	used	0.697865723470202	0.570928427286561	-0.187276290944733	-1.14543999935319	1
446	2446	95	9	M	1	4454545.99293337	5262069.77305624	used	0.81692658906782	-0.435164386673653	-0.187276290944733	1.11276528722114	1
447	2447	95	9	M	1	4454681.39756298	5261940.39869632	used	0.59539982890631	0.53324622323367	-0.187276290944733	1.52216008757937	1
448	2448	95	9	M	1	4454523.57142458	5262034.44073981	used	0.211585886240617	-1.11001656868603	-0.187276290944733	0.731205196313945	1
449	2449	95	9	M	1	4454440.77601276	5262052.37276902	used	0.718397849509221	-0.181553138605778	-0.187276290944733	1.29803197795345	1
450	2450	95	9	M	1	4454337.68782433	5261910.24487655	used	0.236294841907953	0.552664789361063	-0.187276290944733	1.37485471486675	1
451	2451	95	9	M	1	4454397.12198898	5261826.50908111	used	0.646590333807095	0.405384515241616	-0.187276290944733	1.67786377544859	1
452	2452	95	9	M	1	4454443.86960149	5262109.68221296	used	0.698871857564769	-1.66366038232835	-0.187276290944733	0.395341556227275	1
453	2453	95	9	M	1	4454669.23436292	5261895.68332524	used	0.909688158009913	0.515431391604246	-0.187276290944733	1.84208356452784	1
454	2454	95	9	M	1	4454472.07966671	5261923.50025297	used	0.220691025304856	-1.66366038232835	-0.187276290944733	1.30091658931919	1
455	2455	95	9	M	1	4454612.46648014	5261873.00961103	used	1.10311806184322	0.373055715431745	-0.187276290944733	1.98921739447003	1
456	2456	95	9	M	1	4454386.04089103	5261985.2272424	used	0.304444822998314	-1.66366038232835	-0.187276290944733	1.13856601803258	1
457	2457	95	9	M	1	4454535.8572853	5261951.88871184	used	-0.207729859960444	-1.66366038232835	-0.187276290944733	0.65480104370732	1
458	2458	95	9	M	1	4454557.43190171	5261902.50919444	used	0.461626436709963	0.0791044751690906	-0.187276290944733	1.50458722622996	1
459	2459	95	9	M	1	4454582.53599044	5262050.9158665	used	1.35462412276793	-1.52102228804595	-0.187276290944733	1.46708588219701	1
460	2460	95	9	M	1	4454373.23992006	5261842.25473768	used	0.402591581126468	0.462925329309335	-0.187276290944733	1.48663178460884	1
461	2461	95	9	M	1	4454571.153613	5262058.68719221	used	1.35462412276793	-1.52102228804595	-0.187276290944733	1.46708588219701	1
462	2462	95	9	M	1	4454624.96158161	5262022.23647322	used	1.42747022850316	-1.66366038232835	5.33969248839737	-0.183701638821504	1
463	2463	95	9	M	1	4454638.00316451	5262065.48401102	used	1.43864256119098	-1.66366038232835	5.33969248839737	1.35677081563615	1
464	2464	95	9	M	1	4454344.79964002	5261967.06325915	used	0.249694151301365	-1.07321755130862	-0.187276290944733	1.15459399710645	1
465	2465	95	9	M	1	4454465.3414692	5261934.09064041	used	0.292650834257028	-1.66366038232835	-0.187276290944733	1.25415243435401	1
466	2466	95	9	M	1	4454453.30954204	5262022.39271752	used	0.313657316320782	-0.0352399351957267	-0.187276290944733	1.01172320447772	1
467	2467	95	9	M	1	4454599.2751822	5262095.62033832	used	1.49929272386922	-1.59934257315393	-0.187276290944733	1.35265418808257	1
468	2468	95	9	M	1	4454615.83993391	5261987.18143489	used	0.583690724927345	0.436678709680395	-0.187276290944733	-0.768431975380791	1
469	2469	95	9	M	1	4454652.37839562	5262059.11036089	used	1.31671059333839	-1.66366038232835	5.33969248839737	0.599987443708177	1
470	2470	95	9	M	1	4454451.24197889	5262010.77856956	used	0.0813227286273028	-1.22784115130097	-0.187276290944733	0.758110034241679	1
471	2471	95	9	M	1	4454652.05510202	5261928.22120385	used	0.404404120463084	0.505747434038685	-0.187276290944733	1.38984107028112	1
472	2472	95	9	M	1	4454617.51650015	5262107.98996224	used	1.34238823394045	-1.09967612505382	-0.187276290944733	1.24575631334911	1
473	2473	95	9	M	1	4454434.14593551	5261965.70969187	used	0.0365934521055278	-1.66366038232835	-0.187276290944733	0.929980082344057	1
474	2474	95	9	M	1	4454615.93011852	5262022.39529625	used	1.3249394220622	-1.66366038232835	5.33969248839737	0.492678614331965	1
475	2475	95	9	M	1	4454651.9592927	5262079.98025891	used	1.42852879142151	-1.66366038232835	5.33969248839737	1.53236837843232	1
476	2476	95	9	M	1	4454414.85072832	5261894.32937711	used	0.366345787615465	0.423718252436214	-0.187276290944733	1.39464177449887	1
477	2477	95	9	M	1	4454414.95754399	5261854.56788547	used	0.606821822659777	0.526140123545841	-0.187276290944733	1.60276653939062	1
478	2478	95	9	M	1	4454395.17715898	5262017.77569487	used	0.412620466133611	-1.61493050741835	-0.187276290944733	1.08692825317223	1
479	2479	95	9	M	1	4454474.88282563	5261954.2030141	used	-0.0204491081740834	-1.66366038232835	-0.187276290944733	0.883463168383464	1
480	2480	95	9	M	1	4454416.99690676	5261895.97390203	used	0.366345787615465	0.423718252436214	-0.187276290944733	1.39464177449887	1
481	2481	95	9	M	1	4454435.70941623	5262110.70931676	used	0.843982358752262	-1.66366038232835	-0.187276290944733	0.437505921457867	1
482	2482	95	9	M	1	4454473.11267955	5262086.36458212	used	0.346450297293852	-0.0105601838332922	-0.187276290944733	0.747144711180043	1
483	2483	95	9	M	1	4454548.56566091	5262075.11164847	used	0.506185943707096	0.0226583210292226	-0.187276290944733	0.779639000999894	1
484	2484	95	9	M	1	4454619.11895855	5262064.87110775	used	1.43864256119098	-1.66366038232835	5.33969248839737	1.35677081563615	1
485	2485	95	9	M	1	4454433.1857965	5262106.77469965	used	0.843982358752262	-1.66366038232835	-0.187276290944733	0.437505921457867	1
486	2486	95	9	M	1	4454414.33498746	5262042.27858534	used	0.609575584213892	-0.812295195248392	-0.187276290944733	1.27075707639219	1
487	2487	95	9	M	1	4454546.53220504	5262121.21566628	used	0.382708573858137	0.177266960811697	-0.187276290944733	0.599636977838827	1
488	2488	95	9	M	1	4454571.37748539	5262098.55400892	used	0.686059251675634	0.334846698274178	-0.187276290944733	0.70505604418361	1
489	2489	95	9	M	1	4454369.72598149	5261966.28451386	used	0.106917981077696	-1.66366038232835	-0.187276290944733	1.0399519636299	1
490	2490	95	9	M	1	4454621.93748741	5261991.70164335	used	1.0417488752959	0.457046180548057	-0.187276290944733	-0.770602290629203	1
491	2491	95	9	M	1	4454522.17939869	5261952.73142083	used	-0.207729859960444	-1.66366038232835	-0.187276290944733	0.65480104370732	1
492	2492	95	9	M	1	4454572.01061859	5262087.67581535	used	1.07060220465302	-1.3903579984522	-0.187276290944733	1.03157459264875	1
493	2493	95	9	M	1	4454395.14972572	5261905.14009339	used	0.15520992100629	-0.367331589367835	-0.187276290944733	1.20370739041897	1
494	2494	95	9	M	1	4454619.59094632	5261873.19749522	used	1.16199063773404	0.312812660027097	-0.187276290944733	2.0478185989997	1
495	2495	95	9	M	1	4454720.90030344	5262005.77119571	used	0.325308998254647	0.726895026690584	-0.187276290944733	-0.0216332778324389	1
496	2496	95	9	M	1	4454353.49913194	5261942.25125698	used	0.196788474879567	-0.590878479106813	-0.187276290944733	1.20698305946078	1
497	2497	95	9	M	1	4454648.72805547	5262034.95092175	used	1.56655640817653	-1.66366038232835	5.33969248839737	-1.03276342714222	1
498	2498	95	9	M	1	4454702.20572094	5262010.18240017	used	0.426231987432825	0.739580002355889	-0.187276290944733	-0.526682633333578	1
499	2499	95	9	M	1	4454466.46816744	5262085.43858053	used	0.674689686745953	-0.699474108253498	-0.187276290944733	0.898891695235443	1
500	2500	95	9	M	1	4454521.97166386	5262084.70266813	used	0.187433674749678	0.0172266962603152	-0.187276290944733	0.678195986897692	1
501	2501	97	9	F	1	4449767.3692027	5261237.93845281	used	-0.158808774146413	-1.66366038232835	-0.187276290944733	0.40047721765111	1
502	2502	97	9	F	1	4449687.74797988	5260830.89663482	used	-0.130974061937143	-1.66366038232835	-0.187276290944733	-0.360608337251589	1
503	2503	97	9	F	1	4449370.92244728	5261630.00040772	used	0.725952593355777	-1.66366038232835	-0.187276290944733	1.5594341374415	1
504	2504	97	9	F	1	4450182.13441684	5261164.47395544	used	-0.464990608448375	-1.66366038232835	-0.187276290944733	-0.243602404504878	1
505	2505	97	9	F	1	4449320.63249931	5261289.46059566	used	0.298867394791702	-0.409701040890002	-0.187276290944733	0.482868537081697	1
506	2506	97	9	F	1	4449396.6987892	5260808.81765211	used	1.20322216272607	0.556524096072727	-0.187276290944733	0.029079888948792	1
507	2507	97	9	F	1	4449465.23126987	5261199.98443938	used	0.684618707326836	-1.66366038232835	-0.187276290944733	-0.078734979133409	1
508	2508	97	9	F	1	4449286.06491549	5261574.78442772	used	0.703575472041607	-1.66366038232835	-0.187276290944733	1.23498083427789	1
509	2509	97	9	F	1	4449879.84553753	5261111.45438899	used	-0.31261497025048	-1.66366038232835	-0.187276290944733	0.296014040980928	1
510	2510	97	9	F	1	4450193.34998651	5260991.26758615	used	1.26234190307188	-1.66366038232835	-0.187276290944733	-0.344532585510838	1
511	2511	97	9	F	1	4450096.24788045	5260941.52987211	used	0.0651846373437153	-1.66366038232835	5.33969248839737	-0.685186357993352	1
512	2512	97	9	F	1	4449844.4208057	5260995.46812601	used	-0.740039707863838	-1.66366038232835	-0.187276290944733	-0.155865682693358	1
513	2513	97	9	F	1	4449501.30393498	5261006.37530218	used	0.984294374257971	0.0907483270861473	-0.187276290944733	-0.273090207804653	1
514	2514	97	9	F	1	4449561.88615109	5260816.97994287	used	0.0425578549638958	-0.351462546749173	-0.187276290944733	-0.255684899858921	1
515	2515	97	9	F	1	4449687.41013805	5261308.84123183	used	0.0406829003608676	-1.66366038232835	-0.187276290944733	0.582145000900362	1
516	2516	97	9	F	1	4449553.11640806	5260856.73150506	used	0.0919982357944779	-1.66366038232835	-0.187276290944733	-0.545751706684117	1
517	2517	97	9	F	1	4449694.69678275	5261462.18600633	used	1.86215510990561	-1.66366038232835	5.33969248839737	-1.81499586720226	1
518	2518	97	9	F	1	4449973.20745558	5260764.14882951	used	0.690360911836776	-1.66366038232835	-0.187276290944733	-0.427244575227829	1
519	2519	97	9	F	1	4449250.60079056	5261203.62862615	used	0.494376975301872	-1.66366038232835	-0.187276290944733	0.670985056888361	1
520	2520	97	9	F	1	4450002.8388647	5261203.82866668	used	0.751760057711972	-1.66366038232835	5.33969248839737	-0.0954306909345223	1
521	2521	97	9	F	1	4450184.31930895	5261078.27979943	used	1.08224639675492	-1.66366038232835	-0.187276290944733	-1.45834967087707	1
522	2522	97	9	F	1	4450088.03471122	5261122.24935794	used	0.720919426272282	-1.66366038232835	-0.187276290944733	-0.917978474601702	1
523	2523	97	9	F	1	4450132.40205109	5260797.58776545	used	1.33971935714865	-1.66366038232835	-0.187276290944733	-0.477649875096581	1
524	2524	97	9	F	1	4449715.25881172	5260931.63613307	used	0.0253736838152366	-1.66366038232835	-0.187276290944733	0.272014621459909	1
525	2525	97	9	F	1	4450215.52161253	5261116.12613374	used	0.705460413087261	-1.66366038232835	-0.187276290944733	-1.25228401763546	1
526	2526	97	9	F	1	4449461.34688116	5261012.87547985	used	0.884397492059613	-1.01281399422381	-0.187276290944733	-0.363194194914527	1
527	2527	97	9	F	1	4449812.69205077	5261207.0475271	used	-0.0323379681203154	-1.66366038232835	-0.187276290944733	0.707269943263811	1
528	2528	97	9	F	1	4449855.26599121	5260593.13043445	used	0.354846398931647	-1.66366038232835	-0.187276290944733	-0.376036814236484	1
529	2529	97	9	F	1	4449936.63269815	5260710.5420332	used	0.000779572238098565	-1.66366038232835	-0.187276290944733	-0.0555379708678969	1
530	2530	97	9	F	1	4449189.1885591	5261667.05471693	used	1.60810000950062	-1.66366038232835	5.33969248839737	-2.14991018760271	1
531	2531	97	9	F	1	4450254.76943049	5260860.76774218	used	0.549117660556194	-1.66366038232835	5.33969248839737	-0.666099133024082	1
532	2532	97	9	F	1	4450391.76888498	5260981.02540537	used	-0.376206140282079	-1.66366038232835	-0.187276290944733	-0.100771916947135	1
533	2533	97	9	F	1	4449897.67814051	5260961.03503136	used	0.494786419449537	-1.66366038232835	-0.187276290944733	-0.924504480206434	1
534	2534	97	9	F	1	4449836.72583862	5261027.9571372	used	-0.56741156402045	-1.66366038232835	-0.187276290944733	-0.296633306102856	1
535	2535	97	9	F	1	4449969.89181639	5260759.55743372	used	0.690360911836776	-1.66366038232835	-0.187276290944733	-0.427244575227829	1
536	2536	97	9	F	1	4449516.69473273	5260872.11225278	used	0.0968865994598963	-1.66366038232835	-0.187276290944733	-0.226598451788153	1
537	2537	97	9	F	1	4450526.27684467	5261182.53623882	used	1.75788416583707	-1.66366038232835	5.33969248839737	-2.15789949293285	1
538	2538	97	9	F	1	4449501.43006402	5261256.82238544	used	1.46440009333404	-1.66366038232835	-0.187276290944733	-0.169368168209989	1
539	2539	97	9	F	1	4449788.59125558	5261307.94529097	used	-0.105321387441651	-1.66366038232835	-0.187276290944733	0.242517493015346	1
540	2540	97	9	F	1	4450473.87195936	5260943.97418222	used	1.09585791805413	-1.66366038232835	5.33969248839737	-0.860865503339651	1
541	2541	97	9	F	1	4449412.41847207	5261442.8695459	used	0.468559524503051	-1.66366038232835	-0.187276290944733	1.38487879670984	1
542	2542	97	9	F	1	4449871.47634311	5260897.83444896	used	0.656878866322513	-1.66366038232835	-0.187276290944733	-0.841310724586798	1
543	2543	97	9	F	1	4449610.27062413	5260911.2697059	used	0.322837353704717	-1.66366038232835	-0.187276290944733	0.0707403597580249	1
544	2544	97	9	F	1	4449167.80008827	5261476.91123278	used	0.387759217216228	-1.66366038232835	-0.187276290944733	1.31123797871963	1
545	2545	97	9	F	1	4449795.48256182	5260899.46813066	used	-0.295490717757577	-1.66366038232835	-0.187276290944733	-0.149217477798238	1
546	2546	97	9	F	1	4449695.7886462	5260972.12989888	used	-0.258021585024891	-1.66366038232835	-0.187276290944733	0.176975070835846	1
547	2547	97	9	F	1	4449932.50658101	5261052.88027082	used	-0.313910711181201	-1.66366038232835	-0.187276290944733	-0.192871821644411	1
548	2548	97	9	F	1	4450507.16263429	5260983.87058233	used	1.46651721917075	-1.66366038232835	5.33969248839737	-0.998846529137853	1
549	2549	97	9	F	1	4449755.83700111	5261307.29121666	used	-0.0289875166192983	-1.66366038232835	-0.187276290944733	0.308304581811199	1
550	2550	97	9	F	1	4450207.39393907	5260856.26598306	used	0.540636674156079	-1.66366038232835	5.33969248839737	-0.122011592281821	1
551	2551	97	9	F	1	4449191.95358418	5261215.4391469	used	0.5888811784822	0.284262381795597	-0.187276290944733	1.59178471032404	1
552	2552	97	9	F	1	4449964.68682332	5261125.82537575	used	3.39992496749947	-1.66366038232835	5.33969248839737	-1.0463754457098	1
553	2553	97	9	F	1	4450421.29157771	5261001.26970731	used	-0.0632035656665704	-1.66366038232835	5.33969248839737	0.0253539824684656	1
554	2554	97	9	F	1	4449825.06211136	5261252.4449444	used	1.99377642371605	-1.66366038232835	5.33969248839737	1.08553027932742	1
555	2555	97	9	F	1	4449679.52382948	5261297.28255111	used	0.0406829003608676	-1.66366038232835	-0.187276290944733	0.582145000900362	1
556	2556	97	9	F	1	4449933.56292574	5260933.646783	used	0.538681828012043	-1.66366038232835	-0.187276290944733	-1.00268569623368	1
557	2557	97	9	F	1	4449940.48028923	5261186.24308303	used	4.06177645253645	-1.66366038232835	5.33969248839737	-1.51888641642168	1
558	2558	97	9	F	1	4450317.32058906	5261140.52155147	used	0.436533003001526	-1.66366038232835	-0.187276290944733	-1.21255132104276	1
559	2559	97	9	F	1	4449823.36931601	5260888.09206298	used	0.0664404325039326	-1.66366038232835	-0.187276290944733	-0.488345467098554	1
560	2560	97	9	F	1	4450408.02214915	5261044.53115433	used	0.0306689950176638	-1.66366038232835	-0.187276290944733	-0.299179544367217	1
561	2561	97	9	F	1	4449315.81920061	5261382.42312872	used	0.933031467648147	-1.66366038232835	-0.187276290944733	1.39735065425908	1
562	2562	97	9	F	1	4450076.40009618	5261176.23824014	used	0.436847575944244	-1.66366038232835	5.33969248839737	-1.05638017912413	1
563	2563	97	9	F	1	4450221.16647489	5260952.77631847	used	1.23714610832653	-1.66366038232835	5.33969248839737	-0.647910413182009	1
564	2564	97	9	F	1	4449161.38627995	5261630.91155615	used	1.41792818257403	-1.66366038232835	5.33969248839737	-2.02638283702303	1
565	2565	97	9	F	1	4449178.21772142	5261620.86342225	used	-0.205215773029353	-1.66366038232835	5.33969248839737	-0.371938587637058	1
566	2566	97	9	F	1	4449323.97969774	5261544.02725075	used	0.409562118079404	-1.66366038232835	-0.187276290944733	1.45427233538527	1
567	2567	97	9	F	1	4449489.77483869	5261121.18671485	used	1.34337439514976	-0.159118701027414	-0.187276290944733	-1.07560583511976	1
568	2568	97	9	F	1	4449714.0562965	5261008.60212568	used	-0.468645646449485	-1.66366038232835	-0.187276290944733	-0.0283000956168204	1
569	2569	97	9	F	1	4449225.13504304	5261206.5828625	used	0.407804504177231	-1.66366038232835	-0.187276290944733	1.29522446110024	1
570	2570	97	9	F	1	4449356.16122512	5261260.39442507	used	0.240504127474805	-1.66366038232835	-0.187276290944733	-0.112531286060866	1
571	2571	97	9	F	1	4449950.34259274	5261085.56899566	used	1.33071158590002	-1.66366038232835	5.33969248839737	-0.0460473795607783	1
572	2572	97	9	F	1	4450104.07544969	5260876.15923715	used	0.00371059314882439	-1.66366038232835	-0.187276290944733	-0.469352640520103	1
573	2573	97	9	F	1	4449199.08017941	5261505.44899488	used	0.289010775919858	-1.66366038232835	-0.187276290944733	1.36122833457886	1
574	2574	97	9	F	1	4449628.62347509	5260987.41924291	used	0.286863690755272	-1.66366038232835	-0.187276290944733	0.429491657651967	1
575	2575	97	9	F	1	4450309.9621965	5261144.64703413	used	0.14887601977076	-1.66366038232835	-0.187276290944733	-1.08480092655134	1
576	2576	97	9	F	1	4449756.83536329	5260934.78693386	used	-0.176689499668234	-1.66366038232835	-0.187276290944733	0.409322167349388	1
577	2577	97	9	F	1	4449590.11394692	5260786.4004045	used	0.336029444413639	0.378161635060074	-0.187276290944733	0.142154581261665	1
578	2578	97	9	F	1	4449773.54421517	5261088.88628931	used	-0.966894235166309	-1.66366038232835	-0.187276290944733	0.231854140083455	1
579	2579	97	9	F	1	4449876.70042929	5260767.79076412	used	0.317274905162044	-1.66366038232835	-0.187276290944733	-0.615718567229205	1
580	2580	97	9	F	1	4449638.82149894	5261000.03994109	used	-0.0835933848981699	-1.66366038232835	-0.187276290944733	0.1294970685571	1
581	2581	97	9	F	1	4449710.30367135	5260932.99418298	used	0.0253736838152366	-1.66366038232835	-0.187276290944733	0.272014621459909	1
582	2582	97	9	F	1	4450221.91385175	5260847.87142424	used	0.633780224528616	-1.66366038232835	5.33969248839737	-0.335335050592123	1
583	2583	97	9	F	1	4449998.69521976	5260978.62162848	used	1.5385644094959	-1.66366038232835	5.33969248839737	-1.4242957381247	1
584	2584	97	9	F	1	4449110.73689169	5261609.3871494	used	1.30229516340778	-1.66366038232835	5.33969248839737	-1.82824634940774	1
585	2585	97	9	F	1	4450441.91588763	5260959.1776092	used	-0.0978290588615077	-1.66366038232835	5.33969248839737	-0.502974724321345	1
586	2586	97	9	F	1	4449986.88194442	5260844.83712373	used	0.664488535603512	-1.66366038232835	-0.187276290944733	-0.797735370202357	1
587	2587	97	9	F	1	4450005.61921605	5260667.28315129	used	0.422057654415164	-1.66366038232835	-0.187276290944733	0.982841086785394	1
588	2588	97	9	F	1	4449636.72268231	5261312.39032836	used	0.954442400638253	-1.66366038232835	-0.187276290944733	0.125633111286924	1
589	2589	97	9	F	1	4450070.1605672	5260796.72636824	used	1.10980398518132	-1.66366038232835	-0.187276290944733	-0.964454497553065	1
590	2590	97	9	F	1	4449214.15068701	5261384.58134294	used	0.990842984009959	-1.66366038232835	-0.187276290944733	1.69571479539493	1
591	2591	97	9	F	1	4450072.86690979	5260912.05833498	used	-0.239788837400503	-1.66366038232835	-0.187276290944733	-0.410452432952206	1
592	2592	97	9	F	1	4449274.58148736	5261394.88143304	used	0.78389892669304	-1.66366038232835	-0.187276290944733	1.51215475576003	1
593	2593	97	9	F	1	4449822.95645662	5260604.4785373	used	0.703740248344936	-1.66366038232835	-0.187276290944733	-0.336041667178447	1
594	2594	97	9	F	1	4449331.2267158	5261663.84816715	used	0.517470623874456	-1.66366038232835	5.33969248839737	0.0845152457816824	1
595	2595	97	9	F	1	4450049.7191613	5260869.38914201	used	0.933051440533399	-1.66366038232835	-0.187276290944733	-1.02213405862837	1
596	2596	97	9	F	1	4450134.95208281	5260752.80479886	used	1.38111565844401	-1.66366038232835	5.33969248839737	-0.187990208082186	1
597	2597	97	9	F	1	4449373.61013815	5261696.42228391	used	1.02677919779956	-1.66366038232835	5.33969248839737	0.758208920670096	1
598	2598	97	9	F	1	4450105.12654735	5261134.6217914	used	0.501477336008946	-1.66366038232835	5.33969248839737	-0.719385603429746	1
599	2599	97	9	F	1	4450045.81149731	5260876.13883703	used	0.361737044343574	-1.66366038232835	-0.187276290944733	-0.627998486370493	1
600	2600	97	9	F	1	4449391.18667095	5261686.84518981	used	1.02677919779956	-1.66366038232835	5.33969248839737	0.758208920670096	1
601	2601	97	9	F	1	4450553.62652264	5261019.74034764	used	1.71945883122294	-1.66366038232835	5.33969248839737	-1.64321732519981	1
602	2602	97	9	F	1	4449445.61728312	5260911.18166023	used	0.208345285608485	-1.1074545258873	-0.187276290944733	-0.204757017878921	1
603	2603	97	9	F	1	4449463.13862655	5261419.14839652	used	1.24563208794796	-1.66366038232835	-0.187276290944733	0.0662047645445575	1
604	2604	97	9	F	1	4449917.44943498	5260922.55542272	used	0.538681828012043	-1.66366038232835	-0.187276290944733	-1.00268569623368	1
605	2605	97	9	F	1	4449731.3676496	5261215.35669037	used	-0.0845720562755162	-1.66366038232835	-0.187276290944733	0.318965528656266	1
606	2606	97	9	F	1	4450222.99355107	5260881.33303078	used	0.92574136453118	-1.66366038232835	5.33969248839737	-0.0318742066921524	1
607	2607	97	9	F	1	4450113.24117101	5261000.77406753	used	1.27596091420307	-1.66366038232835	5.33969248839737	-1.37968474413089	1
608	2608	97	9	F	1	4450131.0133723	5260881.57081774	used	0.28241223395474	-1.66366038232835	-0.187276290944733	-0.163871593762616	1
609	2609	97	9	F	1	4449082.49852095	5261485.67648657	used	0.569732174746878	-1.66366038232835	-0.187276290944733	1.61810465721853	1
610	2610	97	9	F	1	4449130.30030646	5261245.3923757	used	0.473502813602912	-0.900071608618688	-0.187276290944733	1.58159706444403	1
611	2611	97	9	F	1	4450107.36597308	5261009.40524459	used	1.27596091420307	-1.66366038232835	5.33969248839737	-1.37968474413089	1
612	2612	97	9	F	1	4449073.20935262	5261462.83498895	used	0.698434950699883	-1.66366038232835	-0.187276290944733	1.63304992215533	1
613	2613	97	9	F	1	4449892.6111408	5260593.19908554	used	0.458912620926352	-1.66366038232835	-0.187276290944733	0.54399982294038	1
614	2614	97	9	F	1	4449589.67683533	5260675.1532041	used	0.726681603667474	0.515274095683337	-0.187276290944733	0.56390267394253	1
615	2615	97	9	F	1	4449108.54453976	5261545.9198709	used	0.724799159232476	-1.66366038232835	-0.187276290944733	1.4354877038843	1
616	2616	97	9	F	1	4449389.03152508	5260973.59808453	used	0.86035513143756	0.617215316621598	-0.187276290944733	-0.470001211820155	1
617	2617	97	9	F	1	4450198.70907698	5260779.66250711	used	0.856939768059475	-1.66366038232835	5.33969248839737	-0.880478726315453	1
618	2618	97	9	F	1	4449193.13237656	5261226.85503716	used	0.621926317131575	0.198326020809881	-0.187276290944733	1.61827041540716	1
619	2619	97	9	F	1	4450598.29237317	5261090.01196073	used	0.283221135807445	-1.66366038232835	5.33969248839737	-0.653363977269064	1
620	2620	97	9	F	1	4449090.06361025	5261534.99981119	used	0.589011002236337	-1.66366038232835	-0.187276290944733	1.29298862050289	1
621	2621	97	9	F	1	4449498.40158172	5260866.91917473	used	-0.0635530911584798	-1.66366038232835	-0.187276290944733	-0.369809213264961	1
622	2622	97	9	F	1	4449955.45993341	5260951.25103883	used	0.227192199454371	-1.66366038232835	-0.187276290944733	-0.81148572006213	1
623	2623	97	9	F	1	4449501.15327745	5261391.94802755	used	1.66264845573439	-1.66366038232835	-0.187276290944733	0.154146324755438	1
624	2624	97	9	F	1	4449845.64742684	5260876.82793304	used	0.416897160188188	-1.66366038232835	-0.187276290944733	-0.631663068803746	1
625	2625	97	9	F	1	4449693.21899017	5260853.94314194	used	-0.171846074994632	-1.66366038232835	-0.187276290944733	-0.289765187365416	1
626	2626	97	9	F	1	4450067.34427059	5261078.90909912	used	1.33432667813062	-1.66366038232835	-0.187276290944733	-1.29479859939998	1
627	2627	97	9	F	1	4449939.58834741	5260760.15373129	used	0.391801229869094	-1.66366038232835	-0.187276290944733	-0.431149267672595	1
628	2628	97	9	F	1	4449319.89324708	5261271.04866302	used	0.20754387358775	-1.66366038232835	-0.187276290944733	0.0598173520342179	1
629	2629	97	9	F	1	4449646.92670385	5260961.47778901	used	0.319119900437195	-1.66366038232835	-0.187276290944733	0.645102793393878	1
630	2630	97	9	F	1	4449931.54687399	5260700.75919627	used	0.000779572238098565	-1.66366038232835	-0.187276290944733	-0.0555379708678969	1
631	2631	97	9	F	1	4450401.0742019	5261079.61252698	used	1.06589609356553	-1.66366038232835	-0.187276290944733	-1.58909757581338	1
632	2632	97	9	F	1	4449661.7189986	5261334.10285749	used	0.42917798800749	-1.66366038232835	-0.187276290944733	0.424606503526748	1
633	2633	97	9	F	1	4449529.9724351	5261120.71840826	used	1.36511987396784	0.409463737038355	-0.187276290944733	-1.35632949513972	1
634	2634	97	9	F	1	4449775.16682546	5260907.58402766	used	-0.143107589727712	-1.66366038232835	-0.187276290944733	-0.0290629747411486	1
635	2635	97	9	F	1	4449906.07977297	5260914.40194302	used	0.568144330369347	-1.66366038232835	-0.187276290944733	-0.818737989884451	1
636	2636	97	9	F	1	4449316.0003025	5261603.869792	used	0.87806608743474	-1.66366038232835	-0.187276290944733	1.4105933571994	1
637	2637	97	9	F	1	4449324.26503693	5261460.4021739	used	0.428656196380282	-1.66366038232835	-0.187276290944733	1.1010340556098	1
638	2638	97	9	F	1	4449422.20709234	5260987.78926059	used	0.725076283015347	0.11061324176085	-0.187276290944733	-0.485723655267744	1
639	2639	97	9	F	1	4449973.90231168	5260746.4453019	used	0.786745062841445	-1.66366038232835	-0.187276290944733	-0.148922389326144	1
640	2640	97	9	F	1	4449336.51987832	5261487.63478052	used	0.470536840142996	-1.66366038232835	-0.187276290944733	1.25935576541141	1
641	2641	97	9	F	1	4449262.87131598	5261314.30607582	used	0.563815207490984	-1.66366038232835	-0.187276290944733	1.53860485574488	1
642	2642	97	9	F	1	4450091.52895495	5261098.50534035	used	0.880747447279816	-1.66366038232835	-0.187276290944733	-0.91735423843885	1
643	2643	97	9	F	1	4449527.94794406	5261043.84629316	used	0.858769783670686	-0.917046050458715	-0.187276290944733	-0.551572242645467	1
644	2644	97	9	F	1	4449636.20540856	5261470.83833296	used	0.652794411288487	-1.66366038232835	-0.187276290944733	0.239218648246048	1
645	2645	97	9	F	1	4450468.85644772	5261210.67424867	used	0.857761152965462	-1.66366038232835	5.33969248839737	-1.61936849180699	1
646	2646	97	9	F	1	4449718.81885666	5260859.70389512	used	-0.189751766623019	-1.66366038232835	-0.187276290944733	-0.324148716612309	1
647	2647	97	9	F	1	4449765.98960591	5261007.87665969	used	-0.932031563959005	-1.66366038232835	-0.187276290944733	-0.0274631638721187	1
648	2648	97	9	F	1	4450034.43674356	5261148.35739161	used	1.11192610423934	-1.66366038232835	5.33969248839737	-1.15069638898842	1
649	2649	97	9	F	1	4450519.90296209	5260955.23865764	used	2.01748673512079	-1.66366038232835	5.33969248839737	-1.2310302673162	1
650	2650	97	9	F	1	4450027.13213437	5260923.5960766	used	0.171442883494824	-1.66366038232835	5.33969248839737	-0.28908288098275	1
651	2651	97	9	F	1	4449683.58360734	5261209.63325506	used	0.0454938690959346	-1.66366038232835	-0.187276290944733	0.1520185211965	1
652	2652	97	9	F	1	4450414.12310977	5261106.97543057	used	1.31255123998467	-1.66366038232835	-0.187276290944733	-1.9256062466371	1
653	2653	97	9	F	1	4449285.40004063	5261665.61460572	used	1.57909938011476	-1.66366038232835	5.33969248839737	-1.0138883367501	1
654	2654	97	9	F	1	4450043.27575157	5260787.76722009	used	-0.0210383082890164	-1.66366038232835	-0.187276290944733	-0.484491888415324	1
655	2655	97	9	F	1	4449583.84202083	5261510.94980052	used	1.29139995450284	-1.66366038232835	-0.187276290944733	0.116395501932487	1
656	2656	97	9	F	1	4449543.76829038	5260738.07718906	used	0.566329294422075	0.40248736374182	-0.187276290944733	0.544087389540633	1
657	2657	97	9	F	1	4450029.80674573	5260648.44726328	used	0.655860249174663	-1.66366038232835	-0.187276290944733	1.61187536076614	1
658	2658	97	9	F	1	4449503.43830907	5261386.66487388	used	1.66264845573439	-1.66366038232835	-0.187276290944733	0.154146324755438	1
659	2659	97	9	F	1	4450490.83090618	5261138.73048205	used	1.55503954321811	-1.66366038232835	5.33969248839737	-2.00451532262864	1
660	2660	97	9	F	1	4449494.90508506	5261060.04163325	used	1.20862732479738	-1.66366038232835	-0.187276290944733	-0.78726537689033	1
661	2661	97	9	F	1	4449294.48276751	5261290.03710616	used	0.0734109694568683	-1.34605918743547	-0.187276290944733	0.621188135449612	1
662	2662	97	9	F	1	4449737.44355127	5261324.38901167	used	-0.15232008305018	-1.66366038232835	-0.187276290944733	0.491435402983669	1
663	2663	97	9	F	1	4449112.19395631	5261660.05095432	used	0.832061042867496	-1.66366038232835	5.33969248839737	-1.36340683122987	1
664	2664	97	9	F	1	4449479.56533942	5261150.62409481	used	0.918573595336381	-1.35182407759387	-0.187276290944733	-0.663837411409916	1
665	2665	97	9	F	1	4449556.62315302	5261228.24851656	used	1.43400385859121	-1.28216119247183	-0.187276290944733	-0.54692233649103	1
666	2666	97	9	F	1	4449710.53397506	5261126.05023709	used	-0.277075717555265	-1.66366038232835	-0.187276290944733	0.495284693097638	1
667	2667	97	9	F	1	4449665.34818795	5260813.97602579	used	-0.164718251570338	-1.66366038232835	-0.187276290944733	-0.092279178466163	1
668	2668	97	9	F	1	4449681.06411086	5261107.62048393	used	-0.325242826951034	-1.66366038232835	-0.187276290944733	0.0801783506411518	1
669	2669	97	9	F	1	4449985.02910466	5260879.51437946	used	0.0224925951176407	-1.66366038232835	-0.187276290944733	-0.642242370764835	1
670	2670	97	9	F	1	4449101.57929863	5261316.9794955	used	0.799562661951893	-0.719045695956123	-0.187276290944733	1.75194302484508	1
671	2671	97	9	F	1	4449728.11043182	5260927.24179806	used	-0.114196838325493	-1.66366038232835	-0.187276290944733	0.382593235561968	1
672	2672	97	9	F	1	4450088.73909541	5260914.856114	used	-0.239788837400503	-1.66366038232835	-0.187276290944733	-0.410452432952206	1
673	2673	97	9	F	1	4449791.80372274	5261302.98141597	used	-0.105321387441651	-1.66366038232835	-0.187276290944733	0.242517493015346	1
674	2674	97	9	F	1	4449719.64817897	5260897.50458622	used	-0.183425355219459	-1.66366038232835	-0.187276290944733	0.186068988186508	1
675	2675	97	9	F	1	4450339.70918184	5260937.83707906	used	-0.299495281250595	-1.66366038232835	5.33969248839737	-0.709556352285516	1
676	2676	97	9	F	1	4449835.3705632	5261147.45412383	used	0.169155988133474	-1.66366038232835	-0.187276290944733	0.959692486992089	1
677	2677	97	9	F	1	4449748.41584855	5261324.49350852	used	-0.111867500582982	-1.66366038232835	-0.187276290944733	0.391567440743079	1
678	2678	97	9	F	1	4449634.17983052	5261152.74567474	used	0.0894167403756615	-1.66366038232835	-0.187276290944733	-0.0664980952859811	1
679	2679	97	9	F	1	4449251.8883779	5261639.30141057	used	1.46612025807637	-1.66366038232835	5.33969248839737	-0.919825351940523	1
680	2680	97	9	F	1	4449254.65289605	5261204.33088802	used	0.494376975301872	-1.66366038232835	-0.187276290944733	0.670985056888361	1
681	2681	97	9	F	1	4449410.48685806	5261467.94662012	used	0.425041104149677	-1.66366038232835	-0.187276290944733	1.20352058832071	1
682	2682	97	9	F	1	4449746.52783225	5261371.49711226	used	-0.224020244494077	-1.66366038232835	-0.187276290944733	0.371846105928241	1
683	2683	97	9	F	1	4449364.48893354	5261401.32796384	used	0.668762733047433	-1.66366038232835	-0.187276290944733	1.18571863758545	1
684	2684	97	9	F	1	4450484.48683755	5260991.65974911	used	0.923506897993616	-1.66366038232835	5.33969248839737	-0.613136948268443	1
685	2685	97	9	F	1	4449613.60207444	5261303.21115637	used	1.50663026258867	-1.66366038232835	-0.187276290944733	-0.102970668900441	1
686	2686	97	9	F	1	4449535.42061076	5260885.45689757	used	0.0156918276893467	-1.66366038232835	-0.187276290944733	-0.119612736185483	1
687	2687	97	9	F	1	4449846.72822149	5260935.3340118	used	-0.105521116294171	-1.66366038232835	-0.187276290944733	-0.476448078361902	1
688	2688	97	9	F	1	4449549.76085978	5260760.47409203	used	0.314041794361883	0.396384239267073	-0.187276290944733	0.387929986003754	1
689	2689	97	9	F	1	4450311.62832123	5261109.12984344	used	0.649618722533424	-1.66366038232835	-0.187276290944733	-1.44075466854218	1
690	2690	97	9	F	1	4450043.9911488	5260630.34397138	used	0.790864470424662	-1.66366038232835	-0.187276290944733	1.7480271621734	1
691	2691	97	9	F	1	4449835.10553413	5261243.78290941	used	1.06222357928982	-1.66366038232835	5.33969248839737	0.548368877675326	1
692	2692	97	9	F	1	4449511.88403929	5261230.35244379	used	1.51547076092332	-1.66366038232835	-0.187276290944733	-0.360663440379881	1
693	2693	97	9	F	1	4449770.33439237	5261426.17060966	used	1.90699673390692	-1.66366038232835	5.33969248839737	-0.96572541006676	1
694	2694	97	9	F	1	4450098.12505282	5260931.4449249	used	0.0651846373437153	-1.66366038232835	5.33969248839737	-0.685186357993352	1
695	2695	97	9	F	1	4450233.80784831	5260800.61562871	used	0.755355177057325	-1.66366038232835	5.33969248839737	-0.923395436248788	1
696	2696	97	9	F	1	4449498.29583159	5260883.56649406	used	0.0968865994598963	-1.66366038232835	-0.187276290944733	-0.226598451788153	1
697	2697	97	9	F	1	4449953.90949208	5261145.05295989	used	3.39992496749947	-1.66366038232835	5.33969248839737	-1.0463754457098	1
698	2698	97	9	F	1	4449849.54928469	5260771.15582415	used	0.192381957070853	-1.66366038232835	-0.187276290944733	-0.584839771476436	1
699	2699	97	9	F	1	4449871.26725439	5260835.67490091	used	0.412842664482039	-1.66366038232835	-0.187276290944733	-0.392735804798399	1
700	2700	97	9	F	1	4450427.16772323	5260963.54701215	used	-0.0978290588615077	-1.66366038232835	5.33969248839737	-0.502974724321345	1
701	2701	97	9	F	1	4449278.03777912	5261622.81478068	used	1.27575619212924	-1.66366038232835	-0.187276290944733	0.306215811712596	1
702	2702	97	9	F	1	4449600.83685969	5261415.30818567	used	0.976647255817125	-1.66366038232835	-0.187276290944733	0.178756827995791	1
703	2703	97	9	F	1	4449926.74480016	5260883.32955794	used	0.0297577321280429	-1.66366038232835	-0.187276290944733	-0.408677912752887	1
704	2704	97	9	F	1	4450034.97745663	5260638.45881746	used	0.81070004209052	-1.66366038232835	-0.187276290944733	1.73118894271177	1
705	2705	97	9	F	1	4450295.05529991	5261052.01721811	used	0.225234856699678	-1.66366038232835	-0.187276290944733	-1.1211773688938	1
706	2706	97	9	F	1	4449335.59261585	5261703.96093162	used	3.01354950230021	-1.66366038232835	5.33969248839737	-1.74160029553326	1
707	2707	97	9	F	1	4449425.92048298	5261395.06080559	used	0.892434081762872	-1.66366038232835	-0.187276290944733	0.525257927530763	1
708	2708	97	9	F	1	4450458.08658897	5261194.32769654	used	0.917475086647523	-1.66366038232835	5.33969248839737	-1.49794024627916	1
709	2709	97	9	F	1	4449206.7899977	5261388.72870358	used	0.990842984009959	-1.66366038232835	-0.187276290944733	1.69571479539493	1
710	2710	97	9	F	1	4449419.91472872	5261298.25237005	used	0.848034357847755	-1.66366038232835	-0.187276290944733	-0.0398584879135408	1
711	2711	97	9	F	1	4449722.73174999	5261186.2492128	used	-0.114835970653556	-1.66366038232835	-0.187276290944733	0.467579887401534	1
712	2712	97	9	F	1	4449274.57253427	5261317.63399537	used	0.239483013716298	-1.66366038232835	-0.187276290944733	1.21653290533097	1
713	2713	97	9	F	1	4450031.61453688	5261175.61488436	used	0.566923487758321	-1.66366038232835	5.33969248839737	-0.796505248963723	1
714	2714	97	9	F	1	4449533.16657388	5260852.48593451	used	0.0789958874954489	-1.66366038232835	-0.187276290944733	-0.474281602878991	1
715	2715	97	9	F	1	4450458.07745194	5261179.51748726	used	0.917475086647523	-1.66366038232835	5.33969248839737	-1.49794024627916	1
716	2716	97	9	F	1	4449714.3173603	5260712.82684117	used	0.573479587342278	-1.66366038232835	-0.187276290944733	0.301314438318167	1
717	2717	97	9	F	1	4450502.27219402	5261078.86596553	used	0.797438046283215	-1.66366038232835	5.33969248839737	-0.585797369098678	1
718	2718	97	9	F	1	4450357.32743853	5261012.59206006	used	-0.232631054648331	-1.66366038232835	-0.187276290944733	-0.218544119779916	1
719	2719	97	9	F	1	4449554.6378219	5260941.66068129	used	0.128658466674459	-1.66366038232835	-0.187276290944733	0.429279772410239	1
720	2720	97	9	F	1	4449646.31582998	5260984.6994355	used	0.0674390767665308	-1.66366038232835	-0.187276290944733	0.377292514088681	1
721	2721	97	9	F	1	4449573.23854999	5260794.10774448	used	0.336029444413639	0.378161635060074	-0.187276290944733	0.142154581261665	1
722	2722	97	9	F	1	4450070.76096357	5260756.50752167	used	-0.176275062299256	-1.66366038232835	-0.187276290944733	-0.117221160683471	1
723	2723	97	9	F	1	4450263.84972374	5260993.37951048	used	-0.322686297638783	-1.66366038232835	5.33969248839737	-0.34333103811158	1
724	2724	97	9	F	1	4449577.01471366	5260793.1017261	used	0.336029444413639	0.378161635060074	-0.187276290944733	0.142154581261665	1
725	2725	97	9	F	1	4449410.62928378	5260907.68196071	used	0.701368468221265	0.601171987557961	-0.187276290944733	-0.338175778923565	1
726	2726	97	9	F	1	4449696.94266278	5260895.60398592	used	-0.154152595272048	-1.66366038232835	-0.187276290944733	0.0026564678541119	1
727	2727	97	9	F	1	4449726.72151985	5261399.71798206	used	-0.592108036634505	-1.66366038232835	5.33969248839737	0.380759996870738	1
728	2728	97	9	F	1	4449306.60461097	5261685.62879609	used	1.83632267944285	-1.66366038232835	5.33969248839737	-2.18685152427755	1
729	2729	97	9	F	1	4449526.61211408	5261195.6471653	used	1.6227576106649	-0.907121821236792	-0.187276290944733	-0.410283632871422	1
730	2730	97	9	F	1	4449919.49075642	5261040.87858454	used	-0.324418945434391	-1.66366038232835	-0.187276290944733	-0.189319814154251	1
731	2731	97	9	F	1	4450175.74543936	5261098.47555849	used	0.696095626514746	-1.66366038232835	-0.187276290944733	-1.12283465157763	1
732	2732	97	9	F	1	4450431.32507481	5261024.75297215	used	0.00657670218248132	-1.66366038232835	5.33969248839737	-0.0839049865116435	1
733	2733	97	9	F	1	4449476.09167738	5261514.03910275	used	0.673668572987446	-1.66366038232835	-0.187276290944733	0.897611956247805	1
734	2734	97	9	F	1	4449770.54299262	5260997.13666322	used	-0.935302123919014	-1.66366038232835	-0.187276290944733	-0.181297696282554	1
735	2735	97	9	F	1	4449164.29255359	5261551.83536714	used	0.0199385624160457	-1.66366038232835	-0.187276290944733	1.09998724577351	1
736	2736	97	9	F	1	4449614.90694553	5261118.19019275	used	0.295397105979174	-1.66366038232835	-0.187276290944733	-0.495709040253314	1
737	2737	97	9	F	1	4449537.03262297	5261273.79979601	used	1.43016157479086	-1.66366038232835	-0.187276290944733	0.0760909950661307	1
738	2738	97	9	F	1	4449952.20390256	5260676.52538333	used	0.118359947716415	-1.66366038232835	-0.187276290944733	-0.0943810262076571	1
739	2739	97	9	F	1	4450615.34182929	5261083.62043384	used	0.283221135807445	-1.66366038232835	5.33969248839737	-0.653363977269064	1
740	2740	97	9	F	1	4449758.51692292	5261323.01649462	used	-0.111867500582982	-1.66366038232835	-0.187276290944733	0.391567440743079	1
741	2741	97	9	F	1	4449666.88438747	5261262.82037867	used	0.099585435579568	-1.66366038232835	-0.187276290944733	0.323407863071778	1
742	2742	97	9	F	1	4449766.83690429	5260736.86485388	used	0.460902419619579	-1.66366038232835	-0.187276290944733	-0.119699579713012	1
743	2743	97	9	F	1	4449712.54718547	5261318.81101285	used	0.0150452055293144	-1.66366038232835	-0.187276290944733	0.539744814227517	1
744	2744	97	9	F	1	4449415.00845089	5261592.60371191	used	0.610159791107512	-1.66366038232835	-0.187276290944733	0.94139565531098	1
745	2745	97	9	F	1	4449898.0559577	5261069.40823749	used	0.0112029217289677	-1.66366038232835	-0.187276290944733	-0.361261596057577	1
746	2746	97	9	F	1	4449394.39531406	5261550.58941213	used	0.645032448757442	-1.66366038232835	-0.187276290944733	0.988689498446939	1
747	2747	97	9	F	1	4449228.54995344	5261550.86890977	used	0.541957381193365	-1.66366038232835	-0.187276290944733	1.33313102506124	1
748	2748	97	9	F	1	4449822.85757104	5260827.52989988	used	0.0637940252080472	-1.66366038232835	-0.187276290944733	-0.459580686655879	1
749	2749	97	9	F	1	4449555.97461576	5261385.3021029	used	1.00917309944995	-1.66366038232835	-0.187276290944733	0.381773320959827	1
750	2750	97	9	F	1	4449667.63272423	5261016.90865742	used	-0.43778004890323	-1.66366038232835	-0.187276290944733	-0.00296073507048872	1
751	2751	97	9	F	1	4449788.78137102	5260917.43378227	used	-0.143107589727712	-1.66366038232835	-0.187276290944733	-0.0290629747411486	1
752	2752	97	9	F	1	4450108.98707345	5261106.13707923	used	0.786997220517751	-1.66366038232835	-0.187276290944733	-0.887612611679344	1
753	2753	97	9	F	1	4449954.77070422	5260770.90523292	used	0.328225039501434	-1.66366038232835	-0.187276290944733	-0.369991976129384	1
754	2754	97	9	F	1	4449164.71622287	5261689.0722429	used	1.4409768921548	-1.66366038232835	5.33969248839737	-2.08988757169854	1
755	2755	97	9	F	1	4449506.35805145	5261022.20301834	used	1.02472948045057	-1.03350214787588	-0.187276290944733	-0.67677901689446	1
756	2756	97	9	F	1	4449568.93635463	5260877.64898672	used	0.0676088462911725	-1.66366038232835	-0.187276290944733	-0.241439619186214	1
757	2757	97	9	F	1	4449388.2034987	5260922.17873437	used	0.84182528714505	0.698290250551703	-0.187276290944733	-0.502221083074406	1
758	2758	97	9	F	1	4449625.44109634	5260813.96393791	used	-0.0685188497542495	-1.66366038232835	-0.187276290944733	-0.159209794308543	1
759	2759	97	9	F	1	4449706.80009325	5260906.20923083	used	-0.123614053721794	-1.66366038232835	-0.187276290944733	0.0996789675069324	1
760	2760	97	9	F	1	4449436.88627708	5260966.76791975	used	0.576150960744729	0.329542021571875	-0.187276290944733	-0.305990515425905	1
761	2761	97	9	F	1	4449238.90190741	5261231.02598101	used	0.520044629461303	-0.978643485720407	-0.187276290944733	1.5531344286659	1
762	2762	97	9	F	1	4450516.14957075	5261129.0109692	used	1.68097857117438	-1.66366038232835	5.33969248839737	-2.08193337279583	1
763	2763	97	9	F	1	4450469.63535049	5261060.12514043	used	0.369618844186131	-1.66366038232835	5.33969248839737	-0.349419210715047	1
764	2764	97	9	F	1	4449941.24805985	5260863.9822948	used	0.0243875226059209	-1.66366038232835	-0.187276290944733	-0.36020955017743	1
765	2765	97	9	F	1	4449665.8883329	5261293.22650834	used	0.168661659223488	-1.66366038232835	-0.187276290944733	0.381761253125396	1
766	2766	97	9	F	1	4449296.83019775	5261456.15604878	used	0.361437451064795	-1.66366038232835	-0.187276290944733	1.35103600119292	1
767	2767	97	9	F	1	4449895.23464756	5260761.43115673	used	0.40937237566951	-1.66366038232835	-0.187276290944733	-0.552779973563193	1
768	2768	97	9	F	1	4449925.65483045	5260904.38757134	used	0.254033260622355	-1.66366038232835	-0.187276290944733	-0.680396125863339	1
769	2769	97	9	F	1	4449171.7899186	5261670.35361363	used	1.60810000950062	-1.66366038232835	5.33969248839737	-2.14991018760271	1
770	2770	97	9	F	1	4449574.53408344	5261397.23296301	used	0.933475864345003	-1.66366038232835	-0.187276290944733	0.31284075361283	1
771	2771	97	9	F	1	4449131.28153914	5261546.55765283	used	0.725518183101547	-1.66366038232835	-0.187276290944733	1.45054088119181	1
772	2772	97	9	F	1	4450511.14617327	5261053.68958182	used	0.577756281396855	-1.66366038232835	5.33969248839737	-0.360127917760224	1
773	2773	97	9	F	1	4449764.45686764	5261330.11444934	used	-0.111867500582982	-1.66366038232835	-0.187276290944733	0.391567440743079	1
774	2774	97	9	F	1	4449971.79098477	5260849.8017233	used	0.236654353842489	-1.66366038232835	-0.187276290944733	-0.713873196183068	1
775	2775	97	9	F	1	4449537.67196635	5260895.29336797	used	0.0156918276893467	-1.66366038232835	-0.187276290944733	-0.119612736185483	1
776	2776	97	9	F	1	4450515.44359951	5261204.52682519	used	1.26698310228231	-1.66366038232835	-0.187276290944733	-1.89904384597813	1
777	2777	97	9	F	1	4449228.36481641	5261524.93365806	used	0.43000436613479	-1.66366038232835	-0.187276290944733	1.31357195773913	1
778	2778	97	9	F	1	4449266.28038439	5261698.21013579	used	3.68281841759764	-1.66366038232835	5.33969248839737	-3.1347252645255	1
779	2779	97	9	F	1	4449918.56353451	5260840.26235213	used	0.100254527235509	-1.66366038232835	-0.187276290944733	-0.450732819733163	1
780	2780	97	9	F	1	4449404.97274431	5261022.91272356	used	0.993302145506607	-1.66366038232835	-0.187276290944733	-0.65159773500576	1
781	2781	97	9	F	1	4449589.8306952	5260917.74614374	used	0.230782325578411	-1.66366038232835	-0.187276290944733	0.14838168979573	1
782	2782	97	9	F	1	4449471.36290405	5261478.03099691	used	0.70582491824311	-1.66366038232835	-0.187276290944733	0.616199382456497	1
783	2783	97	9	F	1	4450378.44035065	5260958.880944	used	-0.28586378706613	-1.66366038232835	5.33969248839737	-0.38934479319031	1
784	2784	97	9	F	1	4450049.23696234	5260680.45499771	used	0.672357852392786	-1.66366038232835	-0.187276290944733	1.65461135238551	1
785	2785	97	9	F	1	4449214.58674818	5261223.28803565	used	0.621926317131575	0.198326020809881	-0.187276290944733	1.61827041540716	1
786	2786	97	9	F	1	4449907.39332486	5261204.42945299	used	3.29136484632307	-1.66366038232835	5.33969248839737	-0.853534842460613	1
787	2787	97	9	F	1	4449498.67299194	5261115.3975333	used	1.58621721709643	0.587316696046323	-0.187276290944733	-1.33738937806951	1
788	2788	97	9	F	1	4450013.42161807	5261220.52116485	used	0.751760057711972	-1.66366038232835	5.33969248839737	-0.0954306909345223	1
789	2789	97	9	F	1	4449628.83264528	5260974.22449275	used	0.286863690755272	-1.66366038232835	-0.187276290944733	0.429491657651967	1
790	2790	97	9	F	1	4449360.74674281	5261205.93384845	used	0.274690217194199	-1.12287203731452	-0.187276290944733	0.196359061057924	1
791	2791	97	9	F	1	4449945.3524978	5260625.59372287	used	0.0846781733496328	-1.66366038232835	-0.187276290944733	0.089984242173021	1
792	2792	97	9	F	1	4449869.75101883	5260938.96804115	used	0.474144442541632	-1.66366038232835	-0.187276290944733	-0.928668082553543	1
793	2793	97	9	F	1	4449629.9409651	5260664.47579128	used	0.618046584171381	-1.66366038232835	-0.187276290944733	0.119124035557355	1
794	2794	97	9	F	1	4449667.04276154	5261230.20944614	used	0.0855020548662764	-1.66366038232835	-0.187276290944733	0.286666929742476	1
795	2795	97	9	F	1	4450275.14639194	5260939.09506784	used	0.0623659639125318	-1.66366038232835	5.33969248839737	-0.845613954770302	1
796	2796	97	9	F	1	4449911.31067518	5261081.80642269	used	-0.186923106749209	-1.66366038232835	-0.187276290944733	-0.188602650679571	1
797	2797	97	9	F	1	4449674.4275843	5260926.81398422	used	0.153989078395263	-1.66366038232835	-0.187276290944733	0.203346399527457	1
798	2798	97	9	F	1	4449517.29241268	5261109.40076838	used	1.36511987396784	0.409463737038355	-0.187276290944733	-1.35632949513972	1
799	2799	97	9	F	1	4449864.60645607	5261164.02525469	used	-0.211941642137952	-1.66366038232835	-0.187276290944733	0.826938229780971	1
800	2800	97	9	F	1	4449519.9062657	5260913.18633154	used	0.0980999522389531	-1.66366038232835	-0.187276290944733	0.234160156135362	1
801	2801	97	9	F	1	4449436.82663397	5260846.22759633	used	0.638016972812689	0.327858570527032	-0.187276290944733	-0.366105285702095	1
802	2802	97	9	F	1	4449813.07267381	5261114.23263596	used	-0.606343710597842	-1.66366038232835	-0.187276290944733	0.432225296419603	1
803	2803	97	9	F	1	4449659.69385616	5261064.76343999	used	-0.373901768646134	-1.66366038232835	-0.187276290944733	0.0376166226649998	1
804	2804	97	9	F	1	4450493.31709271	5261173.38486847	used	1.40781441280457	-1.66366038232835	5.33969248839737	-2.0027556129534	1
805	2805	97	9	F	1	4449546.45604135	5261412.00315948	used	1.07786234844211	-1.66366038232835	-0.187276290944733	0.258797687335475	1
806	2806	97	9	F	1	4449763.43241056	5260648.76947031	used	0.774162145132707	-1.66366038232835	-0.187276290944733	-0.164758704261022	1
807	2807	97	9	F	1	4449936.84797901	5261287.94656127	used	0.982104846712224	-1.66366038232835	5.33969248839737	0.647607966114214	1
808	2808	97	9	F	1	4449271.41403876	5261725.06478202	used	2.53288703904774	-1.66366038232835	5.33969248839737	-2.04329456056711	1
809	2809	97	9	F	1	4449285.40514396	5261557.4027182	used	0.68777192658599	-1.66366038232835	-0.187276290944733	1.20368654597768	1
810	2810	97	9	F	1	4449504.62117354	5261375.55228833	used	1.66264845573439	-1.66366038232835	-0.187276290944733	0.154146324755438	1
811	2811	97	9	F	1	4449558.19535102	5261464.40347187	used	1.43491512148083	-1.66366038232835	-0.187276290944733	-0.192307351182245	1
812	2812	97	9	F	1	4449536.02946887	5261529.58310775	used	1.69254287173527	-1.66366038232835	-0.187276290944733	0.136711439395255	1
813	2813	97	9	F	1	4450095.21924483	5260819.31638744	used	1.15985603562274	-1.66366038232835	-0.187276290944733	-0.936512873073019	1
814	2814	97	9	F	1	4450289.34987401	5260980.87619377	used	-0.466076634083951	-1.66366038232835	5.33969248839737	-0.429708557736428	1
815	2815	97	9	F	1	4449989.6695264	5260845.18993668	used	0.664488535603512	-1.66366038232835	-0.187276290944733	-0.797735370202357	1
816	2816	97	9	F	1	4449228.6368306	5261288.17024077	used	0.541430596344844	-0.508342894400272	-0.187276290944733	1.58773729828364	1
817	2817	97	9	F	1	4449899.39782339	5261325.36874396	used	2.1089450733002	-1.66366038232835	5.33969248839737	1.3419998860265	1
818	2818	97	9	F	1	4449949.99383635	5260803.0121902	used	0.383722197784675	-1.66366038232835	-0.187276290944733	-0.696833663301605	1
819	2819	97	9	F	1	4449589.81194425	5261271.99863449	used	1.47769704169054	-1.66366038232835	-0.187276290944733	-0.290997577556391	1
820	2820	97	9	F	1	4449453.69075536	5261307.54306133	used	1.19536283237942	-1.66366038232835	-0.187276290944733	0.0368702246120745	1
821	2821	97	9	F	1	4450094.00633069	5260779.96448703	used	1.52191201641707	-1.66366038232835	-0.187276290944733	-0.790352548353008	1
822	2822	97	9	F	1	4449980.21786591	5260738.99034067	used	0.786745062841445	-1.66366038232835	-0.187276290944733	-0.148922389326144	1
823	2823	97	9	F	1	4449806.8880094	5260779.92275066	used	0.11492960467439	-1.66366038232835	-0.187276290944733	-0.376556179920787	1
824	2824	97	9	F	1	4449459.91919816	5261633.16851491	used	0.739439284122166	-1.66366038232835	-0.187276290944733	1.14634159303888	1
825	2825	97	9	F	1	4450068.11887316	5260673.32650048	used	0.858130651342623	-1.66366038232835	-0.187276290944733	1.75149731284448	1
826	2826	97	9	F	1	4450303.53090166	5260908.76857157	used	-0.00853528212128648	-1.66366038232835	5.33969248839737	-0.895386491204766	1
827	2827	97	9	F	1	4449130.63387344	5261582.46937124	used	0.357420404518493	-1.66366038232835	5.33969248839737	-0.983533943257165	1
828	2828	97	9	F	1	4450178.69501198	5261064.29469225	used	1.17099840898268	-1.66366038232835	-0.187276290944733	-1.24658351174633	1
829	2829	97	9	F	1	4449623.21567489	5261409.30706511	used	0.912114863568027	-1.66366038232835	-0.187276290944733	0.0282292562226442	1
830	2830	97	9	F	1	4449306.24636958	5261292.71596711	used	0.0734109694568683	-1.34605918743547	-0.187276290944733	0.621188135449612	1
831	2831	97	9	F	1	4449813.13327755	5260905.45953631	used	-0.295490717757577	-1.66366038232835	-0.187276290944733	-0.149217477798238	1
832	2832	97	9	F	1	4449752.06760674	5261224.93668304	used	0.0331056870184035	-1.66366038232835	-0.187276290944733	0.339666452477579	1
833	2833	97	9	F	1	4450002.35444177	5261080.56762951	used	2.7724593010344	-1.66366038232835	5.33969248839737	0.032699815407941	1
834	2834	97	9	F	1	4449773.39272628	5260833.84974674	used	0.0021751775950796	-1.66366038232835	-0.187276290944733	-0.467867199809205	1
835	2835	97	9	F	1	4449426.21383382	5260982.55146343	used	0.725076283015347	0.11061324176085	-0.187276290944733	-0.485723655267744	1
836	2836	97	9	F	1	4450423.59274054	5261199.21169926	used	0.638716023796508	-1.66366038232835	5.33969248839737	-1.26824248199364	1
837	2837	97	9	F	1	4449241.89272162	5261488.38814629	used	0.278252880601018	-1.66366038232835	-0.187276290944733	1.20710423647594	1
838	2838	97	9	F	1	4449555.83734442	5261156.08401738	used	1.40460127488966	0.624861052451134	-0.187276290944733	-0.423248626018561	1
839	2839	97	9	F	1	4449646.1220889	5261437.68859892	used	0.255588649061351	-1.66366038232835	-0.187276290944733	0.169790582848032	1
840	2840	97	9	F	1	4449342.42291715	5261398.95275526	used	0.668762733047433	-1.66366038232835	-0.187276290944733	1.18571863758545	1
841	2841	97	9	F	1	4449642.62095022	5261320.00937914	used	0.345087147875405	-1.66366038232835	-0.187276290944733	0.44505248187893	1
842	2842	97	9	F	1	4449792.7942554	5260696.37615598	used	0.642286177035297	-1.66366038232835	-0.187276290944733	-0.101599772882471	1
843	2843	97	9	F	1	4450067.23372636	5261088.0404252	used	1.33432667813062	-1.66366038232835	-0.187276290944733	-1.29479859939998	1
844	2844	97	9	F	1	4450483.01425692	5261055.46048344	used	0.369618844186131	-1.66366038232835	5.33969248839737	-0.349419210715047	1
845	2845	97	9	F	1	4450091.25300771	5260855.95895873	used	0.754938243077691	-1.66366038232835	-0.187276290944733	-0.929704719504602	1
846	2846	97	9	F	1	4450225.19604846	5261121.94349167	used	-0.137175642807878	-1.66366038232835	-0.187276290944733	-0.763239415613625	1
847	2847	97	9	F	1	4449218.1019183	5261423.5935457	used	0.413114795043597	-1.66366038232835	-0.187276290944733	1.34092544982544	1
848	2848	97	9	F	1	4450082.32836053	5260864.46029417	used	0.754938243077691	-1.66366038232835	-0.187276290944733	-0.929704719504602	1
849	2849	97	9	F	1	4449208.72827168	5261352.08789712	used	1.06834526861955	-1.66366038232835	-0.187276290944733	1.94106334412771	1
850	2850	97	9	F	1	4449666.52266202	5260782.8570786	used	-0.0338908599486557	-1.66366038232835	-0.187276290944733	0.0795869987037869	1
851	2851	97	9	F	1	4449720.08843281	5260748.75814139	used	0.231141837512947	-1.66366038232835	-0.187276290944733	-0.0583586900317128	1
852	2852	97	9	F	1	4449811.13405222	5261190.68287785	used	0.0419486819637108	-1.66366038232835	-0.187276290944733	0.909050717408986	1
853	2853	97	9	F	1	4450286.04801749	5261074.6387881	used	0.637877162615926	-1.66366038232835	-0.187276290944733	-1.42862819041968	1
854	2854	97	9	F	1	4449599.23588078	5260938.25324697	used	0.425712692416274	-1.66366038232835	-0.187276290944733	0.367104992876388	1
855	2855	97	9	F	1	4449293.48831194	5261529.67796267	used	0.545809651436338	-1.66366038232835	-0.187276290944733	1.3653947294827	1
856	2856	97	9	F	1	4450209.71014828	5260879.0769931	used	0.653416067341954	-1.66366038232835	5.33969248839737	0.350262958582796	1
857	2857	97	9	F	1	4450497.44123319	5261034.06730978	used	0.628110421727715	-1.66366038232835	-0.187276290944733	-0.645044651574185	1
858	2858	97	9	F	1	4449716.60368422	5261254.2626309	used	0.0204978032031007	-1.66366038232835	-0.187276290944733	0.271123222392242	1
859	2859	97	9	F	1	4449900.96878086	5260996.68668415	used	0.073565759317571	-1.66366038232835	-0.187276290944733	-0.396386673783434	1
860	2860	97	9	F	1	4449779.45336359	5260969.46530474	used	-0.576484247146155	-1.66366038232835	-0.187276290944733	0.210200848450378	1
861	2861	97	9	F	1	4449137.97617317	5261470.21619182	used	0.704826273980511	-1.66366038232835	-0.187276290944733	1.42465687234937	1
862	2862	97	9	F	1	4450058.03746112	5260977.44067163	used	1.34101010485806	-1.66366038232835	5.33969248839737	-0.826706650241642	1
863	2863	97	9	F	1	4449580.03978759	5260685.07406942	used	0.726681603667474	0.515274095683337	-0.187276290944733	0.56390267394253	1
864	2864	97	9	F	1	4450322.39136612	5261050.18613097	used	0.220963155866414	-1.66366038232835	-0.187276290944733	-1.10506830594065	1
865	2865	97	9	F	1	4449538.44647876	5261535.75519106	used	1.69254287173527	-1.66366038232835	-0.187276290944733	0.136711439395255	1
866	2866	97	9	F	1	4449660.30543575	5260705.91537628	used	0.523140426675358	-1.43210585325431	-0.187276290944733	0.551205068102086	1
867	2867	97	9	F	1	4450517.78506573	5261195.65262871	used	1.75788416583707	-1.66366038232835	5.33969248839737	-2.15789949293285	1
868	2868	97	9	F	1	4449125.4156517	5261624.21709518	used	1.53006345021053	-1.66366038232835	5.33969248839737	-2.08360611427583	1
869	2869	97	9	F	1	4449716.22033427	5260933.86709355	used	0.0253736838152366	-1.66366038232835	-0.187276290944733	0.272014621459909	1
870	2870	97	9	F	1	4449587.40663827	5261199.05166935	used	1.15820327936814	-0.292133453308885	-0.187276290944733	-0.17278658178097	1
871	2871	97	9	F	1	4449568.73998947	5261436.9070166	used	0.927616319134208	-1.66366038232835	-0.187276290944733	0.271768016260648	1
872	2872	97	9	F	1	4449817.27691923	5261213.43014209	used	0.226925062114126	-1.66366038232835	-0.187276290944733	0.227428735543106	1
873	2873	97	9	F	1	4450218.57455924	5261145.80947759	used	-0.137175642807878	-1.66366038232835	-0.187276290944733	-0.763239415613625	1
874	2874	97	9	F	1	4449206.20379498	5261354.12125618	used	1.06834526861955	-1.66366038232835	-0.187276290944733	1.94106334412771	1
875	2875	97	9	F	1	4449849.6147162	5260750.86892597	used	0.192381957070853	-1.66366038232835	-0.187276290944733	-0.584839771476436	1
876	2876	97	9	F	1	4449771.25066606	5260709.96512474	used	0.509798539327045	-1.66366038232835	-0.187276290944733	-0.21208735462191	1
877	2877	97	9	F	1	4450164.26381915	5260981.50260911	used	1.51415005388603	-1.66366038232835	-0.187276290944733	-0.959045514639488	1
878	2878	97	9	F	1	4449756.46932062	5261419.22713917	used	-0.0647215049457197	-1.66366038232835	5.33969248839737	0.00523501375579593	1
879	2879	97	9	F	1	4449502.39808939	5260846.98061361	used	-0.0635530911584798	-1.66366038232835	-0.187276290944733	-0.369809213264961	1
880	2880	97	9	F	1	4449416.04955842	5261553.26547181	used	0.645032448757442	-1.66366038232835	-0.187276290944733	0.988689498446939	1
881	2881	97	9	F	1	4449870.88682362	5261245.99254513	used	2.52309283544231	-1.66366038232835	5.33969248839737	-0.300571010557513	1
882	2882	97	9	F	1	4449511.94599906	5261031.33655204	used	1.02472948045057	-1.03350214787588	-0.187276290944733	-0.67677901689446	1
883	2883	97	9	F	1	4449954.71514298	5260761.20548117	used	0.328225039501434	-1.66366038232835	-0.187276290944733	-0.369991976129384	1
884	2884	97	9	F	1	4449971.99472285	5260769.86129892	used	0.690360911836776	-1.66366038232835	-0.187276290944733	-0.427244575227829	1
885	2885	97	9	F	1	4449146.07778034	5261222.20112223	used	0.644106206203882	0.329684784717483	-0.187276290944733	1.62042756574529	1
886	2886	97	9	F	1	4449286.41467306	5261395.87468187	used	0.78389892669304	-1.66366038232835	-0.187276290944733	1.51215475576003	1
887	2887	97	9	F	1	4449193.75526936	5261506.1259661	used	0.289010775919858	-1.66366038232835	-0.187276290944733	1.36122833457886	1
888	2888	97	9	F	1	4449531.08386746	5261344.26453599	used	1.37877134103756	-1.66366038232835	-0.187276290944733	0.467430186414085	1
889	2889	97	9	F	1	4449559.89833891	5260949.13380689	used	0.288648767374666	0.123418753974243	-0.187276290944733	0.535961398532075	1
890	2890	97	9	F	1	4449377.53870609	5261706.52852774	used	1.31838332247824	-1.66366038232835	5.33969248839737	0.097187922754953	1
891	2891	97	9	F	1	4449822.22461498	5260673.16108806	used	0.679608009739249	-1.66366038232835	-0.187276290944733	-0.125552703814034	1
892	2892	97	9	F	1	4450390.53886379	5261067.19771812	used	0.340001551968124	-1.66366038232835	-0.187276290944733	-0.824453156696407	1
893	2893	97	9	F	1	4449740.87362538	5260813.12034127	used	-0.0787674364991639	-1.66366038232835	-0.187276290944733	-0.263683929270529	1
894	2894	97	9	F	1	4449462.04376787	5261596.24108971	used	0.624467866779888	-1.66366038232835	-0.187276290944733	1.42838573345445	1
895	2895	97	9	F	1	4449670.9098321	5261029.42288264	used	-0.463652425136493	-1.66366038232835	-0.187276290944733	-0.00434671588149767	1
896	2896	97	9	F	1	4449378.89924632	5261443.2768235	used	0.567412823446994	-1.66366038232835	-0.187276290944733	1.21428788919009	1
897	2897	97	9	F	1	4449374.71432396	5261549.85908102	used	0.69984054249949	-1.66366038232835	-0.187276290944733	1.0666340452915	1
898	2898	97	9	F	1	4450464.79273138	5260992.25101784	used	0.44420259093828	-1.66366038232835	5.33969248839737	-0.321805262846768	1
899	2899	97	9	F	1	4449065.61737544	5261553.56859804	used	1.08808347246981	-1.66366038232835	5.33969248839737	-1.30451330585129	1
900	2900	97	9	F	1	4449459.05627369	5260830.86072128	used	0.19625919342039	-0.431252184934238	-0.187276290944733	-0.303568695537188	1
901	2901	97	9	F	1	4449969.99112417	5260929.0562949	used	-0.386040289658015	-1.66366038232835	-0.187276290944733	-0.372657421659067	1
902	2902	97	9	F	1	4449434.26592343	5260875.49770309	used	0.397024139362483	-0.562931311050322	-0.187276290944733	-0.530492428716681	1
903	2903	97	9	F	1	4449705.06087478	5260959.92609811	used	0.0452616843048805	-1.66366038232835	-0.187276290944733	0.415252859700236	1
904	2904	97	9	F	1	4449251.37506834	5261542.01226431	used	0.632946356569347	-1.66366038232835	-0.187276290944733	1.185082233854	1
905	2905	97	9	F	1	4450304.40440429	5260991.73059442	used	-0.477635941423525	-1.66366038232835	5.33969248839737	-0.342241791386451	1
906	2906	97	9	F	1	4449602.29152797	5260914.59201034	used	0.322837353704717	-1.66366038232835	-0.187276290944733	0.0707403597580249	1
907	2907	97	9	F	1	4449469.48092636	5261068.47781474	used	1.33495083079475	-1.66366038232835	-0.187276290944733	-1.00976333152634	1
908	2908	97	9	F	1	4449697.36239178	5260741.48009719	used	0.385939188047643	-1.66366038232835	-0.187276290944733	0.279932205455876	1
909	2909	97	9	F	1	4450526.72180245	5261138.24556328	used	1.87900972844761	-1.66366038232835	5.33969248839737	-2.22313082553954	1
910	2910	97	9	F	1	4449425.24753926	5261072.14655064	used	1.09728348273899	-1.63822121832143	-0.187276290944733	-1.18001743675788	1
911	2911	97	9	F	1	4449566.34037956	5261396.71445857	used	1.07786234844211	-1.66366038232835	-0.187276290944733	0.258797687335475	1
912	2912	97	9	F	1	4450093.78265979	5261001.23143473	used	1.27596091420307	-1.66366038232835	5.33969248839737	-1.37968474413089	1
913	2913	97	9	F	1	4449728.36343364	5261286.83982907	used	0.00717588874004027	-1.66366038232835	-0.187276290944733	0.28732127315755	1
914	2914	97	9	F	1	4450217.08594879	5261084.01642001	used	0.83789312536107	-1.66366038232835	-0.187276290944733	-1.23232691124546	1
915	2915	97	9	F	1	4449527.71133307	5261451.07766463	used	2.05664607326793	-1.66366038232835	-0.187276290944733	-0.526021894464926	1
916	2916	97	9	F	1	4449774.31173196	5261316.35419012	used	-0.105321387441651	-1.66366038232835	-0.187276290944733	0.242517493015346	1
917	2917	97	9	F	1	4449773.07803771	5261346.54790574	used	-0.372955553207322	-1.66366038232835	-0.187276290944733	0.235766848662043	1
918	2918	97	9	F	1	4449155.57569123	5261695.60999945	used	1.4409768921548	-1.66366038232835	5.33969248839737	-2.08988757169854	1
919	2919	97	9	F	1	4449812.38455878	5260905.43336529	used	-0.295490717757577	-1.66366038232835	-0.187276290944733	-0.149217477798238	1
920	2920	97	9	F	1	4449900.94589482	5260592.15341623	used	0.458912620926352	-1.66366038232835	-0.187276290944733	0.54399982294038	1
921	2921	97	9	F	1	4450428.83709882	5260982.30755107	used	-0.0452504384357106	-1.66366038232835	5.33969248839737	-0.104544873021618	1
922	2922	97	9	F	1	4450039.91223799	5260818.46601955	used	-0.0152386817339771	-1.66366038232835	-0.187276290944733	-0.720261119831023	1
923	2923	97	9	F	1	4449686.7459059	5260846.43583457	used	-0.130974061937143	-1.66366038232835	-0.187276290944733	-0.360608337251589	1
924	2924	97	9	F	1	4449268.10420825	5261686.47192753	used	3.68542238251237	-1.66366038232835	5.33969248839737	-3.00213247693375	1
925	2925	97	9	F	1	4450409.38044441	5260955.40426575	used	-0.355639061693868	-1.66366038232835	5.33969248839737	-0.413480462052754	1
926	2926	97	9	F	1	4450020.85204526	5261089.77703025	used	0.92666760708474	-1.66366038232835	5.33969248839737	-0.826169083071524	1
927	2927	97	9	F	1	4449282.52673441	5261401.41703719	used	0.728591510819693	-1.66366038232835	-0.187276290944733	1.46015724975262	1
928	2928	97	9	F	1	4449345.78105729	5260928.95023247	used	0.710136564846877	0.697066291667126	-0.187276290944733	-0.521752125095073	1
929	2929	97	9	F	1	4449157.87664259	5261293.4284233	used	0.681717645743988	0.161854952604537	-0.187276290944733	1.63818533424375	1
930	2930	97	9	F	1	4449770.35008979	5261443.62980318	used	1.90699673390692	-1.66366038232835	5.33969248839737	-0.96572541006676	1
931	2931	97	9	F	1	4450001.42095891	5260873.52334553	used	0.0358519587405486	-1.66366038232835	-0.187276290944733	-0.747463165581939	1
932	2932	97	9	F	1	4449225.09373049	5261614.31517755	used	0.552805154495838	-1.66366038232835	-0.187276290944733	-0.127132393314498	1
933	2933	97	9	F	1	4450218.47014378	5260848.52274129	used	0.633780224528616	-1.66366038232835	5.33969248839737	-0.335335050592123	1
934	2934	97	9	F	1	4449436.77009146	5261527.55480786	used	0.716687671209522	-1.66366038232835	-0.187276290944733	1.5187251430699	1
935	2935	97	9	F	1	4450479.12517369	5261015.96311948	used	0.671476548831043	-1.66366038232835	5.33969248839737	-0.471641938631957	1
936	2936	97	9	F	1	4449176.73757198	5261233.4071488	used	0.632716668388949	0.274706654600342	-0.187276290944733	1.5980947914532	1
937	2937	97	9	F	1	4449982.38141594	5261140.57170694	used	4.34546382482339	-1.66366038232835	5.33969248839737	-1.00893114962143	1
938	2938	97	9	F	1	4449273.66875276	5261693.05559106	used	3.68542238251237	-1.66366038232835	5.33969248839737	-3.00213247693375	1
939	2939	97	9	F	1	4449557.13070279	5261402.34920865	used	1.07786234844211	-1.66366038232835	-0.187276290944733	0.258797687335475	1
940	2940	97	9	F	1	4449456.53192952	5261516.99759362	used	0.67030314182249	-1.66366038232835	-0.187276290944733	1.28399748544662	1
941	2941	97	9	F	1	4450463.37798123	5261117.1445997	used	1.29904707294368	-1.66366038232835	5.33969248839737	-1.84892842347114	1
942	2942	97	9	F	1	4450136.76278191	5260777.09320601	used	1.69658238777748	-1.66366038232835	-0.187276290944733	-0.378602974401074	1
943	2943	97	9	F	1	4449702.18908644	5261211.73877411	used	-0.0482239017275969	-1.66366038232835	-0.187276290944733	0.207838376625515	1
944	2944	97	9	F	1	4449305.69875902	5261267.56736455	used	0.191413272136132	-1.66366038232835	-0.187276290944733	0.321339027340174	1
945	2945	97	9	F	1	4450077.08191225	5260647.84830138	used	0.809399307938486	-1.66366038232835	-0.187276290944733	1.72563235322829	1
946	2946	97	9	F	1	4449211.8370215	5261634.92995334	used	0.814744551354043	-1.66366038232835	5.33969248839737	-1.58973288246897	1
947	2947	97	9	F	1	4450241.56309433	5260966.66982708	used	1.23714610832653	-1.66366038232835	5.33969248839737	-0.647910413182009	1
948	2948	97	9	F	1	4449513.59166377	5260972.85133613	used	0.917492562922119	0.591514317218312	-0.187276290944733	0.0988970391563531	1
949	2949	97	9	F	1	4450166.16080629	5260999.46523779	used	1.13167928775353	-1.66366038232835	-0.187276290944733	-0.827220281211236	1
950	2950	97	9	F	1	4449613.87092576	5261160.22959733	used	0.622298312119393	-1.66366038232835	-0.187276290944733	-0.23706540320803	1
951	2951	97	9	F	1	4449734.63539739	5260677.94133244	used	0.848428822331481	-1.66366038232835	-0.187276290944733	-0.0986847051949205	1
952	2952	97	9	F	1	4449364.06217742	5261616.5450781	used	0.714725335233516	-1.66366038232835	-0.187276290944733	1.66162695302514	1
953	2953	97	9	F	1	4450076.88182732	5260782.39372704	used	0.317911540879451	-1.66366038232835	-0.187276290944733	-0.819995936956194	1
954	2954	97	9	F	1	4450506.78421314	5261023.07541671	used	0.628110421727715	-1.66366038232835	-0.187276290944733	-0.645044651574185	1
955	2955	97	9	F	1	4450109.06342313	5260776.74728922	used	1.52191201641707	-1.66366038232835	-0.187276290944733	-0.790352548353008	1
956	2956	97	9	F	1	4450488.55878026	5260999.04147457	used	0.671476548831043	-1.66366038232835	5.33969248839737	-0.471641938631957	1
957	2957	97	9	F	1	4449783.20749395	5260818.27012611	used	0.0402410002746678	-1.66366038232835	-0.187276290944733	-0.41364861386144	1
958	2958	97	9	F	1	4449456.93844722	5260909.93554123	used	0.208345285608485	-1.1074545258873	-0.187276290944733	-0.204757017878921	1
959	2959	97	9	F	1	4450364.63912301	5260971.55917568	used	-0.361853125617886	-1.66366038232835	5.33969248839737	-0.387815519312201	1
960	2960	97	9	F	1	4449172.10113	5261233.87566367	used	0.632716668388949	0.274706654600342	-0.187276290944733	1.5980947914532	1
961	2961	97	9	F	1	4449132.30468835	5261683.42719437	used	1.09450725168897	-1.66366038232835	5.33969248839737	-1.78259442989361	1
962	2962	97	9	F	1	4450003.90778272	5260895.59503029	used	0.0358519587405486	-1.66366038232835	-0.187276290944733	-0.747463165581939	1
963	2963	97	9	F	1	4449663.28855405	5261033.07655036	used	-0.327235122254918	-1.66366038232835	-0.187276290944733	-0.0222433018762287	1
964	2964	97	9	F	1	4450217.11943182	5261130.03346746	used	-0.0805974521103752	-1.66366038232835	-0.187276290944733	-0.65413866242563	1
965	2965	97	9	F	1	4449270.36993492	5261369.81556935	used	0.659625138044659	-1.66366038232835	-0.187276290944733	1.54096466591411	1
966	2966	97	9	F	1	4449536.68794483	5261212.12610148	used	1.92668500554405	-0.674470254630113	-0.187276290944733	-0.337610734989928	1
967	2967	97	9	F	1	4449171.32209035	5261226.76872872	used	0.632716668388949	0.274706654600342	-0.187276290944733	1.5980947914532	1
968	2968	97	9	F	1	4449457.58794076	5261515.86464257	used	0.67030314182249	-1.66366038232835	-0.187276290944733	1.28399748544662	1
969	2969	97	9	F	1	4449718.12951812	5260961.33925633	used	-0.119636952945997	-1.66366038232835	-0.187276290944733	0.357819766689709	1
970	2970	97	9	F	1	4450451.7811965	5261072.09370241	used	0.816005339735573	-1.66366038232835	5.33969248839737	-1.28560899334769	1
971	2971	97	9	F	1	4449910.64008976	5260750.86642672	used	0.40937237566951	-1.66366038232835	-0.187276290944733	-0.552779973563193	1
972	2972	97	9	F	1	4449136.58784815	5261580.69140291	used	0.357420404518493	-1.66366038232835	5.33969248839737	-0.983533943257165	1
973	2973	97	9	F	1	4449789.60170331	5260950.83841316	used	-0.576484247146155	-1.66366038232835	-0.187276290944733	0.210200848450378	1
974	2974	97	9	F	1	4449622.08302682	5261501.78628078	used	0.31009714952462	-1.66366038232835	5.33969248839737	-0.0509679891830247	1
975	2975	97	9	F	1	4449460.86218847	5261264.73720028	used	0.725885184868052	-1.66366038232835	-0.187276290944733	0.0903366014332325	1
976	2976	97	9	F	1	4449247.66344905	5261613.6618904	used	0.727772622524362	-1.66366038232835	-0.187276290944733	0.467049102154898	1
977	2977	97	9	F	1	4449831.33057043	5260725.76673438	used	0.387734251109663	-1.66366038232835	-0.187276290944733	-0.44026681578789	1
978	2978	97	9	F	1	4449580.40262575	5260954.18846323	used	0.37182085478516	0.148063348843485	-0.187276290944733	0.528003758800542	1
979	2979	97	9	F	1	4450039.46574495	5261127.4817808	used	1.54017222675868	-1.66366038232835	5.33969248839737	-1.32416542515294	1
980	2980	97	9	F	1	4449314.32867759	5261297.35077391	used	0.436270858882594	0.287757514255589	-0.187276290944733	0.825642882395907	1
981	2981	97	9	F	1	4449751.63956954	5261201.15393998	used	-0.0318686053168943	-1.66366038232835	-0.187276290944733	0.467575548965189	1
982	2982	97	9	F	1	4450064.64719212	5261078.07864812	used	1.17859309859974	-1.66366038232835	-0.187276290944733	-1.11876130865333	1
983	2983	97	9	F	1	4450484.99632596	5260951.05441481	used	1.08591641441997	-1.66366038232835	5.33969248839737	-0.800939330376762	1
984	2984	97	9	F	1	4449969.4765136	5260990.35717978	used	1.25128191786361	-1.66366038232835	5.33969248839737	-1.47264975547557	1
985	2985	97	9	F	1	4449739.00972913	5261310.90991516	used	-0.0362376739657615	-1.66366038232835	-0.187276290944733	0.4270048360187	1
986	2986	97	9	F	1	4449879.74083493	5260659.80398394	used	0.280270142011467	-1.66366038232835	-0.187276290944733	-0.0857584587723801	1
987	2987	97	9	F	1	4449931.97501005	5260920.47275466	used	0.254033260622355	-1.66366038232835	-0.187276290944733	-0.680396125863339	1
988	2988	97	9	F	1	4449139.60975522	5261268.73195057	used	0.664009186357465	0.0737977681525903	-0.187276290944733	1.65982834702405	1
989	2989	97	9	F	1	4449232.33974193	5261527.83390699	used	0.43000436613479	-1.66366038232835	-0.187276290944733	1.31357195773913	1
990	2990	97	9	F	1	4449280.88388895	5261230.80761404	used	0.167697967510081	-1.66366038232835	-0.187276290944733	0.4048988073595	1
991	2991	97	9	F	1	4449578.96181509	5261122.64605392	used	1.07365306287526	-0.560556805168168	-0.187276290944733	-0.563618634230385	1
992	2992	97	9	F	1	4450352.40153748	5261160.61294077	used	0.421488427185483	-1.66366038232835	-0.187276290944733	-1.19157672666212	1
993	2993	97	9	F	1	4449804.58114833	5260815.49358303	used	0.0582165970014361	-1.66366038232835	-0.187276290944733	-0.459772575196752	1
994	2994	97	9	F	1	4449169.68610727	5261248.22247683	used	0.611463021870202	0.274045840758695	-0.187276290944733	1.60053369081833	1
995	2995	97	9	F	1	4449759.78822226	5261265.64092888	used	0.0683203803282737	-1.66366038232835	-0.187276290944733	0.235970979572143	1
996	2996	97	9	F	1	4449830.34727889	5260867.14201433	used	0.0947045617461191	-1.66366038232835	-0.187276290944733	-0.489627849041667	1
997	2997	97	9	F	1	4449843.09143979	5261030.34728085	used	-0.532486477546733	-1.66366038232835	-0.187276290944733	-0.274304396509812	1
998	2998	97	9	F	1	4449498.13474508	5261356.80925097	used	1.66455586627595	-1.66366038232835	-0.187276290944733	0.463806420189435	1
999	2999	97	9	F	1	4449241.87339748	5261451.81164266	used	0.351565852529011	-1.66366038232835	-0.187276290944733	1.28234269611701	1
1000	3000	97	9	F	1	4449812.47841164	5261080.13984191	used	-0.821012281285959	-1.66366038232835	-0.187276290944733	0.232496477997953	1
1001	3001	98	9	F	1	4450388.28002867	5260366.82546522	used	1.11107226339482	-1.66366038232835	-0.187276290944733	-0.228647864290372	1
1002	3002	98	9	F	1	4449710.15100847	5260000.30522459	used	1.84920019720905	-1.66366038232835	-0.187276290944733	2.55115939598745	1
1003	3003	98	9	F	1	4450901.25872446	5260255.21659269	used	0.887358472298217	-1.66366038232835	-0.187276290944733	1.74824179010478	1
1004	3004	98	9	F	1	4450334.70982195	5260014.51226036	used	0.488919384406773	-1.66366038232835	-0.187276290944733	0.295993794944651	1
1005	3005	98	9	F	1	4451094.22355937	5259819.65973538	used	0.612139603358113	0.525793046676878	-0.187276290944733	1.37436841105943	1
1006	3006	98	9	F	1	4449661.18755178	5259638.54435452	used	0.555870992382015	0.473187605844979	-0.187276290944733	1.05491767407132	1
1007	3007	98	9	F	1	4450932.88254209	5260289.75392844	used	0.947124834804065	-1.66366038232835	-0.187276290944733	1.84435271633759	1
1008	3008	98	9	F	1	4451037.44587022	5259772.0084225	used	0.487359002746463	-1.6337078181749	-0.187276290944733	1.33469675177806	1
1009	3009	98	9	F	1	4450553.54547402	5259979.37343852	used	1.21515346505346	-1.66366038232835	-0.187276290944733	1.59253700515969	1
1010	3010	98	9	F	1	4450345.76444226	5260312.33663442	used	1.22418869901932	-1.66366038232835	-0.187276290944733	0.106817384414288	1
1011	3011	98	9	F	1	4450518.69402368	5259484.59452737	used	0.726262173077182	0.254353716507981	-0.187276290944733	1.49620237518615	1
1012	3012	98	9	F	1	4450984.97678783	5259878.76880662	used	0.626023255218884	-1.66366038232835	-0.187276290944733	1.55465587341175	1
1013	3013	98	9	F	1	4450948.11680449	5260242.46892118	used	0.813830791853765	-1.66366038232835	-0.187276290944733	1.77374471468803	1
1014	3014	98	9	F	1	4450548.29543134	5259557.36887139	used	0.741394130266202	0.236682502893301	-0.187276290944733	1.62790224276415	1
1015	3015	98	9	F	1	4450885.74703306	5259974.9651377	used	0.568763489812158	-1.66366038232835	-0.187276290944733	1.59086127165463	1
1016	3016	98	9	F	1	4451092.97877164	5259817.84362865	used	0.612139603358113	0.525793046676878	-0.187276290944733	1.37436841105943	1
1017	3017	98	9	F	1	4451170.70688383	5260258.21898376	used	0.932207586131504	-1.66366038232835	-0.187276290944733	1.67642929889798	1
1018	3018	98	9	F	1	4451231.90477797	5260921.64948079	used	0.248438356141148	-1.66366038232835	-0.187276290944733	0.713150668796064	1
1019	3019	98	9	F	1	4450539.09300922	5259720.07410621	used	0.886407263638092	0.113577073053205	-0.187276290944733	0.803974487269635	1
1020	3020	98	9	F	1	4450799.56044879	5259773.58427575	used	0.63795955076759	-1.43286834309374	-0.187276290944733	1.64529069563535	1
1021	3021	98	9	F	1	4449610.44907465	5259895.56258891	used	1.00353325597693	0.0562433510335307	-0.187276290944733	1.9068724763615	1
1022	3022	98	9	F	1	4449959.70706671	5260151.58833038	used	1.67408792576245	-1.66366038232835	-0.187276290944733	2.31235590208565	1
1023	3023	98	9	F	1	4450593.30271496	5259685.66426544	used	0.803270128776789	0.383550302654929	-0.187276290944733	1.74471419255244	1
1024	3024	98	9	F	1	4450619.4679848	5259683.16799892	used	0.806770376917196	0.405273809688584	-0.187276290944733	1.74723617048023	1
1025	3025	98	9	F	1	4450892.22977002	5260416.63644062	used	1.142774225511	-1.66366038232835	5.33969248839737	0.869002362171866	1
1026	3026	98	9	F	1	4449833.96286103	5260032.36097945	used	2.07412734108471	-1.66366038232835	-0.187276290944733	2.76127116472526	1
1027	3027	98	9	F	1	4450528.60991306	5259845.57850064	used	1.20113998943855	-1.66366038232835	-0.187276290944733	0.958224200558234	1
1028	3028	98	9	F	1	4449607.54038158	5259924.83431381	used	1.09457715678735	0.312787441387603	-0.187276290944733	1.9272000951888	1
1029	3029	98	9	F	1	4450586.69243113	5259872.35210693	used	0.97170646332792	-1.66366038232835	-0.187276290944733	1.30697214884944	1
1030	3030	98	9	F	1	4450074.43806133	5259669.34864105	used	0.764834807720039	0.29701895275099	-0.187276290944733	1.02110898764015	1
1031	3031	98	9	F	1	4451301.82103805	5260694.8637162	used	1.44256723314299	-1.66366038232835	5.33969248839737	-1.74473932876374	1
1032	3032	98	9	F	1	4450415.3845076	5259727.14079342	used	1.06373652534766	-1.66366038232835	-0.187276290944733	1.82957829603203	1
1033	3033	98	9	F	1	4450445.58680735	5260362.41440852	used	0.906724681160653	-1.66366038232835	-0.187276290944733	0.717625491617079	1
1034	3034	98	9	F	1	4450568.49004937	5260280.07137001	used	0.952707256231989	-1.66366038232835	-0.187276290944733	-0.651088691807934	1
1035	3035	98	9	F	1	4450493.29190843	5260015.87998762	used	1.02161121374061	-1.66366038232835	-0.187276290944733	1.4020057465903	1
1036	3036	98	9	F	1	4451052.5201376	5259970.01878053	used	0.420774396537726	-1.66366038232835	-0.187276290944733	1.41209325936478	1
1037	3037	98	9	F	1	4450903.63601127	5260374.95027264	used	1.08533720074766	-1.66366038232835	5.33969248839737	1.95965758310034	1
1038	3038	98	9	F	1	4450439.58699941	5259647.2744939	used	0.972625216049511	-1.66366038232835	-0.187276290944733	1.7749068172235	1
1039	3039	98	9	F	1	4450634.59204295	5259770.3006462	used	0.8598707889702	0.475872322364634	-0.187276290944733	1.78311493932011	1
1040	3040	98	9	F	1	4450415.64391587	5259803.02096302	used	0.899267305129701	-1.29699749974563	-0.187276290944733	1.87684112184148	1
1041	3041	98	9	F	1	4451182.09061744	5260279.57146881	used	1.08967381345799	-1.66366038232835	-0.187276290944733	1.7723310825787	1
1042	3042	98	9	F	1	4450091.75055067	5260265.16026972	used	1.79470667640972	-1.66366038232835	-0.187276290944733	2.46267344616596	1
1043	3043	98	9	F	1	4450897.09087248	5259926.0039033	used	0.671513997990891	-1.66366038232835	-0.187276290944733	1.6429014638863	1
1044	3044	98	9	F	1	4450572.50580553	5259663.41783801	used	0.77173044635328	-0.0286902484563869	-0.187276290944733	1.71513842371574	1
1045	3045	98	9	F	1	4451143.48492947	5260285.98277108	used	0.988553592037953	-1.66366038232835	-0.187276290944733	1.87504072062534	1
1046	3046	98	9	F	1	4450858.23542654	5260404.71057151	used	0.291959273105179	-1.66366038232835	5.33969248839737	1.39634184314114	1
1047	3047	98	9	F	1	4450746.79338896	5259735.38883152	used	0.655675499986083	0.383783895646171	-0.187276290944733	1.62643934197541	1
1048	3048	98	9	F	1	4451013.08960497	5259782.55509717	used	0.490604596599907	-1.66366038232835	-0.187276290944733	1.42789304666031	1
1049	3049	98	9	F	1	4451075.76683051	5259746.65637675	used	0.354589248034028	-1.66366038232835	-0.187276290944733	1.37679155242588	1
1050	3050	98	9	F	1	4450761.71814651	5260233.92237283	used	1.29633575377073	-1.66366038232835	-0.187276290944733	2.11205657928462	1
1051	3051	98	9	F	1	4450319.44393769	5260365.5663714	used	1.602769745749	-1.66366038232835	-0.187276290944733	0.425118214613591	1
1052	3052	98	9	F	1	4450888.04135851	5259685.53694547	used	0.560624539071983	0.626660338263821	-0.187276290944733	1.57481284707614	1
1053	3053	98	9	F	1	4451142.7070236	5260280.35686962	used	0.988553592037953	-1.66366038232835	-0.187276290944733	1.87504072062534	1
1054	3054	98	9	F	1	4450325.94004263	5260000.5891439	used	0.488919384406773	-1.66366038232835	-0.187276290944733	0.295993794944651	1
1055	3055	98	9	F	1	4450360.99405807	5260081.43339415	used	0.708416400104552	-1.66366038232835	-0.187276290944733	-0.931050632113274	1
1056	3056	98	9	F	1	4450256.03614363	5260215.25643862	used	2.88450219407661	-1.66366038232835	-0.187276290944733	-0.319897797000369	1
1057	3057	98	9	F	1	4449707.49440078	5259687.21193179	used	0.646802545712897	0.192428492362192	-0.187276290944733	1.28820058252459	1
1058	3058	98	9	F	1	4450479.75823029	5260189.39427724	used	0.553728900438742	-1.66366038232835	-0.187276290944733	-0.0399076693255565	1
1059	3059	98	9	F	1	4450360.12048044	5260219.54141511	used	2.29401882126621	-1.66366038232835	-0.187276290944733	-1.02036168271368	1
1060	3060	98	9	F	1	4451035.33674058	5259862.51042335	used	0.608801634910378	-0.379236603805749	-0.187276290944733	1.48027403054696	1
1061	3061	98	9	F	1	4451004.31197693	5259707.67005291	used	0.816322409288948	-1.17712694814313	-0.187276290944733	1.78037564063839	1
1062	3062	98	9	F	1	4449806.60053446	5259705.52077492	used	1.50738174239627	-1.66366038232835	-0.187276290944733	1.31181543955728	1
1063	3063	98	9	F	1	4450986.77001412	5259698.09145192	used	0.951975749309636	0.41130683489423	-0.187276290944733	1.89272398769966	1
1064	3064	98	9	F	1	4450433.37361123	5260222.43962499	used	1.76282995154759	-1.66366038232835	-0.187276290944733	-1.32556439633944	1
1065	3065	98	9	F	1	4450325.81031735	5260187.35275557	used	2.58665154953537	-1.66366038232835	-0.187276290944733	-1.90570289696411	1
1066	3066	98	9	F	1	4449941.34385953	5259869.21289235	used	0.436178484288303	0.551643220744287	-0.187276290944733	-0.119110898781356	1
1067	3067	98	9	F	1	4449927.4457384	5259756.4160661	used	0.169612867883613	0.525579970544885	-0.187276290944733	0.103735030317716	1
1068	3068	98	9	F	1	4449871.38384432	5260096.49947981	used	3.20991791687622	-1.66366038232835	-0.187276290944733	3.51799619216445	1
1069	3069	98	9	F	1	4450434.00588629	5260365.8008827	used	0.910247398796968	-1.66366038232835	-0.187276290944733	0.662937556670691	1
1070	3070	98	9	F	1	4450534.45013194	5259975.44177737	used	1.22458815672436	-1.66366038232835	-0.187276290944733	1.67318055808176	1
1071	3071	98	9	F	1	4450487.90589754	5260306.07296033	used	1.20069309613104	-1.66366038232835	-0.187276290944733	-0.563101013894038	1
1072	3072	98	9	F	1	4449644.99286236	5259862.39478097	used	1.82919984923986	-1.66366038232835	-0.187276290944733	2.52475058594851	1
1073	3073	98	9	F	1	4449996.03689532	5260050.26720971	used	3.23372559609656	-1.66366038232835	-0.187276290944733	-3.21120381882209	1
1074	3074	98	9	F	1	4450684.24461334	5259962.62593627	used	0.61981418451618	-1.66366038232835	-0.187276290944733	1.64419342030962	1
1075	3075	98	9	F	1	4449921.15159928	5260128.27451138	used	2.74265476301716	-1.66366038232835	-0.187276290944733	3.1949490410475	1
1076	3076	98	9	F	1	4450505.52411453	5259866.19699229	used	1.47975674548215	-1.66366038232835	-0.187276290944733	1.30750472931112	1
1077	3077	98	9	F	1	4450223.88276113	5259883.20357062	used	1.01188192201225	0.550915299675513	-0.187276290944733	0.0185610570609549	1
1078	3078	98	9	F	1	4450409.98440999	5260288.62855294	used	0.842681624600228	-1.66366038232835	-0.187276290944733	-0.29182873718607	1
1079	3079	98	9	F	1	4449833.1304357	5259647.41722617	used	1.20170422344692	0.405359937753974	-0.187276290944733	0.0849122859495401	1
1080	3080	98	9	F	1	4450328.95706325	5260156.38526794	used	3.00605218049876	-1.66366038232835	-0.187276290944733	-1.70700390863649	1
1081	3081	98	9	F	1	4450478.63980768	5259690.12212403	used	1.69073282900931	-1.66366038232835	-0.187276290944733	0.603963994621602	1
1082	3082	98	9	F	1	4450390.14650815	5260356.52541992	used	1.11107226339482	-1.66366038232835	-0.187276290944733	-0.228647864290372	1
1083	3083	98	9	F	1	4450560.24190943	5260200.2418028	used	0.692812583501454	-1.66366038232835	-0.187276290944733	0.48443391472893	1
1084	3084	98	9	F	1	4449997.50713222	5259761.13127317	used	0.361422471400856	0.590732753111293	-0.187276290944733	-0.200404269680581	1
1085	3085	98	9	F	1	4450193.69265991	5260170.34248812	used	2.10447114700376	-1.66366038232835	-0.187276290944733	-2.31556026439748	1
1086	3086	98	9	F	1	4449865.59845317	5259707.65524243	used	1.86142859620457	-1.66366038232835	-0.187276290944733	0.707721140643702	1
1087	3087	98	9	F	1	4451044.56106326	5260352.3277425	used	1.03070137314091	-1.66366038232835	-0.187276290944733	1.61447742523151	1
1088	3088	98	9	F	1	4450739.9037908	5259948.54430314	used	0.62180897643072	-1.66366038232835	-0.187276290944733	1.63215181596481	1
1089	3089	98	9	F	1	4451101.03804776	5260206.72406736	used	0.781969046655569	-1.66366038232835	-0.187276290944733	1.68708998394085	1
1090	3090	98	9	F	1	4450201.7686342	5260097.73376441	used	2.63425692153343	-1.66366038232835	-0.187276290944733	-2.39578463460785	1
1091	3091	98	9	F	1	4451100.73425838	5259899.46251853	used	0.445026472454924	-1.66366038232835	-0.187276290944733	1.29227562092976	1
1092	3092	98	9	F	1	4451324.56085682	5260795.00905735	used	0.61470611911299	-1.66366038232835	5.33969248839737	-1.33103142453929	1
1093	3093	98	9	F	1	4450505.98243057	5259627.60025923	used	1.32980781284237	-1.66366038232835	-0.187276290944733	0.815654305916934	1
1094	3094	98	9	F	1	4449737.65861654	5259752.60649268	used	1.7612221342848	-1.66366038232835	-0.187276290944733	-0.966969992759878	1
1095	3095	98	9	F	1	4450201.45819347	5259764.06299409	used	1.06833278556627	-0.180491925432848	-0.187276290944733	0.813600081241067	1
1096	3096	98	9	F	1	4449816.74472048	5259669.60297728	used	0.999661012848701	0.307096791270676	-0.187276290944733	0.126468511177126	1
1097	3097	98	9	F	1	4450774.92596109	5260170.44200838	used	0.855961096682128	-1.66366038232835	-0.187276290944733	1.79273968555111	1
1098	3098	98	9	F	1	4450146.10576861	5260053.15920922	used	1.71449057601652	-1.66366038232835	-0.187276290944733	-1.23820205166425	1
1099	3099	98	9	F	1	4450731.36874931	5260205.58316524	used	1.32962306365378	-1.66366038232835	-0.187276290944733	2.15225962221763	1
1100	3100	98	9	F	1	4450722.93658547	5259596.67957734	used	0.885203897301661	0.582446720299359	-0.187276290944733	1.81248026906053	1
1101	3101	98	9	F	1	4450065.94340167	5260167.61587148	used	0.841970090563127	-1.66366038232835	-0.187276290944733	0.145260882984606	1
1102	3102	98	9	F	1	4450072.56249638	5259779.92779842	used	0.485481551532778	0.512812286290732	-0.187276290944733	-0.248862160168309	1
1103	3103	98	9	F	1	4450376.89179706	5260151.49858968	used	1.84863596320068	-1.66366038232835	-0.187276290944733	-1.30324997313442	1
1104	3104	98	9	F	1	4449902.84604349	5259751.7809233	used	0.348904465569187	0.522061756618237	-0.187276290944733	0.392199855107776	1
1105	3105	98	9	F	1	4451155.06205692	5260072.88065611	used	0.57622835567508	-1.66366038232835	-0.187276290944733	1.5882981035151	1
1106	3106	98	9	F	1	4450149.07417818	5260016.07818396	used	1.14191289483451	-1.66366038232835	-0.187276290944733	-0.337600312769283	1
1107	3107	98	9	F	1	4450657.02813679	5260031.26117737	used	0.688658223369046	-1.66366038232835	-0.187276290944733	1.69702719732286	1
1108	3108	98	9	F	1	4450901.42704518	5259756.03306002	used	0.426162082334443	0.678299563255459	-0.187276290944733	1.46754515804458	1
1109	3109	98	9	F	1	4450582.47613597	5260279.73324358	used	0.952707256231989	-1.66366038232835	-0.187276290944733	-0.651088691807934	1
1110	3110	98	9	F	1	4449768.79269535	5259749.40424886	used	1.7136192588974	-1.66366038232835	-0.187276290944733	1.04015701708106	1
1111	3111	98	9	F	1	4450457.59313699	5259772.29434436	used	0.71564908117642	-1.66366038232835	-0.187276290944733	1.48701905238649	1
1112	3112	98	9	F	1	4450581.86420617	5260166.37856587	used	0.81537369723948	-1.66366038232835	-0.187276290944733	1.47661039558831	1
1113	3113	98	9	F	1	4450332.39681778	5259897.61757748	used	0.426461675613223	-1.66366038232835	-0.187276290944733	1.50580567857084	1
1114	3114	98	9	F	1	4449905.13618578	5259734.5312504	used	0.588471734334534	0.529863078630412	-0.187276290944733	0.236415744098143	1
1115	3115	98	9	F	1	4450909.12576387	5260026.89837765	used	0.388443288536108	-1.66366038232835	-0.187276290944733	1.45070055559614	1
1116	3116	98	9	F	1	4450731.69900168	5259910.88406854	used	0.616473719457789	-1.66366038232835	-0.187276290944733	1.63193060557829	1
1117	3117	98	9	F	1	4449711.17619632	5259723.3663008	used	1.14484141913458	-0.0508635235138933	-0.187276290944733	0.0687444421706239	1
1118	3118	98	9	F	1	4450735.56395748	5259862.05730334	used	0.621099939004275	-1.66366038232835	-0.187276290944733	1.64497423911758	1
1119	3119	98	9	F	1	4450210.38324365	5260173.57159702	used	1.63635914552149	-1.66366038232835	-0.187276290944733	-1.52690095449655	1
1120	3120	98	9	F	1	4449680.68771868	5259991.16431658	used	1.24265612804542	-1.66366038232835	-0.187276290944733	1.98901114420884	1
1121	3121	98	9	F	1	4450835.04101968	5259932.86078812	used	0.565008587384789	-1.66366038232835	-0.187276290944733	1.55253761939948	1
1122	3122	98	9	F	1	4450392.21692618	5260049.90672411	used	0.576295764162805	-1.66366038232835	-0.187276290944733	1.25583145908665	1
1123	3123	98	9	F	1	4450274.45857186	5260224.35171682	used	1.80655059736414	-1.66366038232835	-0.187276290944733	0.269633355977602	1
1124	3124	98	9	F	1	4449799.12980249	5259638.80650422	used	0.937602761760191	0.611122450576476	-0.187276290944733	0.110794911759559	1
1125	3125	98	9	F	1	4450388.26584261	5259913.379022	used	0.828024023435943	-1.66366038232835	-0.187276290944733	1.78781760484987	1
1126	3126	98	9	F	1	4451180.95727114	5259972.11870206	used	0.878485518025031	-1.66366038232835	-0.187276290944733	1.79717805553341	1
1127	3127	98	9	F	1	4449876.96653203	5259535.82518	used	1.12210228927521	0.226219973262694	-0.187276290944733	1.13918177679108	1
1128	3128	98	9	F	1	4450670.39486109	5260008.11768414	used	0.721046753415763	-1.66366038232835	-0.187276290944733	1.71874840169154	1
1129	3129	98	9	F	1	4451287.73955964	5260809.71304239	used	0.407282712550023	-1.66366038232835	5.33969248839737	-1.18667239864294	1
1130	3130	98	9	F	1	4450480.78793421	5259779.03462164	used	0.767626018434001	-1.66366038232835	-0.187276290944733	1.06890977955639	1
1131	3131	98	9	F	1	4450016.20242167	5259741.13056825	used	0.346220609113454	0.644574548430232	-0.187276290944733	-0.143184084187014	1
1132	3132	98	9	F	1	4450144.37866881	5259981.15825982	used	1.05978938389974	0.28960873336825	-0.187276290944733	-0.776715097572377	1
1133	3133	98	9	F	1	4449987.71083345	5260011.95562649	used	4.87542685870968	-0.246374125089018	-0.187276290944733	-2.51037420791159	1
1134	3134	98	9	F	1	4450597.93014807	5259774.09180841	used	0.576850011728547	0.0907613638404618	-0.187276290944733	1.5162483447206	1
1135	3135	98	9	F	1	4450192.26060347	5259895.16632178	used	1.10282845500707	0.447760591999583	-0.187276290944733	0.0324344788850929	1
1136	3136	98	9	F	1	4450537.03257519	5260072.64307856	used	0.915188191286173	-1.66366038232835	-0.187276290944733	1.3242842053473	1
1137	3137	98	9	F	1	4450609.63711737	5259953.61890756	used	0.56221488006017	-1.66366038232835	-0.187276290944733	1.26109094048112	1
1138	3138	98	9	F	1	4450527.54218509	5259651.86526278	used	0.75596435005751	-0.056167024771136	-0.187276290944733	1.10173379053847	1
1139	3139	98	9	F	1	4450924.59866075	5260306.10682663	used	0.918014354549326	-1.66366038232835	-0.187276290944733	1.83223461588526	1
1140	3140	98	9	F	1	4450220.54429368	5260105.13087155	used	2.11843968362685	-1.66366038232835	-0.187276290944733	-2.23204945385506	1
1141	3141	98	9	F	1	4451033.71400847	5260307.87965611	used	0.972842421176626	-1.66366038232835	-0.187276290944733	1.72838362001027	1
1142	3142	98	9	F	1	4450018.86037121	5259614.88296937	used	1.29209900548666	-1.08241166885961	-0.187276290944733	1.36530038095897	1
1143	3143	98	9	F	1	4451138.38156556	5260061.823318	used	0.557131780763545	-1.66366038232835	-0.187276290944733	1.52209346515457	1
1144	3144	98	9	F	1	4450234.07312491	5260148.9799135	used	2.27399350719046	-1.66366038232835	-0.187276290944733	-2.34271189452604	1
1145	3145	98	9	F	1	4450077.72305482	5260184.8634033	used	0.742130630409868	-1.66366038232835	-0.187276290944733	0.401047821764661	1
1146	3146	98	9	F	1	4449667.17602072	5259708.86719418	used	1.63258427020887	0.443280436578351	-0.187276290944733	-0.541237488866404	1
1147	3147	98	9	F	1	4449713.23075438	5259732.49741384	used	1.14484141913458	-0.0508635235138933	-0.187276290944733	0.0687444421706239	1
1148	3148	98	9	F	1	4450925.95072605	5259975.10700336	used	0.58133642107827	-1.66366038232835	-0.187276290944733	1.56921506738092	1
1149	3149	98	9	F	1	4450744.39221243	5260054.5857544	used	0.588818763215787	-1.66366038232835	-0.187276290944733	1.48281595530852	1
1150	3150	98	9	F	1	4450163.11180582	5260047.15274123	used	1.71449057601652	-1.66366038232835	-0.187276290944733	-1.23820205166425	1
1151	3151	98	9	F	1	4450450.14289066	5260242.87983185	used	1.69978803586042	-1.66366038232835	-0.187276290944733	-1.38340413048993	1
1152	3152	98	9	F	1	4450368.49348972	5259755.71123668	used	0.902497919319206	-0.186613750169932	-0.187276290944733	1.70158046106768	1
1153	3153	98	9	F	1	4450662.04105554	5259572.80370257	used	0.639098005226952	0.285500659738191	-0.187276290944733	1.6199946197183	1
1154	3154	98	9	F	1	4449847.08661869	5259652.4470088	used	1.20408599001322	0.285198463498835	-0.187276290944733	0.133967995512144	1
1155	3155	98	9	F	1	4450424.07647787	5260151.38187061	used	1.19155300451761	-1.66366038232835	-0.187276290944733	-0.385786976184814	1
1156	3156	98	9	F	1	4449968.09708243	5260178.96383834	used	1.69691194038413	-1.66366038232835	-0.187276290944733	2.5417983468989	1
1157	3157	98	9	F	1	4449779.94924595	5259699.1520804	used	1.34171414906319	-1.66366038232835	-0.187276290944733	1.51332074792809	1
1158	3158	98	9	F	1	4450381.43737422	5260152.61320785	used	1.84863596320068	-1.66366038232835	-0.187276290944733	-1.30324997313442	1
1159	3159	98	9	F	1	4450180.39157692	5259963.0184017	used	1.08499516508772	0.735542882864067	-0.187276290944733	-0.475898094287761	1
1160	3160	98	9	F	1	4450062.06535044	5260216.99656089	used	1.00355822208349	-1.66366038232835	-0.187276290944733	1.72963308967766	1
1161	3161	98	9	F	1	4450747.76725456	5259892.31665365	used	0.679558077526119	-1.66366038232835	-0.187276290944733	1.66723550401059	1
1162	3162	98	9	F	1	4450516.66822195	5260297.63068224	used	1.13750138380448	-1.66366038232835	-0.187276290944733	-0.421203277683723	1
1163	3163	98	9	F	1	4450762.90404321	5260112.08222535	used	0.560250047473508	-1.66366038232835	-0.187276290944733	1.56281971353739	1
1164	3164	98	9	F	1	4450757.09494665	5260099.62382779	used	0.560250047473508	-1.66366038232835	-0.187276290944733	1.56281971353739	1
1165	3165	98	9	F	1	4450152.4823798	5259649.10489346	used	1.02069745424033	-1.66366038232835	-0.187276290944733	1.57927515325896	1
1166	3166	98	9	F	1	4449654.75528042	5259772.75474125	used	1.53683675492161	-1.66366038232835	-0.187276290944733	-1.28648924712199	1
1167	3167	98	9	F	1	4450760.18466836	5259977.59807201	used	0.794609386409406	-1.66366038232835	-0.187276290944733	1.66638776357534	1
1168	3168	98	9	F	1	4449587.10509845	5259816.94505901	used	1.92263799966987	-1.66366038232835	-0.187276290944733	2.5632908608184	1
1169	3169	98	9	F	1	4449916.67903271	5259934.79928385	used	3.72047729274022	-1.66366038232835	-0.187276290944733	-2.87634794264459	1
1170	3170	98	9	F	1	4450105.51002072	5260277.21772624	used	1.96440379934238	-1.66366038232835	-0.187276290944733	2.64310233156972	1
1171	3171	98	9	F	1	4450263.37398145	5260246.28720379	used	3.21453914320139	-1.66366038232835	-0.187276290944733	-0.152113583526936	1
1172	3172	98	9	F	1	4450263.82676098	5259759.31795844	used	1.44048006663416	-1.66366038232835	-0.187276290944733	1.42241055966429	1
1173	3173	98	9	F	1	4450738.78812084	5260259.53525557	used	1.3301848010515	-1.66366038232835	-0.187276290944733	2.14683787333044	1
1174	3174	98	9	F	1	4450067.40125326	5259865.22941416	used	0.552480595110494	0.613627644577701	-0.187276290944733	0.142583756090397	1
1175	3175	98	9	F	1	4450055.76811058	5259735.27868792	used	0.537917865151155	0.592418768763542	-0.187276290944733	-0.00216702562121374	1
1176	3176	98	9	F	1	4449915.70746701	5260109.42371762	used	3.40151031526634	-1.66366038232835	-0.187276290944733	3.6730094203827	1
1177	3177	98	9	F	1	4450010.64817093	5260074.30445523	used	2.16352347886185	-1.66366038232835	-0.187276290944733	-2.03565472376462	1
1178	3178	98	9	F	1	4451144.89364623	5259828.15411248	used	0.533933274543388	0.242945915330931	-0.187276290944733	1.51613095760386	1
1179	3179	98	9	F	1	4450192.8401742	5260018.75420825	used	1.18151912628915	-0.795148978141476	-0.187276290944733	-0.501355988893775	1
1180	3180	98	9	F	1	4450881.12289854	5260212.89250828	used	0.770906564836637	-1.66366038232835	-0.187276290944733	1.65107647423885	1
1181	3181	98	9	F	1	4450420.11072264	5259692.27465029	used	1.00351328309167	-1.66366038232835	-0.187276290944733	1.92313054216291	1
1182	3182	98	9	F	1	4449668.13309046	5259945.58287254	used	1.72340347606021	-1.66366038232835	-0.187276290944733	2.46789991555054	1
1183	3183	98	9	F	1	4450826.50185823	5260225.81503708	used	0.860437519589225	-1.66366038232835	-0.187276290944733	1.80298138735063	1
1184	3184	98	9	F	1	4450958.54910749	5260031.65420149	used	0.414585298720273	-1.66366038232835	-0.187276290944733	1.43370734923611	1
1185	3185	98	9	F	1	4450538.07194541	5259851.88588511	used	1.28211755608199	-1.66366038232835	-0.187276290944733	1.28938452684305	1
1186	3186	98	9	F	1	4449909.90286392	5260043.13743014	used	0.719416466657071	-1.66366038232835	-0.187276290944733	0.0372368910504772	1
1187	3187	98	9	F	1	4449784.16894929	5259804.09396946	used	3.6008022609211	-1.66366038232835	-0.187276290944733	-3.11648468291562	1
1188	3188	98	9	F	1	4450710.51588498	5259779.78067316	used	0.732211596271611	-1.66366038232835	-0.187276290944733	1.72174451585806	1
1189	3189	98	9	F	1	4450275.18911616	5260217.25346361	used	1.69305218030919	-1.66366038232835	-0.187276290944733	0.127402973588887	1
1190	3190	98	9	F	1	4450195.37033632	5260207.84376697	used	1.31178228390247	-1.66366038232835	-0.187276290944733	-0.094677386290404	1
1191	3191	98	9	F	1	4451300.1471015	5260756.27568444	used	0.713711711306979	-1.66366038232835	5.33969248839737	-1.3824099802948	1
1192	3192	98	9	F	1	4450872.87938057	5260349.93975381	used	0.882822130735364	-1.66366038232835	-0.187276290944733	1.78031420439038	1
1193	3193	98	9	F	1	4450998.06776075	5259886.71347996	used	0.759070133714191	-1.66366038232835	-0.187276290944733	1.58852549742009	1
1194	3194	98	9	F	1	4450304.06653359	5259820.53612192	used	0.2198047285218	-1.66366038232835	-0.187276290944733	1.15138714464115	1
1195	3195	98	9	F	1	4450531.42517147	5259445.52730739	used	0.242583804151666	0.47032251193776	-0.187276290944733	1.20007237916678	1
1196	3196	98	9	F	1	4450509.28381888	5259547.36588896	used	0.711302482023461	0.263022303257997	-0.187276290944733	1.25619359385376	1
1197	3197	98	9	F	1	4451098.23504987	5260111.88872993	used	0.693187075099929	-1.66366038232835	-0.187276290944733	1.57283950681121	1
1198	3198	98	9	F	1	4450391.30320767	5260243.57603837	used	2.1087728071649	-1.66366038232835	-0.187276290944733	-1.1162935861134	1
1199	3199	98	9	F	1	4449847.93776667	5259944.31875094	used	2.06055077233469	-1.66366038232835	-0.187276290944733	-1.88136317199219	1
1200	3200	98	9	F	1	4450868.83587498	5259664.88246011	used	0.569247832279518	0.596009860283981	-0.187276290944733	1.56609189188329	1
1201	3201	98	9	F	1	4449782.30272431	5259629.90971099	used	0.787069622226789	0.517809851256152	-0.187276290944733	0.0823413136113034	1
1202	3202	98	9	F	1	4449991.07610131	5260088.003568	used	1.65149110271051	-1.66366038232835	-0.187276290944733	-0.98434398417659	1
1203	3203	98	9	F	1	4450472.4086389	5259681.7862878	used	1.69073282900931	-1.66366038232835	-0.187276290944733	0.603963994621602	1
1204	3204	98	9	F	1	4449581.09298238	5259832.51397115	used	1.48810541151747	-1.5386599614044	-0.187276290944733	2.25229857869072	1
1205	3205	98	9	F	1	4450033.97125717	5260072.81451608	used	2.99827024508246	-1.66366038232835	-0.187276290944733	-2.58914844330684	1
1206	3206	98	9	F	1	4450799.18900924	5259931.39700422	used	0.615055644604899	-1.66366038232835	-0.187276290944733	1.45358257387349	1
1207	3207	98	9	F	1	4449722.30150475	5260050.3534612	used	0.910796653141397	-1.66366038232835	-0.187276290944733	1.81293665261721	1
1208	3208	98	9	F	1	4450069.45377699	5259585.81492135	used	1.91264157060126	-1.66366038232835	-0.187276290944733	1.90414813780511	1
1209	3209	98	9	F	1	4449987.35625625	5260147.49530479	used	1.7260898291266	-1.66366038232835	-0.187276290944733	2.42734161950807	1
1210	3210	98	9	F	1	4450636.17515589	5259933.91241318	used	0.380878558246926	-1.66366038232835	-0.187276290944733	1.45834697485377	1
1211	3211	98	9	F	1	4449918.2565447	5259738.29454099	used	0.501854324218076	0.624747782290696	-0.187276290944733	0.0123437411755943	1
1212	3212	98	9	F	1	4450965.38874165	5259999.16091707	used	0.578430366274109	-1.66366038232835	-0.187276290944733	1.54005040278823	1
1213	3213	98	9	F	1	4450372.04660917	5259744.68484485	used	0.82738489110788	-0.621106010581924	-0.187276290944733	1.73509752478912	1
1214	3214	98	9	F	1	4451027.69491759	5260459.8069371	used	1.1072224897625	-1.66366038232835	5.33969248839737	-1.56849289546501	1
1215	3215	98	9	F	1	4450971.61727148	5260219.31506939	used	0.797820027713659	-1.66366038232835	-0.187276290944733	1.76878603154682	1
1216	3216	98	9	F	1	4449989.47272809	5259933.40087683	used	1.1701994935726	0.398671869073345	-0.187276290944733	-0.927666352561583	1
1217	3217	98	9	F	1	4450572.76020886	5260199.76573619	used	0.659939710987377	-1.66366038232835	-0.187276290944733	1.13356026036368	1
1218	3218	98	9	F	1	4450360.14607446	5260304.42061128	used	1.22418869901932	-1.66366038232835	-0.187276290944733	0.106817384414288	1
1219	3219	98	9	F	1	4450982.76991147	5260353.32495877	used	0.998165543065461	-1.66366038232835	-0.187276290944733	1.89794626824915	1
1220	3220	98	9	F	1	4449792.09500698	5259848.46732623	used	1.88642715870806	-1.66366038232835	-0.187276290944733	-1.75397989897632	1
1221	3221	98	9	F	1	4450311.72417018	5260131.20738964	used	2.66171963875488	-1.66366038232835	-0.187276290944733	-1.96599060628909	1
1222	3222	98	9	F	1	4450486.03932694	5260218.07150325	used	1.04008363598802	-1.66366038232835	-0.187276290944733	-0.951513291005197	1
1223	3223	98	9	F	1	4450926.83032331	5259907.38439011	used	0.779035529134186	-1.66366038232835	-0.187276290944733	1.68391803843465	1
1224	3224	98	9	F	1	4450899.0158087	5260437.62606472	used	1.69342667190767	-1.66366038232835	5.33969248839737	-1.02722399193579	1
1225	3225	98	9	F	1	4450928.44654526	5260133.22859293	used	0.794609386409406	-1.66366038232835	-0.187276290944733	1.67778548412604	1
1226	3226	98	9	F	1	4450308.06675528	5259934.61547783	used	0.508922228986615	-0.769013705217419	-0.187276290944733	0.635929194675688	1
1227	3227	98	9	F	1	4450679.98292772	5260136.45838185	used	0.816354865227482	-1.66366038232835	-0.187276290944733	1.77379458177245	1
1228	3228	98	9	F	1	4451098.71043638	5260047.98857378	used	0.616286473658552	-1.66366038232835	-0.187276290944733	1.4757202681313	1
1229	3229	98	9	F	1	4450645.49828307	5259673.45469762	used	0.838949191668767	0.457032930076459	-0.187276290944733	1.77111502385788	1
1230	3230	98	9	F	1	4449685.30053678	5259979.04564645	used	1.24265612804542	-1.66366038232835	-0.187276290944733	1.98901114420884	1
1231	3231	98	9	F	1	4451247.71422762	5260922.87823224	used	0.527794108939066	-1.66366038232835	5.33969248839737	0.248101933265478	1
1232	3232	98	9	F	1	4450013.6314775	5259569.82298046	used	1.94952150321901	-1.66366038232835	-0.187276290944733	1.87519271549867	1
1233	3233	98	9	F	1	4450270.59931306	5259982.86194439	used	1.02017066939181	0.474696022434354	-0.187276290944733	-0.392297423259205	1
1234	3234	98	9	F	1	4450132.67285665	5260010.80079347	used	0.608694280652149	-1.66366038232835	-0.187276290944733	-0.118249345163719	1
1235	3235	98	9	F	1	4450670.0716603	5259919.51478271	used	0.62502211434563	-1.66366038232835	-0.187276290944733	1.66178951972037	1
1236	3236	98	9	F	1	4450760.41849617	5259733.34405246	used	0.655675499986083	0.383783895646171	-0.187276290944733	1.62643934197541	1
1237	3237	98	9	F	1	4450309.10019494	5259829.06593896	used	-0.00949897383469378	-1.53791565089142	-0.187276290944733	1.15869865655977	1
1238	3238	98	9	F	1	4450461.80231202	5260027.8841471	used	0.87097071994898	-1.66366038232835	-0.187276290944733	1.6728326853008	1
1239	3239	98	9	F	1	4450842.97072034	5260184.48146092	used	0.715489298094404	-1.66366038232835	-0.187276290944733	1.66997769498321	1
1240	3240	98	9	F	1	4450940.67596012	5260045.37435755	used	0.387616910408808	-1.66366038232835	-0.187276290944733	1.4077348761859	1
1241	3241	98	9	F	1	4451202.9942507	5260830.23335911	used	-0.697589836871443	-1.66366038232835	-0.187276290944733	-0.0408997749702224	1
1242	3242	98	9	F	1	4451173.23835619	5260032.93788428	used	0.42547301779325	-1.66366038232835	-0.187276290944733	1.46311935456756	1
1243	3243	98	9	F	1	4451005.94051646	5260267.668964	used	0.66724729037894	-1.66366038232835	-0.187276290944733	1.66191448663395	1
1244	3244	98	9	F	1	4450745.98222876	5260168.99222691	used	0.830288449301384	-1.66366038232835	-0.187276290944733	1.77264374919806	1
1245	3245	98	9	F	1	4450848.32660473	5260011.32538605	used	0.496866096126398	-1.66366038232835	-0.187276290944733	1.54097094916675	1
1246	3246	98	9	F	1	4450762.02761893	5260268.93973786	used	1.29774384218099	-1.66366038232835	-0.187276290944733	2.12887136121657	1
1247	3247	98	9	F	1	4451088.21235456	5259832.35972928	used	0.648640051156078	-0.77052030520988	-0.187276290944733	1.55433542752723	1
1248	3248	98	9	F	1	4451117.01903544	5260299.53923891	used	1.03741226258557	-1.66366038232835	-0.187276290944733	1.76162192672977	1
1249	3249	98	9	F	1	4450908.82870303	5259834.79047617	used	0.428796006577046	-1.66366038232835	-0.187276290944733	1.48033307317492	1
1250	3250	98	9	F	1	4450468.22365651	5260118.35748409	used	0.511958107544914	-1.66366038232835	-0.187276290944733	1.44179678767178	1
1251	3251	98	9	F	1	4451174.09835691	5260321.04010231	used	1.22293040724845	-1.66366038232835	-0.187276290944733	1.83085708754506	1
1252	3252	98	9	F	1	4450866.63115116	5260185.92255214	used	0.715489298094404	-1.66366038232835	-0.187276290944733	1.66997769498321	1
1253	3253	98	9	F	1	4449714.24631985	5259862.59497285	used	0.885086556600806	-1.66366038232835	-0.187276290944733	0.424801882763531	1
1254	3254	98	9	F	1	4450669.08668598	5260224.48763655	used	1.56558522663115	-1.66366038232835	-0.187276290944733	2.31739546963779	1
1255	3255	98	9	F	1	4450347.8535694	5259880.71268855	used	0.814035513927598	0.126669714437443	-0.187276290944733	1.80842029051486	1
1256	3256	98	9	F	1	4450250.59147486	5259785.61660952	used	1.11258021623134	-1.57838219711156	-0.187276290944733	0.611302384898727	1
1257	3257	98	9	F	1	4450275.83869977	5259816.86058001	used	0.03763204213863	-1.40039437581882	-0.187276290944733	0.458735211972221	1
1258	3258	98	9	F	1	4451145.52903639	5260036.64017729	used	0.376599367581693	-1.66366038232835	-0.187276290944733	1.43299764089055	1
1259	3259	98	9	F	1	4450507.52470317	5259792.1374662	used	1.16251492597191	-1.66366038232835	-0.187276290944733	0.723380352628239	1
1260	3260	98	9	F	1	4451124.23900746	5260213.80755147	used	0.806103781871911	-1.66366038232835	-0.187276290944733	1.74633975977058	1
1261	3261	98	9	F	1	4450589.91434344	5259581.89186101	used	0.738108590642254	0.12338968842364	-0.187276290944733	1.6840997540903	1
1262	3262	98	9	F	1	4449754.88199395	5259610.18052148	used	0.706746167575356	0.561859120629337	-0.187276290944733	0.190652328016621	1
1263	3263	98	9	F	1	4449897.51726326	5259859.96978151	used	1.07316372718659	0.471701629570409	-0.187276290944733	-0.826045412702146	1
1264	3264	98	9	F	1	4450684.12666217	5260000.27214283	used	0.721046753415763	-1.66366038232835	-0.187276290944733	1.71874840169154	1
1265	3265	98	9	F	1	4450233.96611827	5260078.63414864	used	1.29325493622061	-1.66366038232835	-0.187276290944733	-1.13685508156666	1
1266	3266	98	9	F	1	4451053.43746502	5260429.71967453	used	1.21179053049916	-1.66366038232835	5.33969248839737	-1.83458086540828	1
1267	3267	98	9	F	1	4450734.97135167	5260268.79718901	used	1.3301848010515	-1.66366038232835	-0.187276290944733	2.14683787333044	1
1268	3268	98	9	F	1	4450178.92152228	5260175.51072647	used	1.28990698133025	-1.66366038232835	-0.187276290944733	-1.30260938056788	1
1269	3269	98	9	F	1	4450494.0512694	5259692.80679401	used	1.2275066945818	-1.32345647421073	-0.187276290944733	0.595428544982818	1
1270	3270	98	9	F	1	4450737.10579703	5259745.78852473	used	0.684728558195722	0.386675063062019	-0.187276290944733	1.69417639584037	1
1271	3271	98	9	F	1	4449975.81764913	5259701.65764073	used	0.723555847125541	0.640176887880565	-0.187276290944733	-0.00936616206507739	1
1272	3272	98	9	F	1	4450578.1589441	5259639.47388729	used	0.854006250538092	-1.66366038232835	-0.187276290944733	1.7691348019353	1
1273	3273	98	9	F	1	4450684.41601591	5259887.62455171	used	0.611285762513591	-1.66366038232835	-0.187276290944733	1.63119875624725	1
1274	3274	98	9	F	1	4450186.54405001	5259874.70420256	used	1.13228097092175	0.487921275393218	-0.187276290944733	0.0763079106500006	1
1275	3275	98	9	F	1	4449588.89595835	5259786.50539646	used	1.37992477516086	-1.66366038232835	-0.187276290944733	2.19346978078772	1
1276	3276	98	9	F	1	4450508.20535819	5260214.02732594	used	0.651298941505246	-1.66366038232835	-0.187276290944733	-0.512701049803319	1
1277	3277	98	9	F	1	4449814.34599983	5260006.86611972	used	2.67054765403625	-1.66366038232835	-0.187276290944733	3.16594315325162	1
1278	3278	98	9	F	1	4449818.24554565	5259680.34203353	used	1.35044978975027	-1.66366038232835	-0.187276290944733	0.313968323192341	1
1279	3279	98	9	F	1	4450067.47443584	5259738.90168122	used	0.519510354780813	0.571629847412139	-0.187276290944733	0.0898702771849497	1
1280	3280	98	9	F	1	4449815.76837601	5259845.86146953	used	3.89447857244468	-1.66366038232835	-0.187276290944733	-3.67876996944224	1
1281	3281	98	9	F	1	4450734.19439317	5260231.9196281	used	1.45760681573772	-1.66366038232835	-0.187276290944733	2.22442467371132	1
1282	3282	98	9	F	1	4450559.11682232	5259723.40137951	used	0.718979559792185	0.263226403264069	-0.187276290944733	1.11319474255222	1
1283	3283	98	9	F	1	4451004.04636554	5260436.48569532	used	1.77386746725995	-1.66366038232835	5.33969248839737	-1.52032388499736	1
1284	3284	98	9	F	1	4450678.45750927	5259691.80811773	used	0.853759086083099	0.514743008232983	-0.187276290944733	1.79622479634751	1
1285	3285	98	9	F	1	4450810.4418826	5259691.01224577	used	0.602754843900346	-1.65378589663908	-0.187276290944733	1.47495630439788	1
1286	3286	98	9	F	1	4450932.38005142	5260056.15019556	used	0.523482462335298	-1.66366038232835	-0.187276290944733	1.51148204879111	1
1287	3287	98	9	F	1	4451116.59349306	5260232.92342931	used	0.730833467189226	-1.66366038232835	-0.187276290944733	1.63857300095808	1
1288	3288	98	9	F	1	4450674.10718705	5259943.80868581	used	0.634526711114908	-1.66366038232835	-0.187276290944733	1.6720254369381	1
1289	3289	98	9	F	1	4450119.33791962	5260107.87457058	used	2.61968919835278	-1.66366038232835	-0.187276290944733	-2.36603233629228	1
1290	3290	98	9	F	1	4450302.24806876	5260331.04576311	used	1.92576125960114	-1.66366038232835	-0.187276290944733	-0.674549459549749	1
1291	3291	98	9	F	1	4449733.97505143	5259805.1275996	used	2.03065885294446	-1.66366038232835	-0.187276290944733	-2.07187039462689	1
1292	3292	98	9	F	1	4451100.28571168	5259998.07066412	used	0.562129995297849	-1.66366038232835	-0.187276290944733	1.37223300277011	1
1293	3293	98	9	F	1	4450570.15454661	5259745.44334376	used	0.718085773177159	0.451550440593997	-0.187276290944733	1.55967200343422	1
1294	3294	98	9	F	1	4449967.13944993	5259585.24131495	used	1.30530607585952	0.175243913002826	-0.187276290944733	1.14392872429181	1
1295	3295	98	9	F	1	4450112.56841697	5259984.57692251	used	0.459878809250416	-1.66366038232835	-0.187276290944733	-0.403125013433655	1
1296	3296	98	9	F	1	4450974.23458018	5259757.66298888	used	0.641527207395722	-1.00198258856129	-0.187276290944733	1.55289147623057	1
1297	3297	98	9	F	1	4449731.76323951	5259974.22863812	used	2.1057943506517	-1.66366038232835	-0.187276290944733	2.64850951926826	1
1298	3298	98	9	F	1	4450941.52494366	5260179.96194437	used	0.746145180345513	-1.66366038232835	-0.187276290944733	1.66431079950898	1
1299	3299	98	9	F	1	4451075.11385309	5260268.11367433	used	0.787224412087492	-1.66366038232835	-0.187276290944733	1.36984147713519	1
1300	3300	98	9	F	1	4449948.52109112	5259826.62458695	used	0.205154617189484	0.586471657906002	-0.187276290944733	0.63827120229578	1
1301	3301	98	9	F	1	4449617.58046384	5259943.37168022	used	1.13375646781974	-0.144808512277113	-0.187276290944733	1.96033996428363	1
1302	3302	98	9	F	1	4450845.69836834	5260011.85054153	used	0.496866096126398	-1.66366038232835	-0.187276290944733	1.54097094916675	1
1303	3303	98	9	F	1	4450272.48308425	5259942.68593187	used	0.814237739390774	0.624638145324084	-0.187276290944733	0.222533146730471	1
1304	3304	98	9	F	1	4449902.8834859	5259999.55009214	used	2.22723947942627	-1.66366038232835	-0.187276290944733	-2.2357765197451	1
1305	3305	98	9	F	1	4451078.09291657	5260418.80653605	used	0.450803629514055	-1.66366038232835	5.33969248839737	-1.29781635588114	1
1306	3306	98	9	F	1	4450917.57473999	5259958.5057275	used	0.547919287441076	-1.66366038232835	-0.187276290944733	1.57594602670265	1
1307	3307	98	9	F	1	4450600.11601994	5259906.8568954	used	0.259086400591102	-1.66366038232835	-0.187276290944733	1.14392583200092	1
1308	3308	98	9	F	1	4451061.24754305	5260044.87769936	used	0.475949492046278	-1.66366038232835	-0.187276290944733	1.40451206625358	1
1309	3309	98	9	F	1	4450157.0839369	5259817.22553681	used	0.850525975282937	0.699566142736255	-0.187276290944733	-0.197278176958508	1
1310	3310	98	9	F	1	4450995.71617756	5260408.18632452	used	0.160307999966854	-1.66366038232835	5.33969248839737	-0.389607792193575	1
1311	3311	98	9	F	1	4450197.84489492	5259852.77121651	used	1.05745754954657	0.56990215688954	-0.187276290944733	-0.129077808012146	1
1312	3312	98	9	F	1	4450574.97930428	5260240.65322583	used	0.481741628769348	-1.66366038232835	-0.187276290944733	0.436358255443332	1
1313	3313	98	9	F	1	4449830.3612356	5260090.44674686	used	2.19648872597021	-1.66366038232835	-0.187276290944733	2.76973101586405	1
1314	3314	98	9	F	1	4450272.91858027	5260271.64245117	used	2.24985877197412	-1.66366038232835	-0.187276290944733	0.192185036490169	1
1315	3315	98	9	F	1	4450829.21486782	5259841.97655169	used	0.660396590737516	-0.683384295680624	-0.187276290944733	1.59334574953492	1
1316	3316	98	9	F	1	4450868.45260919	5260406.02963988	used	0.843395655247986	-1.66366038232835	5.33969248839737	1.35441639111203	1
1317	3317	98	9	F	1	4450029.69521883	5259897.76189672	used	0.0222379408306782	0.67124796147501	-0.187276290944733	0.176083110763479	1
1318	3318	98	9	F	1	4450570.72600838	5259733.19234623	used	0.718085773177159	0.451550440593997	-0.187276290944733	1.55967200343422	1
1319	3319	98	9	F	1	4450219.02393394	5259730.47154962	used	1.52154751126123	-1.66366038232835	-0.187276290944733	1.44555606769836	1
1320	3320	98	9	F	1	4450474.46245522	5259505.5579608	used	0.763776244801685	0.251045372954069	-0.187276290944733	1.26611644551546	1
1321	3321	98	9	F	1	4450085.17345795	5259610.0703891	used	1.40853842989495	-1.10460214815847	-0.187276290944733	1.50502356321869	1
1322	3322	98	9	F	1	4450598.95875396	5259581.29586213	used	0.732705925181597	-1.66366038232835	-0.187276290944733	1.67504798065936	1
1323	3323	98	9	F	1	4450687.93402281	5259674.51215393	used	0.853759086083099	0.514743008232983	-0.187276290944733	1.79622479634751	1
1324	3324	98	9	F	1	4449962.15802867	5259920.58634002	used	1.36609105551322	0.598307962237161	-0.187276290944733	-1.18264762625887	1
1325	3325	98	9	F	1	4449760.99228117	5259730.8024602	used	1.24094594974572	-1.40903541975388	-0.187276290944733	1.47213402688768	1
1326	3326	98	9	F	1	4450132.58872749	5259740.70774923	used	0.412538077981947	0.534595634163864	-0.187276290944733	0.383737510614762	1
1327	3327	98	9	F	1	4451059.30329105	5260149.67205634	used	0.952212927322003	-1.66366038232835	-0.187276290944733	1.51140355800023	1
1328	3328	98	9	F	1	4450489.78863188	5259743.97272628	used	1.13259055064315	-1.66366038232835	-0.187276290944733	0.572837957864246	1
1329	3329	98	9	F	1	4451067.91008503	5260086.94510515	used	0.701947681893572	-1.66366038232835	-0.187276290944733	1.43386782151379	1
1330	3330	98	9	F	1	4450917.84421396	5260321.88083287	used	0.875811648011925	-1.66366038232835	-0.187276290944733	1.80723305496884	1
1331	3331	98	9	F	1	4450653.00986153	5259861.51377067	used	0.663287665877738	-1.66366038232835	-0.187276290944733	1.67381606420569	1
1332	3332	98	9	F	1	4449817.00761698	5260011.28091323	used	2.67054765403625	-1.66366038232835	-0.187276290944733	3.16594315325162	1
1333	3333	98	9	F	1	4450372.95683248	5259814.90335603	used	0.863763004983677	0.264059473236494	-0.187276290944733	1.83488455275169	1
1334	3334	98	9	F	1	4449877.52406716	5259840.10091161	used	0.87384182220395	0.524531900984912	-0.187276290944733	-0.841682334099945	1
1335	3335	98	9	F	1	4450705.15005393	5259950.00885721	used	0.634164702569717	-1.66366038232835	-0.187276290944733	1.64516313563338	1
1336	3336	98	9	F	1	4450688.85903558	5259849.74702777	used	0.658444241204136	-1.66366038232835	-0.187276290944733	1.66196405451586	1
1337	3337	98	9	F	1	4450277.16643285	5259834.26015088	used	-0.0688533955822199	-1.3888482461298	-0.187276290944733	0.423970000061128	1
1338	3338	98	9	F	1	4450512.6929958	5259810.36205338	used	1.07589252263414	-1.66366038232835	-0.187276290944733	0.904434222201115	1
1339	3339	98	9	F	1	4449717.83235909	5259608.71112061	used	0.583426084197757	0.49921580640983	-0.187276290944733	0.534983754341893	1
1340	3340	98	9	F	1	4450876.98268434	5259699.46544602	used	0.587780173182685	0.622837577207695	-0.187276290944733	1.54973588712806	1
1341	3341	98	9	F	1	4450343.41475342	5259873.92334379	used	0.814035513927598	0.126669714437443	-0.187276290944733	1.80842029051486	1
1342	3342	98	9	F	1	4450654.59300115	5259662.85609332	used	0.832600310769299	0.382505011419645	-0.187276290944733	1.76348715515566	1
1343	3343	98	9	F	1	4450101.83317182	5260144.31235634	used	3.0592649400313	-1.66366038232835	-0.187276290944733	-2.83547987227367	1
1344	3344	98	9	F	1	4449801.53707623	5259742.56039046	used	2.03420154346603	-1.66366038232835	-0.187276290944733	1.90206848091618	1
1345	3345	98	9	F	1	4450445.58856583	5259580.64380964	used	1.17583684043497	-1.66366038232835	-0.187276290944733	0.601444310579698	1
1346	3346	98	9	F	1	4450702.41090439	5260081.68320236	used	0.574458258719625	-1.66366038232835	-0.187276290944733	1.58341452020304	1
1347	3347	98	9	F	1	4450928.14225593	5260439.02439002	used	1.5556487162183	-1.66366038232835	5.33969248839737	-1.38241815849664	1
1348	3348	98	9	F	1	4450711.29772035	5259637.81877114	used	0.760842727280303	0.522724066480871	-0.187276290944733	1.70970799795586	1
1349	3349	98	9	F	1	4450003.01685572	5260017.39962033	used	3.29892458339094	-0.336392165620237	-0.187276290944733	-1.91178029827734	1
1350	3350	98	9	F	1	4450783.93313608	5260150.53394033	used	0.855961096682128	-1.66366038232835	-0.187276290944733	1.79273968555111	1
1351	3351	98	9	F	1	4450639.30568059	5259922.13272242	used	0.380878558246926	-1.66366038232835	-0.187276290944733	1.45834697485377	1
1352	3352	98	9	F	1	4450600.45863422	5259600.20065294	used	0.812607452632082	-1.66366038232835	-0.187276290944733	1.7397111277061	1
1353	3353	98	9	F	1	4450333.33003145	5260153.92387637	used	3.00605218049876	-1.66366038232835	-0.187276290944733	-1.70700390863649	1
1354	3354	98	9	F	1	4450851.02065279	5259960.74217374	used	0.502458503996948	-1.66366038232835	-0.187276290944733	1.53534544337259	1
1355	3355	98	9	F	1	4451195.18009377	5259970.49145543	used	0.768582220315439	-1.66366038232835	-0.187276290944733	1.65681318363128	1
1356	3356	98	9	F	1	4449860.14192328	5259664.969231	used	1.20408599001322	0.285198463498835	-0.187276290944733	0.133967995512144	1
1357	3357	98	9	F	1	4449896.95923268	5259728.65266246	used	0.588471734334534	0.529863078630412	-0.187276290944733	0.236415744098143	1
1358	3358	98	9	F	1	4450797.54134562	5260032.16142832	used	0.338071671930653	-1.66366038232835	-0.187276290944733	1.38356509823771	1
1359	3359	98	9	F	1	4450230.2940038	5259905.75188878	used	1.00770259577327	0.495089994245213	-0.187276290944733	0.0567087314918509	1
1360	3360	98	9	F	1	4450725.54866101	5259807.24180484	used	0.601908492887794	-1.66366038232835	-0.187276290944733	1.60683758842903	1
1361	3361	98	9	F	1	4450840.90943417	5260340.36242799	used	0.902809995651268	-1.66366038232835	-0.187276290944733	1.81126331273219	1
1362	3362	98	9	F	1	4449866.22609025	5260083.45060846	used	2.85274780313664	-1.66366038232835	-0.187276290944733	3.25517770774452	1
1363	3363	98	9	F	1	4449924.08070369	5260025.13254238	used	1.28073443377829	-1.66366038232835	-0.187276290944733	-1.02431694038206	1
1364	3364	98	9	F	1	4450891.69072726	5260133.43182862	used	0.699972862864284	-1.66366038232835	-0.187276290944733	1.67181669332269	1
1365	3365	98	9	F	1	4450646.28728822	5260257.99563766	used	1.48433552942616	-1.66366038232835	-0.187276290944733	2.23664450301588	1
1366	3366	98	9	F	1	4450827.63533137	5259931.36867913	used	0.565008587384789	-1.66366038232835	-0.187276290944733	1.55253761939948	1
1367	3367	98	9	F	1	4450136.77994008	5260281.50529869	used	1.27231835925524	-1.66366038232835	-0.187276290944733	2.06581303668085	1
1368	3368	98	9	F	1	4450099.85156853	5260010.59620369	used	0.602355386195306	-1.66366038232835	-0.187276290944733	-0.187216046530006	1
1369	3369	98	9	F	1	4449867.36743468	5259642.59489406	used	1.1918575910177	0.264072937425377	-0.187276290944733	0.587436796165537	1
1370	3370	98	9	F	1	4451133.84430957	5259797.09298706	used	0.662923160721889	0.642266615481996	-0.187276290944733	1.49329183293651	1
1371	3371	98	9	F	1	4450139.2518154	5259710.85159186	used	0.484360573348012	0.417362941566531	-0.187276290944733	0.706682459142182	1
1372	3372	98	9	F	1	4450795.24228533	5259885.5474891	used	0.668927509350761	-1.66366038232835	-0.187276290944733	1.44088711231767	1
1373	3373	98	9	F	1	4450190.89596119	5259660.94793892	used	1.15927182872912	-1.66366038232835	-0.187276290944733	1.73499908716446	1
1374	3374	98	9	F	1	4450010.748596	5260074.5985809	used	2.16352347886185	-1.66366038232835	-0.187276290944733	-2.03565472376462	1
1375	3375	98	9	F	1	4450019.35667887	5260006.75244306	used	0.556282933140337	-0.275474939043701	-0.187276290944733	-1.1765818938434	1
1376	3376	98	9	F	1	4450847.91151718	5259808.20874784	used	0.497063328368261	0.0503894209117466	-0.187276290944733	1.5172000081598	1
1377	3377	98	9	F	1	4450986.15782695	5260199.88092546	used	0.797820027713659	-1.66366038232835	-0.187276290944733	1.76878603154682	1
1378	3378	98	9	F	1	4449731.99659731	5259949.65904862	used	1.31997116685577	-1.66366038232835	-0.187276290944733	2.03846034246788	1
1379	3379	98	9	F	1	4450852.42143915	5259784.50516387	used	0.473789923828409	0.666339730334238	-0.187276290944733	1.46549382565961	1
1380	3380	98	9	F	1	4451014.65726184	5260293.76847497	used	0.838172745754597	-1.66366038232835	-0.187276290944733	1.77448404408173	1
1381	3381	98	9	F	1	4449799.5290354	5259939.53557314	used	0.825554875496669	-1.66366038232835	-0.187276290944733	-0.608781108310869	1
1382	3382	98	9	F	1	4449931.203752	5259907.67484911	used	2.54275863758353	0.268649265624338	-0.187276290944733	-2.31356637889377	1
1383	3383	98	9	F	1	4449930.87437436	5260148.61595657	used	1.58653678326046	-1.66366038232835	-0.187276290944733	2.25152304579372	1
1384	3384	98	9	F	1	4449863.61656911	5259985.78935298	used	1.50617587944918	-1.66366038232835	-0.187276290944733	-0.692683225864784	1
1385	3385	98	9	F	1	4449640.76001433	5259899.47501538	used	1.23433492472732	-0.484241782583847	-0.187276290944733	2.02949104919459	1
1386	3386	98	9	F	1	4451161.70272626	5260101.15334245	used	0.706054606423507	-1.66366038232835	-0.187276290944733	1.66972546727018	1
1387	3387	98	9	F	1	4449814.07764605	5259916.71730163	used	1.67562583792685	-1.66366038232835	-0.187276290944733	-1.15075662842641	1
1388	3388	98	9	F	1	4450988.04712563	5260447.05309099	used	1.92803816851987	-1.66366038232835	5.33969248839737	-1.74378666798286	1
1389	3389	98	9	F	1	4450351.27469364	5259999.00630731	used	0.442851924573116	-1.66366038232835	-0.187276290944733	1.23379180351682	1
1390	3390	98	9	F	1	4450394.58296553	5259946.73065454	used	0.822588902036752	-1.66366038232835	-0.187276290944733	1.77440036711407	1
1391	3391	98	9	F	1	4450614.35693431	5259674.64064703	used	0.803270128776789	0.383550302654929	-0.187276290944733	1.74471419255244	1
1392	3392	98	9	F	1	4451047.9232821	5260149.64144919	used	0.952212927322003	-1.66366038232835	-0.187276290944733	1.51140355800023	1
1393	3393	98	9	F	1	4450183.58146387	5260197.03706088	used	1.46581317496562	-1.66366038232835	-0.187276290944733	-0.134814243135611	1
1394	3394	98	9	F	1	4451041.90716635	5260172.62599262	used	0.778284049326581	-1.66366038232835	-0.187276290944733	1.53724188859333	1
1395	3395	98	9	F	1	4450413.20138961	5259999.4353118	used	1.27174413880425	-1.66366038232835	-0.187276290944733	1.91421311065742	1
1396	3396	98	9	F	1	4450983.46696994	5259959.20353221	used	0.632531919200369	-1.66366038232835	-0.187276290944733	1.61238809412821	1
1397	3397	98	9	F	1	4449943.22183234	5259625.61211386	used	1.66971136728161	0.317833092741887	-0.187276290944733	1.02690025162294	1
1398	3398	98	9	F	1	4450234.37814736	5260198.23288418	used	2.36029884097486	-1.66366038232835	-0.187276290944733	-0.412382189385344	1
1399	3399	98	9	F	1	4450127.28374338	5260222.92414897	used	0.44557073357804	-1.66366038232835	-0.187276290944733	-0.116730443639171	1
1400	3400	98	9	F	1	4450370.81309353	5260371.37853629	used	1.11107226339482	-1.66366038232835	-0.187276290944733	-0.228647864290372	1
1401	3401	98	9	F	1	4450870.204104	5259822.97770821	used	0.524548515085621	-1.66366038232835	-0.187276290944733	1.53566419377624	1
1402	3402	98	9	F	1	4449974.44502309	5259713.22010844	used	0.723555847125541	0.640176887880565	-0.187276290944733	-0.00936616206507739	1
1403	3403	98	9	F	1	4450848.04674941	5260044.15349322	used	0.39123449925007	-1.66366038232835	-0.187276290944733	1.47751029699387	1
1404	3404	98	9	F	1	4450710.14523354	5260011.77298063	used	0.695868434945005	-1.66366038232835	-0.187276290944733	1.70203973691525	1
1405	3405	98	9	F	1	4450739.80859561	5259746.33660085	used	0.684728558195722	0.386675063062019	-0.187276290944733	1.69417639584037	1
1406	3406	98	9	F	1	4450102.71000535	5259982.8991249	used	0.459878809250416	-1.66366038232835	-0.187276290944733	-0.403125013433655	1
1407	3407	98	9	F	1	4451087.69790507	5259915.24805682	used	0.365392082344684	-1.66366038232835	-0.187276290944733	1.3075633730024	1
1408	3408	98	9	F	1	4450110.63674607	5259838.35335639	used	0.625551395804807	0.601813353126778	-0.187276290944733	0.0661498515345256	1
1409	3409	98	9	F	1	4450248.12332093	5259729.93670438	used	1.53256006086703	-1.66366038232835	-0.187276290944733	1.59450246642528	1
1410	3410	98	9	F	1	4449911.21012368	5259724.2714936	used	0.588471734334534	0.529863078630412	-0.187276290944733	0.236415744098143	1
1411	3411	98	9	F	1	4451314.17435435	5260720.09727075	used	1.00293157280871	-1.66366038232835	5.33969248839737	-1.49786434857666	1
1412	3412	98	9	F	1	4450039.98800588	5259989.12099226	used	0.166581982546627	0.408182715638991	-0.187276290944733	-0.548205765642915	1
1413	3413	98	9	F	1	4450799.45879517	5259861.51077771	used	0.617157790777669	-1.66366038232835	-0.187276290944733	1.44235839077659	1
1414	3414	98	9	F	1	4450984.7664758	5259959.78790575	used	0.632531919200369	-1.66366038232835	-0.187276290944733	1.61238809412821	1
1415	3415	98	9	F	1	4450615.30616846	5259930.91857137	used	0.182073451670182	-1.66366038232835	-0.187276290944733	1.11794368473633	1
1416	3416	98	9	F	1	4450048.88853667	5260044.6898402	used	1.82203457665572	-1.66366038232835	-0.187276290944733	-1.93365339778518	1
1417	3417	98	9	F	1	4450369.19046322	5259733.82323794	used	0.82738489110788	-0.621106010581924	-0.187276290944733	1.73509752478912	1
1418	3418	98	9	F	1	4450661.1684413	5259574.38181896	used	0.639098005226952	0.285500659738191	-0.187276290944733	1.6199946197183	1
1419	3419	98	9	F	1	4450731.61255743	5260234.05770021	used	1.45760681573772	-1.66366038232835	-0.187276290944733	2.22442467371132	1
1420	3420	98	9	F	1	4450475.59528473	5260018.74962727	used	1.01492279379186	-1.66366038232835	-0.187276290944733	1.62103185507437	1
1421	3421	98	9	F	1	4450705.85355811	5259854.67989207	used	0.621247239033008	-1.66366038232835	-0.187276290944733	1.64409907178589	1
1422	3422	98	9	F	1	4449820.14771932	5259906.33940434	used	1.90568351670161	-1.66366038232835	-0.187276290944733	-1.33892558347235	1
1423	3423	98	9	F	1	4449915.41272453	5260006.77592625	used	2.22723947942627	-1.66366038232835	-0.187276290944733	-2.2357765197451	1
1424	3424	98	9	F	1	4450802.09738829	5259835.4107084	used	0.549626969130119	-1.53611913004609	-0.187276290944733	1.4870119712605	1
1425	3425	98	9	F	1	4449608.14934938	5259899.10826435	used	1.12470126096863	0.313407007793468	-0.187276290944733	1.97487980982405	1
1426	3426	98	9	F	1	4451026.689472	5260152.27131654	used	0.82033196600328	-1.66366038232835	-0.187276290944733	1.59852165369589	1
1427	3427	98	9	F	1	4450568.82709061	5260191.46989773	used	0.77903303252353	-1.66366038232835	-0.187276290944733	1.45924488157595	1
1428	3428	98	9	F	1	4450440.0960655	5260177.77451931	used	1.29876994916081	-1.66366038232835	-0.187276290944733	-0.61696594247905	1
1429	3429	98	9	F	1	4450862.52285272	5260165.12402531	used	0.656626708646207	-1.66366038232835	-0.187276290944733	1.64282177628539	1
1430	3430	98	9	F	1	4450647.03833499	5260108.9358093	used	0.683759873261002	-1.66366038232835	-0.187276290944733	1.68171092127793	1
1431	3431	98	9	F	1	4450057.07370996	5259866.66518932	used	0.460175905918539	0.620252452942312	-0.187276290944733	0.229286758175297	1
1432	3432	98	9	F	1	4450368.51080607	5260088.65943447	used	0.333313132019372	-1.66366038232835	-0.187276290944733	-0.433971046511955	1
1433	3433	98	9	F	1	4450149.89409178	5259805.41565939	used	0.850525975282937	0.699566142736255	-0.187276290944733	-0.197278176958508	1
1434	3434	98	9	F	1	4449688.03199728	5259727.06265174	used	1.56918533919782	0.34596769085631	-0.187276290944733	-0.926073996821675	1
1435	3435	98	9	F	1	4450578.92845492	5259959.9082743	used	0.666468347854113	-1.66366038232835	-0.187276290944733	1.03870029981079	1
1436	3436	98	9	F	1	4451296.09295144	5260878.97792632	used	-0.326204022053785	-1.66366038232835	5.33969248839737	0.0159829100959463	1
1437	3437	98	9	F	1	4450455.47739785	5260079.42196304	used	0.543852308681645	-1.66366038232835	-0.187276290944733	1.45682064313364	1
1438	3438	98	9	F	1	4450352.93710033	5259983.14044278	used	0.67381587301618	-1.66366038232835	-0.187276290944733	1.64383278155505	1
1439	3439	98	9	F	1	4451078.53887111	5260183.77179485	used	0.919567246377666	-1.66366038232835	-0.187276290944733	1.60217561444016	1
1440	3440	98	9	F	1	4450440.7149225	5259548.2731036	used	1.06026873314579	-1.66366038232835	-0.187276290944733	1.20299748260507	1
1441	3441	98	9	F	1	4449588.3877284	5259779.47369923	used	1.37992477516086	-1.66366038232835	-0.187276290944733	2.19346978078772	1
1442	3442	98	9	F	1	4449971.21652632	5259916.1762134	used	0.748067570551015	0.591398482450469	-0.187276290944733	-0.476987590348312	1
1443	3443	98	9	F	1	4450906.08994261	5260337.33640855	used	0.793243740380303	-1.66366038232835	-0.187276290944733	1.73731850499531	1
1444	3444	98	9	F	1	4449655.65142275	5259661.69907432	used	0.566306824926166	0.513867622238356	-0.187276290944733	0.976661956619933	1
1445	3445	98	9	F	1	4450985.46383187	5260060.10315182	used	0.560312462739921	-1.66366038232835	-0.187276290944733	1.57673971121838	1
1446	3446	98	9	F	1	4449834.39423135	5259803.16553512	used	1.48171408823684	0.134988766569731	-0.187276290944733	-1.06538816925494	1
1447	3447	98	9	F	1	4449686.10891436	5259968.78832463	used	1.15389912259634	-1.66366038232835	-0.187276290944733	2.03338227752656	1
1448	3448	98	9	F	1	4449912.94164431	5259987.75777477	used	3.2625489661258	-1.66366038232835	-0.187276290944733	-2.10241478171149	1
1449	3449	98	9	F	1	4450489.07230853	5259896.87361725	used	1.36241854123751	-1.66366038232835	-0.187276290944733	1.36827794457008	1
1450	3450	98	9	F	1	4450033.22840474	5260016.61422442	used	0.556282933140337	-0.275474939043701	-0.187276290944733	-1.1765818938434	1
1451	3451	98	9	F	1	4449680.88003091	5259812.97041695	used	1.13315977787283	-1.66366038232835	-0.187276290944733	-1.10520324627111	1
1452	3452	98	9	F	1	4450154.19208362	5260297.01413281	used	0.788208076686151	-1.66366038232835	-0.187276290944733	1.6377618629628	1
1453	3453	98	9	F	1	4451115.95162722	5259875.36881924	used	0.486125677082154	-1.66366038232835	-0.187276290944733	1.32394570757821	1
1454	3454	98	9	F	1	4450892.08383627	5260175.66012644	used	0.677041493984372	-1.66366038232835	-0.187276290944733	1.61457586285617	1
1455	3455	98	9	F	1	4449973.48648631	5259636.21268072	used	1.56542794015979	0.423580618505418	-0.187276290944733	1.16556615195866	1
1456	3456	98	9	F	1	4450361.30806872	5260205.11648257	used	2.29401882126621	-1.66366038232835	-0.187276290944733	-1.02036168271368	1
1457	3457	98	9	F	1	4450515.76794776	5259773.89680879	used	1.16251492597191	-1.66366038232835	-0.187276290944733	0.723380352628239	1
1458	3458	98	9	F	1	4450224.83966011	5260100.61053855	used	2.11843968362685	-1.66366038232835	-0.187276290944733	-2.23204945385506	1
1459	3459	98	9	F	1	4450835.77259304	5260172.02799715	used	0.820781355921449	-1.66366038232835	-0.187276290944733	1.77034657208686	1
1460	3460	98	9	F	1	4450638.24314103	5259760.31708573	used	0.8598707889702	0.475872322364634	-0.187276290944733	1.78311493932011	1
1461	3461	98	9	F	1	4450995.2456478	5260030.07093773	used	0.476401378575104	-1.66366038232835	-0.187276290944733	1.50848384020705	1
1462	3462	98	9	F	1	4449768.1117883	5259876.39903451	used	0.983213341843708	-1.66366038232835	-0.187276290944733	-0.971202411683495	1
1463	3463	98	9	F	1	4450721.07545615	5259928.62912726	used	0.571117793661233	-1.66366038232835	-0.187276290944733	1.61162652401485	1
1464	3464	98	9	F	1	4449786.03522805	5259989.04779524	used	2.95268962432682	-1.66366038232835	-0.187276290944733	3.27413677430681	1
1465	3465	98	9	F	1	4449642.51232353	5259982.89836772	used	0.803911757715508	-0.922966660373059	-0.187276290944733	1.64226575829403	1
1466	3466	98	9	F	1	4451221.40527057	5260052.88188607	used	0.704644021402587	-1.66366038232835	-0.187276290944733	1.41996527731235	1
1467	3467	98	9	F	1	4450358.48415008	5259831.34279575	used	0.945095090340334	0.0367415420240802	-0.187276290944733	1.88296839023913	1
1468	3468	98	9	F	1	4450463.56094297	5260339.65762803	used	0.93678387346486	-1.66366038232835	-0.187276290944733	0.114137692546929	1
1469	3469	98	9	F	1	4451304.93271943	5260690.77140255	used	1.44256723314299	-1.66366038232835	5.33969248839737	-1.74473932876374	1
1470	3470	98	9	F	1	4449810.05491097	5259761.65486132	used	1.78311491313161	-1.46823423915234	-0.187276290944733	1.4453116192505	1
1471	3471	98	9	F	1	4451254.67280097	5260695.19387276	used	1.59002205173693	-1.66366038232835	5.33969248839737	-1.89972183885799	1
1472	3472	98	9	F	1	4451016.84732467	5259945.24697907	used	0.549122653777507	-1.66366038232835	-0.187276290944733	1.54394671756281	1
1473	3473	98	9	F	1	4449604.28211831	5259781.61501154	used	1.03922729853284	-1.66366038232835	-0.187276290944733	1.28839765724225	1
1474	3474	98	9	F	1	4451207.91549738	5259995.55565041	used	1.03680059297473	-1.66366038232835	-0.187276290944733	1.8146516813848	1
1475	3475	98	9	F	1	4450575.24076165	5259723.80719612	used	0.718085773177159	0.451550440593997	-0.187276290944733	1.55967200343422	1
1476	3476	98	9	F	1	4450614.88692689	5259532.34937509	used	0.641300015825981	0.3013300578007	-0.187276290944733	1.61672772728335	1
1477	3477	98	9	F	1	4451151.89759076	5259974.30980431	used	0.615944437998612	-1.66366038232835	-0.187276290944733	1.59313570937532	1
1478	3478	98	9	F	1	4451104.1885528	5260234.23407924	used	0.730833467189226	-1.66366038232835	-0.187276290944733	1.63857300095808	1
1479	3479	98	9	F	1	4450441.84340383	5260004.21211791	used	1.29755160316044	-1.66366038232835	-0.187276290944733	1.85091243209139	1
1480	3480	98	9	F	1	4451070.86090733	5260095.3016743	used	0.701947681893572	-1.66366038232835	-0.187276290944733	1.43386782151379	1
1481	3481	98	9	F	1	4450023.94468943	5259629.81454726	used	1.01163725416791	0.355166510187543	-0.187276290944733	1.26268648771443	1
1482	3482	98	9	F	1	4450785.50903572	5259701.20002392	used	0.722342494346484	-0.899228066499354	-0.187276290944733	1.63656664868326	1
1483	3483	98	9	F	1	4449950.44244348	5259546.37128302	used	1.97139930240188	-1.47149060933428	-0.187276290944733	1.62943126730684	1
1484	3484	98	9	F	1	4450656.81903648	5259579.94327466	used	0.639098005226952	0.285500659738191	-0.187276290944733	1.6199946197183	1
1485	3485	98	9	F	1	4450111.77098105	5260038.19445838	used	1.31552719988721	-1.66366038232835	-0.187276290944733	-1.25910802893673	1
1486	3486	98	9	F	1	4449858.28089247	5259564.48802094	used	1.02603021460261	0.305092123148215	-0.187276290944733	1.00470830197728	1
1487	3487	98	9	F	1	4450804.82558099	5260156.35907868	used	0.817156277248217	-1.66366038232835	-0.187276290944733	1.76051318197463	1
1488	3488	98	9	F	1	4450094.44818834	5260107.5665589	used	2.76295969748644	-1.66366038232835	-0.187276290944733	-2.65544453790021	1
1489	3489	98	9	F	1	4451184.15741713	5259956.91173763	used	0.654354792948796	-1.66366038232835	-0.187276290944733	1.61675405710392	1
1490	3490	98	9	F	1	4450298.24307652	5259955.69013751	used	0.560287496633356	0.208878525416986	-0.187276290944733	0.401649617739521	1
1491	3491	98	9	F	1	4450618.92031055	5259894.94006794	used	0.475302869886246	-1.66366038232835	-0.187276290944733	1.49715274208115	1
1492	3492	98	9	F	1	4450181.94295101	5259856.48613613	used	1.07472660545755	0.57764983586347	-0.187276290944733	-0.101646997011423	1
1493	3493	98	9	F	1	4450291.88401852	5259982.11852144	used	1.02017066939181	0.474696022434354	-0.187276290944733	-0.392297423259205	1
1494	3494	98	9	F	1	4450342.71039996	5259911.39000371	used	0.75874307771819	-1.66366038232835	-0.187276290944733	1.74849072659023	1
1495	3495	98	9	F	1	4449880.75663585	5259605.62833736	used	1.20116745215577	0.300337982169094	-0.187276290944733	0.855390991876389	1
1496	3496	98	9	F	1	4449774.57659853	5260018.65853178	used	2.19563238851504	-1.66366038232835	-0.187276290944733	2.78273854563421	1
1497	3497	98	9	F	1	4449598.75489087	5259729.03272258	used	1.22325496663379	-1.66366038232835	-0.187276290944733	-1.03916935280766	1
1498	3498	98	9	F	1	4450418.90210608	5260131.56264265	used	0.667134942899397	-1.66366038232835	-0.187276290944733	-0.199276151563142	1
1499	3499	98	9	F	1	4450334.90763867	5260063.084777	used	0.629141521928848	-1.66366038232835	-0.187276290944733	-0.588301295141904	1
1500	3500	98	9	F	1	4451103.66312554	5260202.27821007	used	0.781969046655569	-1.66366038232835	-0.187276290944733	1.68708998394085	1
1501	3501	99	9	F	1	4451041.83407632	5260357.74110488	used	0.970867602147338	-1.66366038232835	-0.187276290944733	1.739402749656	1
1502	3502	99	9	F	1	4450849.21130556	5259563.31402482	used	0.160767376327649	0.00657684343041914	-0.187276290944733	1.29882985130428	1
1503	3503	99	9	F	1	4450744.33265773	5260079.63106151	used	0.499537469528848	-1.66366038232835	-0.187276290944733	1.47367242644224	1
1504	3504	99	9	F	1	4454270.69377855	5261704.57095611	used	0.816639478842323	0.59581024834087	-0.187276290944733	1.78553389185147	1
1505	3505	99	9	F	1	4453916.32330493	5262373.48115197	used	1.3103167734471	-1.66366038232835	5.33969248839737	1.08436099593178	1
1506	3506	99	9	F	1	4454563.85358178	5261748.36863982	used	0.431469876590153	0.575031157984523	-0.187276290944733	1.47922662230566	1
1507	3507	99	9	F	1	4451811.88270687	5260257.85712744	used	2.09442728233267	-1.66366038232835	5.33969248839737	1.64217789249127	1
1508	3508	99	9	F	1	4454052.94898834	5262175.5482845	used	0.446020123496209	-1.66366038232835	-0.187276290944733	0.125739219092505	1
1509	3509	99	9	F	1	4451910.87059528	5261057.08548081	used	0.868703797472882	-1.66366038232835	5.33969248839737	0.171488675507081	1
1510	3510	99	9	F	1	4450430.51778369	5259603.46158997	used	0.845135792875563	-1.66366038232835	-0.187276290944733	1.77156362814938	1
1511	3511	99	9	F	1	4454056.40205164	5262345.31577766	used	0.607633221123138	-1.66366038232835	-0.187276290944733	0.212189853213201	1
1512	3512	99	9	F	1	4451920.42226051	5261331.41026634	used	1.76866203404116	-1.66366038232835	5.33969248839737	-2.143932919395	1
1513	3513	99	9	F	1	4452626.45336693	5261362.33158928	used	0.943177693356145	-1.66366038232835	5.33969248839737	1.84080397514146	1
1514	3514	99	9	F	1	4450686.98158623	5260007.20313464	used	0.721046753415763	-1.66366038232835	-0.187276290944733	1.71874840169154	1
1515	3515	99	9	F	1	4450343.31966345	5259287.69917218	used	0.145138593617987	-1.66366038232835	-0.187276290944733	0.848671501984082	1
1516	3516	99	9	F	1	4450843.6886077	5260780.63751451	used	0.533106896416088	-1.66366038232835	5.33969248839737	-1.28905909745083	1
1517	3517	99	9	F	1	4450621.24084928	5260857.5511116	used	2.66122780645555	-1.66366038232835	5.33969248839737	0.630621741146002	1
1518	3518	99	9	F	1	4451893.58711214	5261288.99517504	used	0.148828584168287	-1.66366038232835	5.33969248839737	0.698064828548263	1
1519	3519	99	9	F	1	4450468.56896381	5259440.5919547	used	0.142452240551597	0.391278960790596	-0.187276290944733	1.10110137617377	1
1520	3520	99	9	F	1	4452975.58100276	5261464.90500149	used	0.219405270816761	-1.66366038232835	5.33969248839737	1.34816744702837	1
1521	3521	99	9	F	1	4451442.58222123	5260730.49495379	used	0.986364064492206	-1.66366038232835	5.33969248839737	-1.66810977693551	1
1522	3522	99	9	F	1	4450013.95184868	5259781.56930137	used	0.453137960477878	0.471985018688786	-0.187276290944733	-0.0115047119807094	1
1523	3523	99	9	F	1	4450367.29393083	5259318.3228526	used	0.122739002807908	-1.66366038232835	-0.187276290944733	1.04976710238924	1
1524	3524	99	9	F	1	4452458.20677602	5261627.60650877	used	1.49583242149932	-1.66366038232835	5.33969248839737	2.1329871908968	1
1525	3525	99	9	F	1	4452121.82313789	5261278.04531932	used	0.154341100497829	-1.66366038232835	-0.187276290944733	-0.107723750052557	1
1526	3526	99	9	F	1	4454405.1636662	5261767.31166623	used	0.646350659184072	0.402567080288694	-0.187276290944733	1.64451685821921	1
1527	3527	99	9	F	1	4453519.52682419	5262113.61989568	used	1.09235766991373	-1.66366038232835	5.33969248839737	1.97157441999992	1
1528	3528	99	9	F	1	4452287.60501906	5261456.73887671	used	-0.236525767272464	-1.66366038232835	5.33969248839737	0.977329976082911	1
1529	3529	99	9	F	1	4450010.26399782	5259984.98011944	used	1.95126913067856	0.327363387580364	-0.187276290944733	-1.45078214134701	1
1530	3530	99	9	F	1	4452166.19016421	5261245.66687885	used	0.0368780657203683	-1.66366038232835	-0.187276290944733	1.13299526629713	1
1531	3531	99	9	F	1	4451310.596671	5260137.91470854	used	0.730446492537469	-1.66366038232835	-0.187276290944733	1.68858509886613	1
1532	3532	99	9	F	1	4451495.95753454	5259723.20238267	used	0.711462265105477	0.599365435357623	-0.187276290944733	1.24900016719106	1
1533	3533	99	9	F	1	4450254.58684895	5259693.13642444	used	1.22055613051412	-0.964564752788511	-0.187276290944733	1.1053769799925	1
1534	3534	99	9	F	1	4450544.02454503	5260407.52890549	used	0.935440696931665	-1.66366038232835	-0.187276290944733	0.50262024095095	1
1535	3535	99	9	F	1	4453971.66163117	5261762.92886758	used	1.06994060282905	0.265409097883972	-0.187276290944733	1.78484572608639	1
1536	3536	99	9	F	1	4452387.78262385	5261506.61391936	used	0.688573338606725	-1.66366038232835	5.33969248839737	1.484974501925	1
1537	3537	99	9	F	1	4453918.76986149	5261696.29993773	used	0.47265646259036	0.283355365642961	-0.187276290944733	1.51022549799773	1
1538	3538	99	9	F	1	4450878.09793164	5260125.41509825	used	0.699972862864284	-1.66366038232835	-0.187276290944733	1.67181669332269	1
1539	3539	99	9	F	1	4454692.31809745	5262345.41125361	used	1.07476655122806	0.771501243305468	-0.187276290944733	-1.37080012516695	1
1540	3540	99	9	F	1	4452857.86032048	5261666.50527461	used	1.07877361133173	-1.66366038232835	5.33969248839737	1.94511434659818	1
1541	3541	99	9	F	1	4450495.33635646	5259416.10027002	used	0.794232398200275	0.505257594024114	-0.187276290944733	1.57307817067728	1
1542	3542	99	9	F	1	4450650.73871587	5260387.49142834	used	1.20495481052168	-1.66366038232835	5.33969248839737	-0.396990314840418	1
1543	3543	99	9	F	1	4450027.6079328	5259279.88087462	used	-0.0109794639539957	0.427652360197223	-0.187276290944733	0.753721232141299	1
1544	3544	99	9	F	1	4451428.27978306	5260866.9721311	used	0.167702960731394	-1.66366038232835	5.33969248839737	-1.0954927286549	1
1545	3545	99	9	F	1	4454367.40741931	5261586.619523	used	0.978397379887328	0.497787747519182	-0.187276290944733	1.89444041274563	1
1546	3546	99	9	F	1	4454601.70322885	5262242.46269776	used	1.32159895700381	0.560601608131196	-0.187276290944733	-1.31034685712167	1
1547	3547	99	9	F	1	4454217.73989762	5261708.99131048	used	0.325790844111351	0.638934549309577	-0.187276290944733	1.42377881272678	1
1548	3548	99	9	F	1	4451097.49030924	5259608.67586769	used	0.853342152103464	-0.30927293832136	-0.187276290944733	1.68925970078425	1
1549	3549	99	9	F	1	4449806.63785443	5259630.97560911	used	0.937602761760191	0.611122450576476	-0.187276290944733	0.110794911759559	1
1550	3550	99	9	F	1	4451465.17841411	5259835.9690849	used	0.515370974312343	-1.66366038232835	-0.187276290944733	0.914882373730163	1
1551	3551	99	9	F	1	4450586.82043356	5259588.5416738	used	0.738108590642254	0.12338968842364	-0.187276290944733	1.6840997540903	1
1552	3552	99	9	F	1	4453841.98056185	5261783.85760285	used	0.67663704305802	-0.25912342965676	-0.187276290944733	1.66967679699578	1
1553	3553	99	9	F	1	4454443.69003408	5261707.52657625	used	0.774386840091791	0.301036623969982	-0.187276290944733	1.77465608552301	1
1554	3554	99	9	F	1	4450266.91663243	5259904.68933428	used	0.953830731027412	0.64538881128168	-0.187276290944733	0.0908783106880508	1
1555	3555	99	9	F	1	4451637.32121398	5261162.35571074	used	1.12988172808085	-1.66366038232835	5.33969248839737	-1.83039003563307	1
1556	3556	99	9	F	1	4450898.48867846	5259802.00203312	used	0.383315250247666	-1.66366038232835	-0.187276290944733	1.44181633556888	1
1557	3557	99	9	F	1	4454099.20924136	5261651.93833659	used	1.00549559195293	0.29513054683094	-0.187276290944733	1.60460753241348	1
1558	3558	99	9	F	1	4451938.63346535	5261547.84792954	used	0.827057835111879	-1.66366038232835	5.33969248839737	1.08254593379283	1
1559	3559	99	9	F	1	4450512.63357543	5259608.17475601	used	1.25539383561486	-0.428351507099258	-0.187276290944733	1.03982230921039	1
1560	3560	99	9	F	1	4454405.03626325	5261947.86797213	used	-0.0192906808294695	-1.66366038232835	-0.187276290944733	0.931741637101424	1
1561	3561	99	9	F	1	4450932.35033539	5260851.71653573	used	0.224740527789692	-1.66366038232835	5.33969248839737	-1.08727064377465	1
1562	3562	99	9	F	1	4449787.44742224	5259541.69614175	used	0.574106236617059	0.34516112182708	-0.187276290944733	0.835354646689229	1
1563	3563	99	9	F	1	4453473.99439719	5261710.21122296	used	0.194489096464935	-1.66366038232835	-0.187276290944733	0.285678402061117	1
1564	3564	99	9	F	1	4452293.28643452	5261554.22672151	used	0.915695003249442	-1.66366038232835	5.33969248839737	1.63975145989725	1
1565	3565	99	9	F	1	4450266.22945421	5260480.31433235	used	4.71259541508238	-1.66366038232835	-0.187276290944733	0.561785965809877	1
1566	3566	99	9	F	1	4451497.00566514	5259782.40651217	used	0.648597608774918	0.400899658040139	-0.187276290944733	1.22898611259064	1
1567	3567	99	9	F	1	4453237.67269929	5261647.43914523	used	1.08214653232866	-1.66366038232835	5.33969248839737	-0.611766251718811	1
1568	3568	99	9	F	1	4454416.90458377	5261623.52144297	used	0.88736346551953	0.596459094014622	-0.187276290944733	1.82686712238593	1
1569	3569	99	9	F	1	4453881.71139473	5262238.21749224	used	1.11148919737445	-1.66366038232835	-0.187276290944733	-0.787354240034778	1
1570	3570	99	9	F	1	4454193.01408985	5262338.40450085	used	0.831007473170455	0.179299412181058	-0.187276290944733	1.10909566821236	1
1571	3571	99	9	F	1	4450416.25417102	5260379.06300378	used	1.02151883914632	-1.66366038232835	-0.187276290944733	-0.333169173514225	1
1572	3572	99	9	F	1	4451369.86124107	5259881.47106745	used	0.741004659003789	-1.66366038232835	-0.187276290944733	1.41251473596235	1
1573	3573	99	9	F	1	4454023.47650045	5261884.92967829	used	1.30912838677461	0.0815295251888739	-0.187276290944733	1.98731626174335	1
1574	3574	99	9	F	1	4453147.92467192	5261689.38659769	used	1.03113578339514	-1.66366038232835	5.33969248839737	-0.888944162567701	1
1575	3575	99	9	F	1	4450610.6437967	5259225.17983633	used	-0.213726718757346	0.838769185830085	-0.187276290944733	0.844093404431219	1
1576	3576	99	9	F	1	4450485.85937365	5259566.2460525	used	1.04250784493548	-0.00652456036245693	-0.187276290944733	0.666354299694344	1
1577	3577	99	9	F	1	4452825.41943105	5261466.63174391	used	0.451292965202728	-1.66366038232835	-0.187276290944733	1.47775295022669	1
1578	3578	99	9	F	1	4454717.36236791	5262246.11781989	used	0.956454668827389	-1.66366038232835	-0.187276290944733	-0.0575542217589728	1
1579	3579	99	9	F	1	4454326.51546349	5262073.40533097	used	-0.200794275556699	-1.66366038232835	-0.187276290944733	0.393635179398825	1
1580	3580	99	9	F	1	4451983.26438336	5261047.33065599	used	0.556355334849375	-1.66366038232835	5.33969248839737	-0.433994284573298	1
1581	3581	99	9	F	1	4450597.80191655	5259984.83954715	used	0.878448068865184	-1.66366038232835	-0.187276290944733	1.4557375300599	1
1582	3582	99	9	F	1	4454472.59513421	5261852.37021224	used	0.698025506552217	0.439380096148189	-0.187276290944733	1.64202111037784	1
1583	3583	99	9	F	1	4451050.91782952	5260527.62490042	used	0.242354115971268	-1.66366038232835	5.33969248839737	-1.12941940060782	1
1584	3584	99	9	F	1	4454425.39161239	5262436.53071292	used	1.91463885912646	-1.66366038232835	-0.187276290944733	2.57851687744052	1
1585	3585	99	9	F	1	4453984.43280169	5262017.26116692	used	1.03090110199343	0.100054859928439	-0.187276290944733	1.80285871432294	1
1586	3586	99	9	F	1	4451870.76539016	5260413.84602633	used	0.759849076239018	-1.66366038232835	5.33969248839737	1.56379002726616	1
1587	3587	99	9	F	1	4450247.58311178	5260628.53764592	used	1.27188894222232	-1.66366038232835	5.33969248839737	1.37854697353186	1
1588	3588	99	9	F	1	4452642.43480635	5261668.66541684	used	0.94981368448111	-1.66366038232835	5.33969248839737	1.8342921317887	1
1589	3589	99	9	F	1	4450958.07754795	5260736.3677034	used	1.34845250122507	-1.66366038232835	5.33969248839737	-1.92858111742565	1
1590	3590	99	9	F	1	4450254.64771472	5259579.0220526	used	2.04393832502636	-1.66366038232835	-0.187276290944733	2.13354650011573	1
1591	3591	99	9	F	1	4450062.379375	5260295.30186979	used	2.15928173735646	-1.66366038232835	-0.187276290944733	2.6905626310335	1
1592	3592	99	9	F	1	4450722.05524106	5259571.49348058	used	0.966745697953464	0.55676495545162	-0.187276290944733	1.86745573761573	1
1593	3593	99	9	F	1	4451219.98063898	5260598.61618994	used	2.27855231824922	-1.66366038232835	5.33969248839737	-2.64400981597286	1
1594	3594	99	9	F	1	4454319.74580236	5261732.40739714	used	0.774896148665717	0.599790091600622	-0.187276290944733	1.74628470650937	1
1595	3595	99	9	F	1	4451142.0652883	5259324.41375486	used	-0.541037369045231	0.515846216852188	-0.187276290944733	0.767597346787996	1
1596	3596	99	9	F	1	4450605.29801003	5260671.83775333	used	2.61364490395341	-1.66366038232835	5.33969248839737	-0.851701528968755	1
1597	3597	99	9	F	1	4450563.77914781	5260220.55563229	used	0.692812583501454	-1.66366038232835	-0.187276290944733	0.48443391472893	1
1598	3598	99	9	F	1	4451548.05626978	5259823.12773647	used	0.650332753181182	0.679768655864606	-0.187276290944733	1.11927673163722	1
1599	3599	99	9	F	1	4451439.28876464	5259830.36550934	used	0.766053153720409	-1.66366038232835	-0.187276290944733	0.889433904003106	1
1600	3600	99	9	F	1	4451475.89665326	5260767.785056	used	0.654774223539088	-1.66366038232835	5.33969248839737	-1.45065498028172	1
1601	3601	99	9	F	1	4453743.63631364	5261633.83452717	used	0.765863411310515	0.683637793571326	-0.187276290944733	1.039690360905	1
1602	3602	99	9	F	1	4452277.68178973	5261224.60142281	used	-0.00345717604597445	-1.66366038232835	-0.187276290944733	0.815155485471415	1
1603	3603	99	9	F	1	4450841.86199043	5259831.02463411	used	0.660396590737516	-0.683384295680624	-0.187276290944733	1.59334574953492	1
1604	3604	99	9	F	1	4451834.29822271	5260130.52659551	used	2.05516058992731	-1.66366038232835	5.33969248839737	1.34247402226523	1
1605	3605	99	9	F	1	4450277.97362694	5259577.56739445	used	2.34467754809717	-1.66366038232835	-0.187276290944733	2.41177530990182	1
1606	3606	99	9	F	1	4451283.38329882	5260445.16679926	used	0.93988965712154	-1.66366038232835	5.33969248839737	1.84465530980589	1
1607	3607	99	9	F	1	4451327.35297453	5260243.37230587	used	0.790110494006401	-1.66366038232835	-0.187276290944733	1.74109713345065	1
1608	3608	99	9	F	1	4452077.04035673	5261560.56023728	used	0.891535301926534	-1.66366038232835	5.33969248839737	1.84011580937637	1
1609	3609	99	9	F	1	4454147.46843403	5261989.20574843	used	0.677208766898357	0.106255012050051	-0.187276290944733	1.72219481563043	1
1610	3610	99	9	F	1	4450761.26302879	5259413.92128851	used	0.347766011109825	0.13624948482713	-0.187276290944733	1.16221588175854	1
1611	3611	99	9	F	1	4450330.8583401	5259873.94192495	used	0.575242194465764	-0.0233366304960827	-0.187276290944733	1.62354425852195	1
1612	3612	99	9	F	1	4451708.39907922	5260233.68929957	used	0.725440788171195	-1.66366038232835	-0.187276290944733	1.08006105697585	1
1613	3613	99	9	F	1	4450647.4839415	5260124.13315888	used	0.801440113165578	-1.66366038232835	-0.187276290944733	1.77510299433364	1
1614	3614	99	9	F	1	4453342.00760638	5261762.01383952	used	-0.523234038453761	-1.66366038232835	5.33969248839737	0.0662782530435384	1
1615	3615	99	9	F	1	4450500.46957096	5259195.05313479	used	-0.357915970612592	0.52583985076204	-0.187276290944733	0.804698407734255	1
1616	3616	99	9	F	1	4450751.75622052	5260377.96111779	used	1.16116425960674	-1.66366038232835	5.33969248839737	2.03038945458762	1
1617	3617	99	9	F	1	4451046.23807726	5260469.53150171	used	1.01559687866911	-1.66366038232835	5.33969248839737	-1.70818795268912	1
1618	3618	99	9	F	1	4450341.96497266	5259379.122371	used	0.417491353524434	-1.66366038232835	-0.187276290944733	1.25981194949975	1
1619	3619	99	9	F	1	4454470.21675466	5262109.06698899	used	0.390787605942557	-1.66366038232835	-0.187276290944733	0.371331053746741	1
1620	3620	99	9	F	1	4454802.38858685	5261865.23018918	used	0.948607821534023	0.726393645942685	-0.187276290944733	1.88704532359351	1
1621	3621	99	9	F	1	4450397.48778831	5260518.22269801	used	1.07950511825409	-1.66366038232835	-0.187276290944733	1.17241709148551	1
1622	3622	99	9	F	1	4450840.30155988	5259202.35991102	used	-0.480776677629397	-1.00989103636199	-0.187276290944733	0.657552360356385	1
1623	3623	99	9	F	1	4454359.91551786	5261704.43470123	used	0.603383989785782	0.572726858230112	-0.187276290944733	1.61056515298991	1
1624	3624	99	9	F	1	4452993.72685956	5261788.19449142	used	1.26287617775237	-1.66366038232835	5.33969248839737	-1.16994837480464	1
1625	3625	99	9	F	1	4451472.89497884	5259538.78824216	used	0.181826287215189	0.285956091270064	-0.187276290944733	0.524437813460285	1
1626	3626	99	9	F	1	4451312.28041536	5259891.51635389	used	0.601866050506633	-1.66366038232835	-0.187276290944733	1.65586511062216	1
1627	3627	99	9	F	1	4451364.69058739	5259575.09165705	used	-0.0424292683938706	-1.66366038232835	-0.187276290944733	1.08577163601604	1
1628	3628	99	9	F	1	4452490.84978268	5261601.21828977	used	0.995591537478614	-1.66366038232835	5.33969248839737	1.78919373691171	1
1629	3629	99	9	F	1	4454484.52827739	5261910.37453625	used	0.610486847103512	-0.540616662009553	-0.187276290944733	1.63488692581144	1
1630	3630	99	9	F	1	4450857.43119101	5260149.13246028	used	0.656626708646207	-1.66366038232835	-0.187276290944733	1.64282177628539	1
1631	3631	99	9	F	1	4451141.48082383	5259670.2518013	used	0.96237413269394	0.0763250818926932	-0.187276290944733	1.83073381611236	1
1632	3632	99	9	F	1	4454265.19030056	5262431.4236242	used	1.04573346590367	-1.66366038232835	-0.187276290944733	-0.615133426860544	1
1633	3633	99	9	F	1	4454407.56042672	5261965.29838847	used	-0.0192906808294695	-1.66366038232835	-0.187276290944733	0.931741637101424	1
1634	3634	99	9	F	1	4453725.91106136	5262070.34975424	used	1.44680148481641	-0.866834296635195	-0.187276290944733	2.21546934322167	1
1635	3635	99	9	F	1	4451032.417707	5260516.19011006	used	0.363519624352312	-1.66366038232835	5.33969248839737	-1.14185645093213	1
1636	3636	99	9	F	1	4450123.72895896	5259815.09097566	used	0.658339383556563	0.617197791804323	-0.187276290944733	-0.159273474575356	1
1637	3637	99	9	F	1	4454822.95394005	5262028.99730158	used	0.0435490093945245	0.732638037542052	-0.187276290944733	-0.114658117211658	1
1638	3638	99	9	F	1	4450377.22202451	5259464.67945916	used	0.858500149719784	-1.66366038232835	-0.187276290944733	1.61463201319324	1
1639	3639	99	9	F	1	4451780.30585908	5261380.63418755	used	0.846089498146345	-1.66366038232835	5.33969248839737	-1.36391756990857	1
1640	3640	99	9	F	1	4453105.61513028	5261501.50033986	used	0.88137159994394	-1.66366038232835	5.33969248839737	1.84288562671376	1
1641	3641	99	9	F	1	4451311.50722047	5260648.92743012	used	1.66871272301902	-1.66366038232835	5.33969248839737	-1.83167720481629	1
1642	3642	99	9	F	1	4453886.11336885	5261867.89409741	used	1.43497753674724	-1.52640485134088	-0.187276290944733	2.19419584553697	1
1643	3643	99	9	F	1	4453626.478047	5261682.41406731	used	0.206280588595564	-1.66366038232835	-0.187276290944733	0.244937318220686	1
1644	3644	99	9	F	1	4450156.73502074	5259514.1037119	used	1.34037596575131	-1.66366038232835	-0.187276290944733	1.3859019695481	1
1645	3645	99	9	F	1	4450992.35705513	5260837.3839575	used	0.938062138120986	-1.66366038232835	5.33969248839737	-1.64812843514247	1
1646	3646	99	9	F	1	4450237.40222186	5260307.97446587	used	3.3732436894135	-1.66366038232835	-0.187276290944733	-0.276047600180111	1
1647	3647	99	9	F	1	4450112.68657346	5259793.67814562	used	0.511111756532362	0.606761121965061	-0.187276290944733	-0.227480650378743	1
1648	3648	99	9	F	1	4450666.5498683	5259437.44786265	used	0.587972412203235	0.280285530577819	-0.187276290944733	1.60198651845602	1
1649	3649	99	9	F	1	4453724.48456979	5262180.40112196	used	0.906494992980255	-1.66366038232835	-0.187276290944733	-0.757137080758181	1
1650	3650	99	9	F	1	4449626.46371583	5259745.80778422	used	2.39212813023452	-1.2873851107555	-0.187276290944733	-1.86383010457616	1
1651	3651	99	9	F	1	4451518.649839	5260335.1597617	used	0.986875869676788	-1.66366038232835	-0.187276290944733	1.27718404596725	1
1652	3652	99	9	F	1	4452416.56806824	5261398.01130454	used	-0.230913386516662	-1.66366038232835	5.33969248839737	0.966788772574323	1
1653	3653	99	9	F	1	4450767.91438866	5259328.17313356	used	0.395433798374295	-1.66366038232835	-0.187276290944733	1.43908032811473	1
1654	3654	99	9	F	1	4450344.86645125	5259376.25562352	used	0.455896715253306	-1.66366038232835	-0.187276290944733	1.03152751812105	1
1655	3655	99	9	F	1	4450232.24956093	5260126.47195841	used	2.6021505084909	-1.66366038232835	-0.187276290944733	-2.83621551150313	1
1656	3656	99	9	F	1	4450960.21806603	5259304.44432235	used	0.0464950099691893	0.35926945460279	-0.187276290944733	1.18466933439494	1
1657	3657	99	9	F	1	4450732.1208424	5260015.30778875	used	0.652027951816943	-1.66366038232835	-0.187276290944733	1.62792338640795	1
1658	3658	99	9	F	1	4451692.29801591	5259968.67548185	used	0.665162620480766	-1.66366038232835	-0.187276290944733	1.20228757479118	1
1659	3659	99	9	F	1	4451005.57768201	5260034.78015206	used	0.476401378575104	-1.66366038232835	-0.187276290944733	1.50848384020705	1
1660	3660	99	9	F	1	4450233.10422533	5259655.68674348	used	1.27345182049329	-1.66366038232835	-0.187276290944733	1.16280162053222	1
1661	3661	99	9	F	1	4451631.66775514	5260257.09764357	used	0.820112264265508	-1.66366038232835	-0.187276290944733	0.958546840594474	1
1662	3662	99	9	F	1	4450705.07180534	5260663.97420017	used	1.36684003871016	-1.66366038232835	5.33969248839737	-1.77675419643392	1
1663	3663	99	9	F	1	4450631.97887777	5259229.75898979	used	-0.247343581247059	0.787452460219768	-0.187276290944733	0.848952303536488	1
1664	3664	99	9	F	1	4451539.72702433	5260386.13756031	used	1.42727798948261	-1.66366038232835	-0.187276290944733	1.54046040995639	1
1665	3665	99	9	F	1	4454329.71654495	5262470.00081752	used	2.11130187375993	-1.66366038232835	-0.187276290944733	2.25504306354922	1
1666	3666	99	9	F	1	4449890.32084912	5259333.46419375	used	0.238082415138004	0.506543530921006	-0.187276290944733	0.716317976663415	1
1667	3667	99	9	F	1	4451795.50046575	5261379.01365084	used	1.03057154938677	-1.66366038232835	5.33969248839737	-1.47934600730653	1
1668	3668	99	9	F	1	4452571.47141774	5261497.74580784	used	0.41681726864718	-1.66366038232835	5.33969248839737	1.25075050185443	1
1669	3669	99	9	F	1	4451277.32839532	5259622.82395548	used	1.09987995782175	-1.66366038232835	-0.187276290944733	1.98033427151862	1
1670	3670	99	9	F	1	4451663.76709943	5261181.796731	used	1.15177201031701	-1.66366038232835	5.33969248839737	-1.76980392167488	1
1671	3671	99	9	F	1	4450732.69917621	5259210.54336568	used	-0.410819150423734	-1.66366038232835	-0.187276290944733	0.810112177887938	1
1672	3672	99	9	F	1	4450755.75513466	5259830.01201616	used	0.545692310735482	-1.66366038232835	-0.187276290944733	1.58634341353975	1
1673	3673	99	9	F	1	4451081.49651543	5259346.5285138	used	-0.500916835795347	0.473859960419954	-0.187276290944733	0.741769189080115	1
1674	3674	99	9	F	1	4450583.49503775	5259586.76289896	used	0.738108590642254	0.12338968842364	-0.187276290944733	1.6840997540903	1
1675	3675	99	9	F	1	4453446.80269297	5261665.60576674	used	0.46905884663435	-1.66366038232835	-0.187276290944733	-0.428161431442095	1
1676	3676	99	9	F	1	4452528.38961318	5261656.8763584	used	1.01852290635853	-1.66366038232835	5.33969248839737	1.83401626707765	1
1677	3677	99	9	F	1	4450541.76203456	5259278.31958846	used	0.307800267720644	0.610140633374494	-0.187276290944733	1.32707845755605	1
1678	3678	99	9	F	1	4451587.95205134	5260851.96901218	used	0.75772446057034	-1.66366038232835	5.33969248839737	-1.26179466797729	1
1679	3679	99	9	F	1	4451219.58088068	5259899.80855526	used	0.447181047451479	-1.66366038232835	-0.187276290944733	1.37301501838809	1
1680	3680	99	9	F	1	4450487.87394	5259242.72509321	used	0.139246592468657	0.627255540899328	-0.187276290944733	1.15253029768455	1
1681	3681	99	9	F	1	4453702.58037785	5261919.76174458	used	1.49037483060422	-1.48092844473284	-0.187276290944733	2.24879790936397	1
1682	3682	99	9	F	1	4453581.8859349	5261635.90918317	used	1.27086033863185	-1.66366038232835	-0.187276290944733	-0.690331593897397	1
1683	3683	99	9	F	1	4450231.41772181	5260605.20491095	used	2.89822855946602	-1.66366038232835	-0.187276290944733	1.62745413714349	1
1684	3684	99	9	F	1	4454181.16956576	5262119.85950589	used	0.93654170223118	-1.66366038232835	-0.187276290944733	-1.14681353832664	1
1685	3685	99	9	F	1	4451854.90871455	5261206.71970868	used	0.592446338499675	-1.66366038232835	5.33969248839737	1.31190360456255	1
1686	3686	99	9	F	1	4453801.28646019	5262445.67718795	used	0.682758732387747	-1.66366038232835	-0.187276290944733	0.432979885141145	1
1687	3687	99	9	F	1	4450474.12624617	5259570.4449811	used	1.04250784493548	-0.00652456036245693	-0.187276290944733	0.666354299694344	1
1688	3688	99	9	F	1	4451601.20532653	5260035.2599215	used	0.596987673283841	-1.66366038232835	-0.187276290944733	0.921790211600349	1
1689	3689	99	9	F	1	4454161.59795464	5262464.45381998	used	1.73225146422683	-1.66366038232835	5.33969248839737	0.33488911098889	1
1690	3690	99	9	F	1	4450795.94745009	5260358.33567524	used	0.980724221019182	-1.66366038232835	-0.187276290944733	1.88126293595174	1
1691	3691	99	9	F	1	4453961.46691479	5262512.04344088	used	1.01058867769218	-1.66366038232835	5.33969248839737	1.10684805898309	1
1692	3692	99	9	F	1	4450402.51799882	5259710.78235813	used	1.05274644523777	-1.66366038232835	-0.187276290944733	1.86917375840839	1
1693	3693	99	9	F	1	4450868.51976469	5259478.32689244	used	0.123640279254903	-0.283518082162546	-0.187276290944733	1.23819057903409	1
1694	3694	99	9	F	1	4454522.4366189	5262322.67680503	used	1.21468160563938	-0.0476550927901781	-0.187276290944733	-1.19906865769219	1
1695	3695	99	9	F	1	4451693.9652959	5261417.34815855	used	0.467096510658345	-1.66366038232835	5.33969248839737	-1.34092485462118	1
1696	3696	99	9	F	1	4449991.79038069	5260316.82965208	used	1.62394350072674	-1.66366038232835	-0.187276290944733	2.16457559526096	1
1697	3697	99	9	F	1	4449992.45536433	5259533.58969381	used	2.15143239345244	-1.66366038232835	-0.187276290944733	2.12004827823481	1
1698	3698	99	9	F	1	4451492.87572182	5260790.67712389	used	0.579878400454876	-1.66366038232835	5.33969248839737	-1.37477024322648	1
1699	3699	99	9	F	1	4449641.29784651	5259833.36703479	used	1.88730097243783	-1.66366038232835	-0.187276290944733	2.54517634319795	1
1700	3700	99	9	F	1	4454493.47472011	5261847.79251984	used	0.701286080069601	0.422658642142913	-0.187276290944733	1.6507170322943	1
1701	3701	99	9	F	1	4449876.66690816	5259488.0094178	used	0.60658464464741	0.386027927126538	-0.187276290944733	0.965485147253245	1
1702	3702	99	9	F	1	4454341.1006446	5262511.52151386	used	0.818319697814144	-1.66366038232835	-0.187276290944733	1.66319607070371	1
1703	3703	99	9	F	1	4450998.12238697	5260737.40650157	used	0.566074640135112	-1.66366038232835	5.33969248839737	-1.06748677563594	1
1704	3704	99	9	F	1	4451727.50286648	5260635.27400761	used	1.20729163809616	-1.66366038232835	5.33969248839737	0.628214906316156	1
1705	3705	99	9	F	1	4450772.59151892	5260126.15785045	used	0.688688182696924	-1.66366038232835	-0.187276290944733	1.6739322545124	1
1706	3706	99	9	F	1	4451285.57963705	5260156.85626517	used	0.765701131617843	-1.66366038232835	-0.187276290944733	1.70918219941766	1
1707	3707	99	9	F	1	4449696.6673539	5260047.225967	used	0.809606526622975	-0.276801589083166	-0.187276290944733	1.67478607873195	1
1708	3708	99	9	F	1	4451621.78777847	5260180.56416913	used	0.777043233830303	-1.66366038232835	-0.187276290944733	1.05803356897462	1
1709	3709	99	9	F	1	4454792.40056304	5262031.81427004	used	0.109107508623442	0.707545704963156	-0.187276290944733	0.0110823657417961	1
1710	3710	99	9	F	1	4451197.31592986	5260620.66782382	used	1.4959198028723	-1.66366038232835	5.33969248839737	-1.98546330382098	1
1711	3711	99	9	F	1	4452411.12004423	5261318.00129712	used	-0.146952370138715	-1.66366038232835	5.33969248839737	0.837026291093375	1
1712	3712	99	9	F	1	4451385.19591861	5259901.63420443	used	0.610953713296277	-1.66366038232835	-0.187276290944733	1.4693677002462	1
1713	3713	99	9	F	1	4454748.96053096	5262249.6216067	used	0.608334768717613	-1.66366038232835	-0.187276290944733	1.22951988986234	1
1714	3714	99	9	F	1	4451039.97007866	5260838.27448113	used	0.998005759983445	-1.66366038232835	5.33969248839737	-1.70102763777048	1
1715	3715	99	9	F	1	4450417.84695718	5259734.06614999	used	0.930971763856538	-1.66366038232835	-0.187276290944733	1.84078203362431	1
1716	3716	99	9	F	1	4450736.20315244	5260406.19386722	used	0.0968990825131788	-1.66366038232835	5.33969248839737	1.22242679577351	1
1717	3717	99	9	F	1	4451466.5972944	5259663.44217191	used	1.33149552164616	0.397997804760099	-0.187276290944733	1.71015271261477	1
1718	3718	99	9	F	1	4450475.92818646	5259798.54164707	used	0.821505373011833	-1.66366038232835	-0.187276290944733	1.1488743422569	1
1719	3719	99	9	F	1	4451446.22727991	5259864.11410659	used	0.475198012238673	-1.66366038232835	-0.187276290944733	0.967124577520852	1
1720	3720	99	9	F	1	4451342.92630712	5260234.62665474	used	0.718932124189711	-1.66366038232835	-0.187276290944733	1.68582575361647	1
1721	3721	99	9	F	1	4450190.69136375	5260375.19266934	used	1.59313532522558	-1.66366038232835	-0.187276290944733	2.3620304995663	1
1722	3722	99	9	F	1	4450497.38028412	5259958.42627146	used	0.810969676041421	-1.66366038232835	-0.187276290944733	1.28700975654849	1
1723	3723	99	9	F	1	4454517.78181793	5262374.57944077	used	1.21213506276976	-1.66366038232835	-0.187276290944733	-0.709986206553273	1
1724	3724	99	9	F	1	4450545.51177501	5260492.24260266	used	1.04258523986583	-1.66366038232835	-0.187276290944733	0.00433318000071312	1
1725	3725	99	9	F	1	4450526.16321795	5259675.90843534	used	0.800304155316872	0.476957365014712	-0.187276290944733	0.927430328450244	1
1726	3726	99	9	F	1	4453607.53859241	5262023.46170965	used	1.37730832719285	-1.66366038232835	-0.187276290944733	2.17647308373178	1
1727	3727	99	9	F	1	4450787.39723618	5259228.22217399	used	-0.391255709319434	-1.66366038232835	-0.187276290944733	0.825933058960185	1
1728	3728	99	9	F	1	4452970.85781291	5261459.44590125	used	0.219405270816761	-1.66366038232835	5.33969248839737	1.34816744702837	1
1729	3729	99	9	F	1	4453807.38996078	5261777.73831927	used	0.524743250716828	-1.49797221111681	-0.187276290944733	1.5753736523076	1
1730	3730	99	9	F	1	4451635.85649332	5260228.07437148	used	0.822558942708874	-1.66366038232835	-0.187276290944733	1.009204218575	1
1731	3731	99	9	F	1	4451666.46013909	5261059.07890302	used	1.28783479448536	-1.66366038232835	5.33969248839737	-1.9150932678983	1
1732	3732	99	9	F	1	4454139.57532795	5261712.61638027	used	0.431035466335922	0.358065585142894	-0.187276290944733	1.41208986840304	1
1733	3733	99	9	F	1	4450904.62113376	5260228.44931069	used	0.839593317218143	-1.66366038232835	-0.187276290944733	1.70196264240273	1
1734	3734	99	9	F	1	4450343.28327502	5260149.60999137	used	2.26165525732606	-1.66366038232835	-0.187276290944733	-1.57432036295109	1
1735	3735	99	9	F	1	4452958.93843005	5261769.15012898	used	0.88531874139186	-1.66366038232835	5.33969248839737	-0.946351549096206	1
1736	3736	99	9	F	1	4450047.41410125	5260312.54007759	used	2.0817544866403	-1.66366038232835	-0.187276290944733	2.52666109368706	1
1737	3737	99	9	F	1	4450034.33923135	5260290.33050825	used	1.62250295637794	-1.66366038232835	-0.187276290944733	2.31189991746565	1
1738	3738	99	9	F	1	4452168.41826899	5261573.08697066	used	0.751662689896369	-1.66366038232835	-0.187276290944733	1.70593226179142	1
1739	3739	99	9	F	1	4449989.78469927	5259948.28103794	used	2.3964622463342	0.342236187080385	-0.187276290944733	-1.8520022305552	1
1740	3740	99	9	F	1	4451391.33772912	5260490.86454396	used	0.236224936809572	-1.66366038232835	5.33969248839737	1.25971311293841	1
1741	3741	99	9	F	1	4450737.55392675	5259667.09006481	used	0.653291236809129	0.553256145085461	-0.187276290944733	1.64515864759578	1
1742	3742	99	9	F	1	4451205.25848172	5259424.05701801	used	-0.211569647150134	0.625913823791352	-0.187276290944733	0.782780876654188	1
1743	3743	99	9	F	1	4454454.50209959	5261785.00368271	used	0.719863359964584	0.515887678005254	-0.187276290944733	1.70967987292024	1
1744	3744	99	9	F	1	4450775.51392455	5260430.60668322	used	1.5006084376852	-1.66366038232835	5.33969248839737	-0.427469974449437	1
1745	3745	99	9	F	1	4450234.94833201	5259561.85442411	used	1.81413779714923	-1.66366038232835	-0.187276290944733	1.91102002150742	1
1746	3746	99	9	F	1	4450662.1871973	5259446.67107419	used	0.587972412203235	0.280285530577819	-0.187276290944733	1.60198651845602	1
1747	3747	99	9	F	1	4450524.85949888	5259265.26135035	used	0.142225048981856	0.631910730776028	-0.187276290944733	1.23368419034863	1
1748	3748	99	9	F	1	4450214.76999326	5260594.00902518	used	2.79244217272899	-1.66366038232835	-0.187276290944733	1.74624192055093	1
1749	3749	99	9	F	1	4451084.63375151	5260029.67688792	used	0.566191980835968	-1.66366038232835	-0.187276290944733	1.35706443302925	1
1750	3750	99	9	F	1	4450849.21401941	5259528.39187757	used	0.22613113992536	-0.212127960667137	-0.187276290944733	1.30854884632484	1
1751	3751	99	9	F	1	4453578.59926907	5261963.3060058	used	1.83412066884382	-1.66366038232835	5.33969248839737	2.49475912509602	1
1752	3752	99	9	F	1	4450828.31805364	5260848.8925068	used	-0.119911580118211	-1.66366038232835	5.33969248839737	-0.332904080093413	1
1753	3753	99	9	F	1	4449783.55806526	5259881.84248713	used	0.983213341843708	-1.66366038232835	-0.187276290944733	-0.971202411683495	1
1754	3754	99	9	F	1	4453792.42074484	5261955.71471915	used	1.65612231547831	0.0142484390513005	-0.187276290944733	2.34721319356814	1
1755	3755	99	9	F	1	4453164.08722925	5261776.16075783	used	1.25381098445864	-1.66366038232835	5.33969248839737	-0.906108313293147	1
1756	3756	99	9	F	1	4451186.58809302	5260091.09648975	used	0.547072936428525	-1.66366038232835	-0.187276290944733	1.53896300114523	1
1757	3757	99	9	F	1	4452319.37246855	5261659.239019	used	1.34953103702868	-1.66366038232835	5.33969248839737	1.71424251167693	1
1758	3758	99	9	F	1	4450420.27528095	5259827.84307983	used	0.752618891777806	-1.66366038232835	-0.187276290944733	1.68359170823416	1
1759	3759	99	9	F	1	4453721.84072608	5262101.01637031	used	1.30441977907646	-1.02496141749092	-0.187276290944733	2.11525246099135	1
1760	3760	99	9	F	1	4451739.52389151	5259798.87617341	used	0.67400811203673	-1.66366038232835	-0.187276290944733	1.63828746203265	1
1761	3761	99	9	F	1	4449877.00600153	5259536.16857614	used	1.12210228927521	0.226219973262694	-0.187276290944733	1.13918177679108	1
1762	3762	99	9	F	1	4450919.00985192	5260803.27875559	used	0.602662469306055	-1.66366038232835	5.33969248839737	-1.37378646538492	1
1763	3763	99	9	F	1	4451920.1359979	5261415.01018225	used	1.51826946146925	-1.66366038232835	5.33969248839737	-1.7292921017551	1
1764	3764	99	9	F	1	4451066.35720966	5259912.95374224	used	0.408441139894637	-1.66366038232835	-0.187276290944733	1.43262613111157	1
1765	3765	99	9	F	1	4450586.40108188	5260416.44776901	used	0.984723791290888	-1.66366038232835	-0.187276290944733	0.252717805134794	1
1766	3766	99	9	F	1	4451046.36645505	5259525.63315816	used	-0.00916193139606687	-1.66366038232835	-0.187276290944733	1.14231672092064	1
1767	3767	99	9	F	1	4450172.01340051	5259244.40425216	used	0.358254272477763	-0.316676105033733	-0.187276290944733	1.2396372231533	1
1768	3768	99	9	F	1	4452191.21567528	5261568.16100101	used	0.649027025807835	-1.66366038232835	-0.187276290944733	1.63097674798738	1
1769	3769	99	9	F	1	4451531.68414315	5260880.49041275	used	0.531506568985274	-1.66366038232835	5.33969248839737	-1.15070726001283	1
1770	3770	99	9	F	1	4454494.07163083	5261587.44365954	used	0.503502087251363	0.531936777435555	-0.187276290944733	1.54118747204733	1
1771	3771	99	9	F	1	4450280.82884142	5259870.88343878	used	0.358404069117153	-1.38189174854066	-0.187276290944733	0.509290038293627	1
1772	3772	99	9	F	1	4451350.68923393	5259952.02289265	used	0.71607600159868	-1.66366038232835	-0.187276290944733	1.65218940782908	1
1773	3773	99	9	F	1	4454633.04041736	5262364.24329655	used	1.39987768752757	-1.66366038232835	-0.187276290944733	-1.39470630570686	1
1774	3774	99	9	F	1	4450398.58943915	5259851.03083635	used	0.871677260764768	-1.66366038232835	-0.187276290944733	1.79806369495282	1
1775	3775	99	9	F	1	4452813.83796588	5261781.01165407	used	0.987639832537675	-1.66366038232835	5.33969248839737	-0.130763864003692	1
1776	3776	99	9	F	1	4450239.15502376	5259643.31750263	used	1.19180516219391	-1.66366038232835	-0.187276290944733	1.16120178472965	1
1777	3777	99	9	F	1	4449648.88911715	5259789.90308509	used	1.53683675492161	-1.66366038232835	-0.187276290944733	-1.28648924712199	1
1778	3778	99	9	F	1	4450133.52601244	5259361.58960207	used	0.295010131327417	0.423863793906512	-0.187276290944733	0.929433938035418	1
1779	3779	99	9	F	1	4451015.98175459	5260922.4052156	used	-0.361945500212176	-1.66366038232835	5.33969248839737	-0.688906392624487	1
1780	3780	99	9	F	1	4453009.2825521	5261484.87792185	used	0.768404960958828	-1.66366038232835	5.33969248839737	1.63413293549491	1
1781	3781	99	9	F	1	4451435.4364121	5260507.18010226	used	0.952297812084324	-1.66366038232835	5.33969248839737	-0.121511126222517	1
1782	3782	99	9	F	1	4449865.79152511	5259529.65558143	used	0.939165640031157	0.378435834335246	-0.187276290944733	1.00539178023643	1
1783	3783	99	9	F	1	4454201.40272779	5262368.15814497	used	0.703121088902125	0.295635560772664	-0.187276290944733	0.568532234326521	1
1784	3784	99	9	F	1	4452137.6693659	5261130.87909174	used	-0.515282333512822	-1.66366038232835	5.33969248839737	0.679712245466765	1
1785	3785	99	9	F	1	4451870.16607542	5260404.53204528	used	0.759849076239018	-1.66366038232835	5.33969248839737	1.56379002726616	1
1786	3786	99	9	F	1	4454812.11980855	5262098.27931483	used	2.36254079734439	-1.66366038232835	5.33969248839737	-2.38244060175198	1
1787	3787	99	9	F	1	4450737.08719896	5259221.66880682	used	-0.410819150423734	-1.66366038232835	-0.187276290944733	0.810112177887938	1
1788	3788	99	9	F	1	4451199.46792426	5259448.39670973	used	-0.237794045485963	0.642102908042571	-0.187276290944733	0.846757952353382	1
1789	3789	99	9	F	1	4454296.8818944	5261805.18494031	used	0.30464704846149	0.32787459932332	-0.187276290944733	1.41287846647616	1
1790	3790	99	9	F	1	4454392.34017683	5262362.21905581	used	1.30800491197919	-1.24999674125324	-0.187276290944733	-1.51145971153804	1
1791	3791	99	9	F	1	4451331.47500407	5259549.95017651	used	-0.222507298436241	-1.66366038232835	-0.187276290944733	0.908929839596336	1
1792	3792	99	9	F	1	4451350.07254489	5259837.47388733	used	0.708289072961071	-1.66366038232835	-0.187276290944733	1.55587771671437	1
1793	3793	99	9	F	1	4451242.3448255	5259878.46895567	used	0.375967725085599	-1.66366038232835	-0.187276290944733	1.32968211776813	1
1794	3794	99	9	F	1	4452168.76076815	5261274.90223274	used	0.80096076391953	-1.66366038232835	-0.187276290944733	-0.503358900339767	1
1795	3795	99	9	F	1	4450496.49142222	5259388.96854769	used	0.668982434785204	0.578887900088781	-0.187276290944733	1.53003080898275	1
1796	3796	99	9	F	1	4451718.82248066	5259717.18834925	used	0.840841622546391	-0.392120870838239	-0.187276290944733	1.75863359182842	1
1797	3797	99	9	F	1	4451322.33685377	5260751.16418225	used	0.693037278460539	-1.66366038232835	5.33969248839737	-1.35222463621806	1
1798	3798	99	9	F	1	4451563.61858897	5260029.16184864	used	0.626070690821358	-1.66366038232835	-0.187276290944733	0.982751425767596	1
1799	3799	99	9	F	1	4449697.16691001	5259637.33909799	used	0.518881208895376	0.377372163413552	-0.187276290944733	1.34791661559371	1
1800	3800	99	9	F	1	4454315.54873892	5261675.51205524	used	0.574086263731807	0.680442720177851	-0.187276290944733	1.60761501627524	1
1801	3801	99	9	F	1	4450037.63985222	5260106.63612172	used	1.8646117747916	-1.66366038232835	-0.187276290944733	-1.57579922120684	1
1802	3802	99	9	F	1	4450376.43997775	5259322.56474855	used	0.0776577041835673	-0.881741558047236	-0.187276290944733	0.943365554747081	1
1803	3803	99	9	F	1	4454824.24210344	5262045.11374379	used	0.0435490093945245	0.732638037542052	-0.187276290944733	-0.114658117211658	1
1804	3804	99	9	F	1	4451018.78427058	5259656.99014395	used	1.04419305712861	-1.30951820696364	-0.187276290944733	1.89803922049452	1
1805	3805	99	9	F	1	4451300.32487921	5259583.42323888	used	0.121815256865005	-1.66366038232835	-0.187276290944733	0.965829329869957	1
1806	3806	99	9	F	1	4451710.56159593	5260636.43872786	used	0.757277567262827	-1.66366038232835	5.33969248839737	-0.375604217279084	1
1807	3807	99	9	F	1	4451913.05162768	5261492.39392907	used	0.724993894863683	-1.66366038232835	-0.187276290944733	0.160536560989433	1
1808	3808	99	9	F	1	4450219.05733889	5260195.26411268	used	2.26382980520787	-1.66366038232835	-0.187276290944733	-1.58773899696526	1
1809	3809	99	9	F	1	4451302.82448084	5260354.61255283	used	0.8586599328018	-1.66366038232835	-0.187276290944733	1.79958643624287	1
1810	3810	99	9	F	1	4454437.09330644	5261852.97240482	used	0.854393225189849	0.403396944501862	-0.187276290944733	1.71206631211256	1
1811	3811	99	9	F	1	4451065.63143006	5260024.1852173	used	0.475949492046278	-1.66366038232835	-0.187276290944733	1.40451206625358	1
1812	3812	99	9	F	1	4450649.09689419	5260566.18618848	used	0.512604729704946	-1.66366038232835	5.33969248839737	-1.1123659548098	1
1813	3813	99	9	F	1	4450631.51640324	5260225.14659783	used	1.2267951605447	-1.66366038232835	-0.187276290944733	2.08687130802916	1
1814	3814	99	9	F	1	4450940.7723797	5260499.62946539	used	1.39174622661936	-1.66366038232835	5.33969248839737	-1.34708912439548	1
1815	3815	99	9	F	1	4454403.15981933	5261670.5226848	used	0.709257757895791	0.616156561197432	-0.187276290944733	1.7047760435719	1
1816	3816	99	9	F	1	4451353.13358854	5260797.95521139	used	0.513326250184674	-1.66366038232835	5.33969248839737	-1.31033957652735	1
1817	3817	99	9	F	1	4451611.41775398	5259887.24892744	used	0.38451611997344	-1.66366038232835	-0.187276290944733	1.06195322154472	1
1818	3818	99	9	F	1	4451111.93752345	5260422.41870593	used	1.39061775860263	-1.66366038232835	5.33969248839737	-1.9910159039377	1
1819	3819	99	9	F	1	4450710.12860697	5259721.56098704	used	0.830772791768744	0.491217009627383	-0.187276290944733	1.78616959744374	1
1820	3820	99	9	F	1	4451705.59536551	5260221.97439385	used	0.725440788171195	-1.66366038232835	-0.187276290944733	1.08006105697585	1
1821	3821	99	9	F	1	4454371.21800104	5261786.34090702	used	0.629900491568422	0.550822118939756	-0.187276290944733	1.61857560196385	1
1822	3822	99	9	F	1	4454283.72516433	5262384.56668971	used	1.15383171410862	-1.66366038232835	-0.187276290944733	-0.0743685050200814	1
1823	3823	99	9	F	1	4451014.56887516	5260900.34361339	used	0.170032298473904	-1.66366038232835	5.33969248839737	-1.07580021701486	1
1824	3824	99	9	F	1	4450643.05507745	5259530.3436271	used	0.882902022276372	0.0112254080713204	-0.187276290944733	1.81233924494578	1
1825	3825	99	9	F	1	4452836.86743485	5261586.44532257	used	0.81575068544861	-1.66366038232835	-0.187276290944733	1.73102148904227	1
1826	3826	99	9	F	1	4451515.15473913	5260052.84987617	used	0.672525125306771	-1.66366038232835	-0.187276290944733	0.931617916864962	1
1827	3827	99	9	F	1	4452009.88417713	5261409.58675356	used	1.21396258177031	-1.66366038232835	-0.187276290944733	-0.513432799400194	1
1828	3828	99	9	F	1	4454391.38208471	5262340.98108226	used	1.05610688318141	0.0477548210951538	-0.187276290944733	-1.26693347102745	1
1829	3829	99	9	F	1	4450675.20291106	5259668.64363287	used	0.82027454395818	0.471938855755476	-0.187276290944733	1.75103913407277	1
1830	3830	99	9	F	1	4451213.45126905	5260176.87977352	used	0.831891273342854	-1.66366038232835	-0.187276290944733	1.41250964951974	1
1831	3831	99	9	F	1	4453416.7674147	5261981.32312067	used	1.45796632767225	-1.66366038232835	5.33969248839737	2.22154913815495	1
1832	3832	99	9	F	1	4454082.40932758	5261905.97420806	used	1.30121662760418	0.121969643931135	-0.187276290944733	1.96996371317294	1
1833	3833	99	9	F	1	4451747.51372762	5260657.81851688	used	1.38986877540568	-1.66366038232835	5.33969248839737	1.31506846894277	1
1834	3834	99	9	F	1	4451031.87938539	5259898.37441929	used	0.522678553703906	-1.66366038232835	-0.187276290944733	1.52986515052828	1
1835	3835	99	9	F	1	4450902.29596461	5260306.51117369	used	0.810924737049604	-1.66366038232835	-0.187276290944733	1.73526607553448	1
1836	3836	99	9	F	1	4451737.62316742	5259671.04331437	used	0.821205779733053	0.503059939194341	-0.187276290944733	1.75241087783117	1
1837	3837	99	9	F	1	4449796.90767247	5260102.04052184	used	1.09111685441745	0.0110997423084198	-0.187276290944733	1.87606698522284	1
1838	3838	99	9	F	1	4453721.89826689	5261894.29202722	used	1.66576422583369	-1.61199417552963	-0.187276290944733	2.36990909996902	1
1839	3839	99	9	F	1	4451564.38732731	5259916.24376117	used	0.642530844879633	-1.66366038232835	-0.187276290944733	0.977169503805227	1
1840	3840	99	9	F	1	4453130.88564628	5261443.10609681	used	0.710086632633747	-1.66366038232835	5.33969248839737	1.59474023268383	1
1841	3841	99	9	F	1	4451405.4833418	5259702.42223969	used	0.8893507676021	-1.47976458047701	-0.187276290944733	0.767216860933822	1
1842	3842	99	9	F	1	4451446.8348648	5260702.63871002	used	1.26340795582221	-1.66366038232835	5.33969248839737	-1.84704943172995	1
1843	3843	99	9	F	1	4453929.75618435	5262358.51849426	used	0.7918206723061	-1.66366038232835	-0.187276290944733	-0.644732583359843	1
1844	3844	99	9	F	1	4452825.17898554	5261349.70600302	used	0.838841837410538	-1.66366038232835	-0.187276290944733	1.67237909430085	1
1845	3845	99	9	F	1	4453698.58266879	5261887.99790063	used	1.31039416837746	-1.65698467376978	-0.187276290944733	2.07201969347691	1
1846	3846	99	9	F	1	4450704.16076234	5259659.66985206	used	0.722437365551431	0.579593808277319	-0.187276290944733	1.70526364392343	1
1847	3847	99	9	F	1	4450980.91191091	5260818.6542838	used	0.951498896674245	-1.66366038232835	5.33969248839737	-1.63987583160655	1
1848	3848	99	9	F	1	4451831.63435208	5261348.33703554	used	2.10999364977592	-1.66366038232835	5.33969248839737	-2.57895321763	1
1849	3849	99	9	F	1	4453888.56535679	5261675.79847597	used	0.3135874112224	0.506011802318801	-0.187276290944733	1.40001654859253	1
1850	3850	99	9	F	1	4450762.0297942	5259882.66086738	used	0.679558077526119	-1.66366038232835	-0.187276290944733	1.66723550401059	1
1851	3851	99	9	F	1	4450711.46927168	5260009.20605374	used	0.695868434945005	-1.66366038232835	-0.187276290944733	1.70203973691525	1
1852	3852	99	9	F	1	4450691.91450702	5259826.14023096	used	0.731442640189411	-1.66366038232835	-0.187276290944733	1.71210540790675	1
1853	3853	99	9	F	1	4454225.57169093	5261593.84068147	used	0.85247582820566	0.517733554185819	-0.187276290944733	1.81721644527103	1
1854	3854	99	9	F	1	4454367.09184683	5261905.33205978	used	0.0292484235541178	0.162637585297975	-0.187276290944733	1.21012289056461	1
1855	3855	99	9	F	1	4453892.38782387	5262174.43274427	used	1.26397218983058	-1.66366038232835	-0.187276290944733	-0.213959464705451	1
1856	3856	99	9	F	1	4450024.26743076	5260375.14069318	used	1.912541706175	-1.66366038232835	-0.187276290944733	2.12386390806679	1
1857	3857	99	9	F	1	4450827.34072941	5260168.57311051	used	0.705310616447871	-1.66366038232835	-0.187276290944733	1.68828150805614	1
1858	3858	99	9	F	1	4450063.17108314	5259915.50111593	used	0.341836560800648	0.593729924299928	-0.187276290944733	0.199978731948265	1
1859	3859	99	9	F	1	4450349.93641433	5259810.98066301	used	0.912114863568027	-0.439299495540117	-0.187276290944733	1.73298685057368	1
1860	3860	99	9	F	1	4449916.84895846	5259471.42982373	used	0.630567086613706	0.421080126284438	-0.187276290944733	0.932468001053181	1
1861	3861	99	9	F	1	4451006.21178577	5260269.52562788	used	0.66724729037894	-1.66366038232835	-0.187276290944733	1.66191448663395	1
1862	3862	99	9	F	1	4454590.45227583	5262318.66065227	used	0.905026985914236	0.543260587720055	-0.187276290944733	-0.768264122774612	1
1863	3863	99	9	F	1	4453715.85779972	5262130.46658947	used	0.607952787287169	-1.66366038232835	-0.187276290944733	1.41593422167565	1
1864	3864	99	9	F	1	4451911.34056353	5261614.95011904	used	0.555469038066319	-1.66366038232835	5.33969248839737	0.129435370506893	1
1865	3865	99	9	F	1	4450219.52368335	5260569.57191076	used	3.39564827344489	-1.66366038232835	-0.187276290944733	1.66179061679623	1
1866	3866	99	9	F	1	4454614.55113188	5262125.61154934	used	0.727488008909522	0.501991566492403	-0.187276290944733	0.84928297217332	1
1867	3867	99	9	F	1	4451089.62095919	5260231.26708099	used	0.763586502391791	-1.66366038232835	-0.187276290944733	1.41673478784903	1
1868	3868	99	9	F	1	4454378.35642056	5262160.15385363	used	0.876433304065392	-1.66366038232835	-0.187276290944733	-0.813072091751907	1
1869	3869	99	9	F	1	4450072.51522426	5259554.01272425	used	2.07193032370699	-1.66366038232835	-0.187276290944733	2.14012117599486	1
1870	3870	99	9	F	1	4451400.92413805	5260393.11181718	used	0.811164411672628	-1.66366038232835	-0.187276290944733	1.7333537725809	1
1871	3871	99	9	F	1	4451606.408484	5259853.04640898	used	0.382756009460611	0.306540485180829	-0.187276290944733	0.984750497448087	1
1872	3872	99	9	F	1	4450906.30321748	5260621.11088612	used	0.367142206414887	-1.66366038232835	5.33969248839737	0.348701670036486	1
1873	3873	99	9	F	1	4452481.43586513	5261344.31981471	used	0.652637124817127	-1.66366038232835	5.33969248839737	1.62053527864765	1
1874	3874	99	9	F	1	4452980.83352151	5261431.92798622	used	0.124608964189623	-1.66366038232835	-0.187276290944733	1.30158989469312	1
1875	3875	99	9	F	1	4451631.930563	5259708.94186225	used	0.727705214036637	0.511989902182499	-0.187276290944733	1.21575836977566	1
1876	3876	99	9	F	1	4453061.16483298	5261496.17716805	used	0.602857204937262	-1.66366038232835	5.33969248839737	1.54987182480021	1
1877	3877	99	9	F	1	4451020.0360676	5259892.53322032	used	0.561982695269116	-1.66366038232835	-0.187276290944733	1.53102416130452	1
1878	3878	99	9	F	1	4451659.86945026	5260642.69525436	used	1.54701543656814	-1.66366038232835	5.33969248839737	-2.13717572998687	1
1879	3879	99	9	F	1	4451243.44418131	5259643.81579361	used	1.24805879350607	-1.66366038232835	-0.187276290944733	2.10183003707876	1
1880	3880	99	9	F	1	4454737.64139726	5261877.61563321	used	0.983790058905359	0.454223616380323	-0.187276290944733	1.94611667499516	1
1881	3881	99	9	F	1	4453943.48679291	5262022.78520825	used	0.817842845178754	-0.219904491474386	-0.187276290944733	1.7612052373723	1
1882	3882	99	9	F	1	4454032.80774587	5261676.69576531	used	0.96709023022406	0.202559546485556	-0.187276290944733	1.67051286853328	1
1883	3883	99	9	F	1	4451307.54586186	5259770.99860562	used	0.723485942027159	-1.66366038232835	-0.187276290944733	1.61659378429458	1
1884	3884	99	9	F	1	4450140.19966608	5259630.91023859	used	1.10686547443862	-1.05371381884362	-0.187276290944733	1.51468032411789	1
1885	3885	99	9	F	1	4451089.63629442	5259750.80946353	used	0.564319522843596	-0.155872762920384	-0.187276290944733	1.51690649050086	1
1886	3886	99	9	F	1	4450933.11175637	5260270.42647003	used	0.870498860534902	-1.66366038232835	-0.187276290944733	1.79921981343817	1
1887	3887	99	9	F	1	4454596.78142554	5261791.43498408	used	0.583121497697664	0.501734892034505	-0.187276290944733	1.63156757320367	1
1888	3888	99	9	F	1	4454450.25019817	5261948.67082347	used	0.0773730905687268	-1.66366038232835	-0.187276290944733	0.941159833868727	1
1889	3889	99	9	F	1	4450316.80096196	5260151.1326482	used	2.24377203519358	-1.66366038232835	-0.187276290944733	-1.70925929713094	1
1890	3890	99	9	F	1	4451498.08336034	5259691.18477791	used	0.813016896779748	0.578412592849511	-0.187276290944733	1.19017745307236	1
1891	3891	99	9	F	1	4454240.9085398	5262523.93666398	used	2.26087631480123	-1.66366038232835	-0.187276290944733	2.86411823645658	1
1892	3892	99	9	F	1	4450890.99627611	5260275.16291715	used	0.901831324273922	-1.66366038232835	-0.187276290944733	1.75338458252168	1
1893	3893	99	9	F	1	4451537.97173514	5259926.92776905	used	0.600410526493896	-1.66366038232835	-0.187276290944733	0.947350184128184	1
1894	3894	99	9	F	1	4451255.1342974	5259741.21650729	used	0.359058181109155	0.513265366932482	-0.187276290944733	1.38556965529748	1
1895	3895	99	9	F	1	4454517.8715037	5261600.9289184	used	0.506021167403767	0.618632689648054	-0.187276290944733	1.54614346236597	1
1896	3896	99	9	F	1	4454634.55658246	5262056.09147849	used	1.43864256119098	-1.66366038232835	5.33969248839737	1.35677081563615	1
1897	3897	99	9	F	1	4452011.8022645	5261558.66161199	used	0.927618815744865	-1.66366038232835	5.33969248839737	1.87151551669306	1
1898	3898	99	9	F	1	4453849.8019945	5261785.66548477	used	0.709612276609013	-0.43016885202243	-0.187276290944733	1.69380897516231	1
1899	3899	99	9	F	1	4452050.2954293	5261545.66026488	used	0.628292674305639	-1.66366038232835	5.33969248839737	1.65870853177616	1
1900	3900	99	9	F	1	4451693.64335271	5260186.25824005	used	0.84158311591137	-1.66366038232835	-0.187276290944733	1.15445716182679	1
1901	3901	99	9	F	1	4452483.32690703	5261346.40774702	used	0.652637124817127	-1.66366038232835	5.33969248839737	1.62053527864765	1
1902	3902	99	9	F	1	4451734.01360928	5260564.84561975	used	1.56297876510577	-1.66366038232835	5.33969248839737	0.0954190554571584	1
1903	3903	99	9	F	1	4450882.77003711	5259845.46688687	used	0.524548515085621	-1.66366038232835	-0.187276290944733	1.53566419377624	1
1904	3904	99	9	F	1	4454321.76001479	5262374.1073213	used	1.31913979550716	-1.66366038232835	-0.187276290944733	-0.199351201525204	1
1905	3905	99	9	F	1	4449980.63612709	5260219.3624808	used	2.12887052294969	-1.66366038232835	-0.187276290944733	2.41809287109365	1
1906	3906	99	9	F	1	4450902.47116006	5260281.3903936	used	0.875000249548564	-1.66366038232835	-0.187276290944733	1.75937072707041	1
1907	3907	99	9	F	1	4451348.46553059	5259463.07008164	used	-0.0262986669422526	0.428525395301728	-0.187276290944733	0.961020347716199	1
1908	3908	99	9	F	1	4454012.87141652	5262486.68037135	used	1.56316601090501	-1.66366038232835	-0.187276290944733	1.72561061117948	1
1909	3909	99	9	F	1	4449598.67376845	5259799.00046409	used	1.74172110844692	-1.66366038232835	-0.187276290944733	2.41098621315786	1
1910	3910	99	9	F	1	4451435.0975012	5259806.2024933	used	0.563548070150739	-1.66366038232835	-0.187276290944733	0.655881214623083	1
1911	3911	99	9	F	1	4451186.08439878	5259618.35749217	used	0.807991219528222	-1.66366038232835	-0.187276290944733	1.34527854709337	1
1912	3912	99	9	F	1	4450692.37458489	5259935.49426213	used	0.653620789415787	-1.66366038232835	-0.187276290944733	1.66115999764657	1
1913	3913	99	9	F	1	4450932.96027653	5259895.0179705	used	0.525334947442417	-1.66366038232835	-0.187276290944733	1.51729395774686	1
1914	3914	99	9	F	1	4450885.24251121	5260304.8228641	used	0.796419429135365	-1.66366038232835	-0.187276290944733	1.70319475832474	1
1915	3915	99	9	F	1	4453012.15108357	5261665.09254031	used	1.29763399131211	-1.66366038232835	5.33969248839737	2.14704631774334	1
1916	3916	99	9	F	1	4453199.77347173	5261735.64792941	used	0.992241085977597	-1.66366038232835	5.33969248839737	-0.782406028981302	1
1917	3917	99	9	F	1	4450209.58041731	5259525.30665655	used	1.54155784567304	-1.66366038232835	-0.187276290944733	1.63959737060637	1
1918	3918	99	9	F	1	4453838.99822241	5262299.54413615	used	0.762917410735851	-1.66366038232835	-0.187276290944733	-0.446439413365291	1
1919	3919	99	9	F	1	4450311.82624952	5259644.46417596	used	1.33905276210337	-1.66366038232835	-0.187276290944733	2.10781468561496	1
1920	3920	99	9	F	1	4453212.32231687	5261668.52832843	used	0.907950516992992	-1.66366038232835	5.33969248839737	-0.800712036205946	1
1921	3921	99	9	F	1	4450220.44761839	5259874.89322199	used	1.01188192201225	0.550915299675513	-0.187276290944733	0.0185610570609549	1
1922	3922	99	9	F	1	4449747.60310347	5259535.22507565	used	0.57535953516662	0.507397545187249	-0.187276290944733	0.770581343252996	1
1923	3923	99	9	F	1	4452898.88936635	5261620.95320957	used	0.291662176437056	-1.66366038232835	-0.187276290944733	1.36720141395148	1
1924	3924	99	9	F	1	4450764.32332172	5260681.99518717	used	2.19470115274016	-1.66366038232835	5.33969248839737	-1.70267644304996	1
1925	3925	99	9	F	1	4451674.46617627	5259907.31335258	used	0.454493620064355	-0.235880499593612	-0.187276290944733	0.905230499805238	1
1926	3926	99	9	F	1	4452388.79440888	5261592.97952245	used	0.873829339150667	-1.66366038232835	5.33969248839737	1.63579011844457	1
1927	3927	99	9	F	1	4450230.00708228	5259803.708911	used	0.947559245058295	0.670695074861705	-0.187276290944733	-0.107854501547923	1
1928	3928	99	9	F	1	4452674.97605939	5261676.14027909	used	1.79269440822059	-1.66366038232835	5.33969248839737	2.45762031476685	1
1929	3929	99	9	F	1	4454669.96671968	5262019.62947289	used	0.697865723470202	0.570928427286561	-0.187276290944733	-1.14543999935319	1
1930	3930	99	9	F	1	4451428.51738122	5259909.88283231	used	0.466132818944937	-1.66366038232835	-0.187276290944733	0.81046369096606	1
1931	3931	99	9	F	1	4452744.07496904	5261724.04421237	used	0.747351043292601	-1.66366038232835	5.33969248839737	0.941588640927711	1
1932	3932	99	9	F	1	4450840.60815068	5260396.34130038	used	1.08163223053342	-1.66366038232835	5.33969248839737	1.93769951008063	1
1933	3933	99	9	F	1	4451425.44592426	5259930.40554361	used	0.52067377534674	-1.66366038232835	-0.187276290944733	0.816144250021425	1
1934	3934	99	9	F	1	4453547.52040002	5262035.79896169	used	1.3283997244321	-1.66366038232835	5.33969248839737	2.13617329865498	1
1935	3935	99	9	F	1	4451179.06744382	5259569.72800978	used	0.62842000144912	-1.66366038232835	-0.187276290944733	1.48402104327077	1
1936	3936	99	9	F	1	4450591.55896232	5260181.23989405	used	0.77903303252353	-1.66366038232835	-0.187276290944733	1.45924488157595	1
1937	3937	99	9	F	1	4450498.50669397	5260135.65516355	used	0.683812302084788	-1.66366038232835	-0.187276290944733	1.42056308392046	1
1938	3938	99	9	F	1	4452254.37415439	5261569.8921171	used	0.780600904015809	-1.66366038232835	5.33969248839737	1.68553861894434	1
1939	3939	99	9	F	1	4453779.41466673	5261710.67055658	used	0.68232931535483	0.307070076610195	-0.187276290944733	1.45145015760924	1
1940	3940	99	9	F	1	4450468.27577818	5260379.23904242	used	1.05742509360804	-1.66366038232835	-0.187276290944733	0.749873487906947	1
1941	3941	99	9	F	1	4449873.34826269	5259383.17273743	used	0.394762210107698	0.43017486529844	-0.187276290944733	0.859265813937584	1
1942	3942	99	9	F	1	4451020.52424169	5260685.33045853	used	0.208500075469188	-1.66366038232835	5.33969248839737	-0.898388489687243	1
1943	3943	99	9	F	1	4453805.98595158	5262196.45501831	used	1.59037657045015	-1.66366038232835	-0.187276290944733	-1.22013799953325	1
1944	3944	99	9	F	1	4450681.05120283	5260319.26576895	used	0.8777240517748	-1.66366038232835	-0.187276290944733	1.80717441127755	1
1945	3945	99	9	F	1	4452963.50920809	5261389.96493988	used	0.139568655243345	-1.66366038232835	-0.187276290944733	1.24362070559146	1
1946	3946	99	9	F	1	4450620.2171299	5259722.06399793	used	0.878627824832452	0.475872322364634	-0.187276290944733	1.81014250014262	1
1947	3947	99	9	F	1	4450530.02143541	5260715.67254827	used	2.20641524994044	-1.66366038232835	5.33969248839737	-2.56193936629702	1
1948	3948	99	9	F	1	4449763.50160624	5260124.44004474	used	0.805519574978291	-0.140498048379254	-0.187276290944733	1.64649259210419	1
1949	3949	99	9	F	1	4450955.94267312	5259336.6757568	used	0.0767339582406639	0.274980426440947	-0.187276290944733	1.19565844405585	1
1950	3950	99	9	F	1	4450966.80993421	5260262.64931033	used	0.863528323581966	-1.66366038232835	-0.187276290944733	1.79778463874837	1
1951	3951	99	9	F	1	4450080.09480182	5259684.40934952	used	0.679740330104044	0.357700769739371	-0.187276290944733	0.759845508513891	1
1952	3952	99	9	F	1	4450994.92732596	5260444.89144344	used	1.77386746725995	-1.66366038232835	5.33969248839737	-1.52032388499736	1
1953	3953	99	9	F	1	4454231.57739725	5261997.62836836	used	0.22598883311794	-1.66366038232835	-0.187276290944733	0.901920821411849	1
1954	3954	99	9	F	1	4451705.00418743	5261053.30785946	used	1.61597182290055	-1.66366038232835	5.33969248839737	-2.12196527189509	1
1955	3955	99	9	F	1	4451746.60647127	5261227.42473705	used	1.82390953125875	-1.66366038232835	5.33969248839737	-2.24497161117667	1
1956	3956	99	9	F	1	4450890.3911381	5260210.97758694	used	0.770906564836637	-1.66366038232835	-0.187276290944733	1.65107647423885	1
1957	3957	99	9	F	1	4450756.17228317	5260055.48998513	used	0.588818763215787	-1.66366038232835	-0.187276290944733	1.48281595530852	1
1958	3958	99	9	F	1	4450739.42876758	5260451.1711694	used	1.49997429857845	-1.66366038232835	5.33969248839737	-1.69313587245747	1
1959	3959	99	9	F	1	4451027.08791811	5260200.58177461	used	0.684269181834927	-1.66366038232835	-0.187276290944733	1.42838403797358	1
1960	3960	99	9	F	1	4450783.36060364	5259524.44795217	used	0.544663707145006	0.596278502909774	-0.187276290944733	1.22363088639407	1
1961	3961	99	9	F	1	4451290.37516899	5260759.41114703	used	0.69788819296611	-1.66366038232835	5.33969248839737	-1.42761688594751	1
1962	3962	99	9	F	1	4453790.71131806	5261958.30615835	used	1.70617436591973	0.00361728648374082	-0.187276290944733	2.37556322946963	1
1963	3963	99	9	F	1	4450790.10115697	5260710.69544391	used	1.16320648712376	-1.66366038232835	5.33969248839737	-1.29852526635335	1
1964	3964	99	9	F	1	4451448.34200658	5260825.51151884	used	0.295042587265951	-1.66366038232835	5.33969248839737	-1.19830070459202	1
1965	3965	99	9	F	1	4452689.69049392	5261593.43336917	used	1.01628843982096	-1.66366038232835	5.33969248839737	1.90542613144479	1
1966	3966	99	9	F	1	4454205.42222362	5261617.84051366	used	0.398557058305571	0.544818373001997	-0.187276290944733	1.45675611512639	1
1967	3967	99	9	F	1	4450375.60584361	5259363.51074621	used	0.291734578146095	-0.141840834073649	-0.187276290944733	0.936417922943523	1
1968	3968	99	9	F	1	4452250.40255392	5261616.484748	used	1.0452266539404	-1.66366038232835	5.33969248839737	1.72171309959487	1
1969	3969	99	9	F	1	4454587.90290633	5261604.5353264	used	0.401538011429427	0.680183481112548	-0.187276290944733	1.47756614812843	1
1970	3970	99	9	F	1	4454106.10052504	5262528.56825236	used	1.93159833531603	-1.66366038232835	-0.187276290944733	2.6736608809063	1
1971	3971	99	9	F	1	4450527.33126391	5259291.80468885	used	0.307800267720644	0.610140633374494	-0.187276290944733	1.32707845755605	1
1972	3972	99	9	F	1	4454717.98770797	5261704.78549969	used	0.107165145532689	0.81829207799581	-0.187276290944733	1.24893903014555	1
1973	3973	99	9	F	1	4451364.05121024	5259431.76547545	used	-0.090606364232266	0.461708850529692	-0.187276290944733	0.914905711525675	1
1974	3974	99	9	F	1	4450216.76418611	5260173.74832945	used	1.63635914552149	-1.66366038232835	-0.187276290944733	-1.52690095449655	1
1975	3975	99	9	F	1	4450889.20046526	5260283.37485375	used	0.901831324273922	-1.66366038232835	-0.187276290944733	1.75338458252168	1
1976	3976	99	9	F	1	4454053.07180983	5261597.22439835	used	0.86157347743793	-0.251754350851161	-0.187276290944733	1.63245650385066	1
1977	3977	99	9	F	1	4450664.60964146	5259254.25146284	used	-0.0949354871106293	0.572503737385779	-0.187276290944733	0.990183815498864	1
1978	3978	99	9	F	1	4451709.20985291	5260283.20366497	used	0.437716396452705	-1.66366038232835	-0.187276290944733	1.06634641194853	1
1979	3979	99	9	F	1	4451204.56396655	5259986.43262482	used	1.03680059297473	-1.66366038232835	-0.187276290944733	1.8146516813848	1
1980	3980	99	9	F	1	4451988.52981986	5261237.41426712	used	1.18376857249066	-1.66366038232835	5.33969248839737	2.05659859682051	1
1981	3981	99	9	F	1	4450809.26771191	5260576.76815912	used	-0.399701743170359	-1.66366038232835	5.33969248839737	-0.319239651220107	1
1982	3982	99	9	F	1	4452682.95165145	5261441.46628029	used	1.09643713172644	-1.66366038232835	5.33969248839737	1.96634316337524	1
1983	3983	99	9	F	1	4450330.96265815	5259890.20329728	used	0.575242194465764	-0.0233366304960827	-0.187276290944733	1.62354425852195	1
1984	3984	99	9	F	1	4454399.05824779	5261631.57569449	used	0.88736346551953	0.596459094014622	-0.187276290944733	1.82686712238593	1
1985	3985	99	9	F	1	4453122.05342424	5261433.57479268	used	0.710086632633747	-1.66366038232835	5.33969248839737	1.59474023268383	1
1986	3986	99	9	F	1	4454601.04435383	5262189.71202797	used	0.44197311762203	0.463579090480615	-0.187276290944733	0.0789356504304714	1
1987	3987	99	9	F	1	4450611.86278988	5259920.12596156	used	0.259086400591102	-1.66366038232835	-0.187276290944733	1.14392583200092	1
1988	3988	99	9	F	1	4451761.37180404	5260619.63827929	used	1.95907603220142	-1.66366038232835	5.33969248839737	0.627629566479157	1
1989	3989	99	9	F	1	4450772.27330484	5260628.08451467	used	2.8848642026218	-1.66366038232835	5.33969248839737	-2.70690657115504	1
1990	3990	99	9	F	1	4454700.1765431	5262069.0014468	used	1.34237575088716	-1.15621588736401	5.33969248839737	-1.59609572297346	1
1991	3991	99	9	F	1	4450499.44924267	5260619.62584603	used	0.900523100289918	-1.66366038232835	5.33969248839737	0.283890779285366	1
1992	3992	99	9	F	1	4452555.37643366	5261453.19656516	used	0.600672670612828	-1.66366038232835	5.33969248839737	1.36640244352479	1
1993	3993	99	9	F	1	4449960.6033506	5259902.88254657	used	1.36609105551322	0.598307962237161	-0.187276290944733	-1.18264762625887	1
1994	3994	99	9	F	1	4450267.40647451	5259411.92569532	used	0.476551175214494	0.174203323547787	-0.187276290944733	1.1555644105694	1
1995	3995	99	9	F	1	4451683.1571983	5260294.52504654	used	0.767733372692231	-1.66366038232835	-0.187276290944733	1.11446116702832	1
1996	3996	99	9	F	1	4451118.41206153	5259499.88012126	used	-0.129221441256283	0.335047165086424	-0.187276290944733	1.05025929051253	1
1997	3997	99	9	F	1	4454345.61837635	5261753.32923833	used	0.777213003354944	0.459693496543039	-0.187276290944733	1.77623786944102	1
1998	3998	99	9	F	1	4452084.65099297	5261312.07455091	used	0.956636921405313	-1.66366038232835	5.33969248839737	0.0771864253097284	1
1999	3999	99	9	F	1	4453789.90364032	5262226.24273109	used	1.4476278629437	-1.66366038232835	-0.187276290944733	-0.916133292743751	1
[truncated: 112,501 more rows]
