# Supplementary material for: Sexual segregation results in pronounced sex-specific density gradients in the mountain ungulate, Rupicapra rupicapra
Source: Commun Biol. 2023 Sep 25;6:979. doi: 10.1038/s42003-023-05313-z (PMC10520025; doi:10.1038/s42003-023-05313-z)
Supplement: Supplementary file 4 — Supplementary Software 1 [file 42003_2023_5313_MOESM4_ESM.txt]

#   -----------------------------------------------------------------------#
## R Script for Reproducing Figures from:
## Sexual segregation results in pronounced sex-specific density gradients in the mountain ungulate, Rupicapra rupicapra
## Edelhoff, H.; Milleret, C.; Ebert, C.; Dupont, P.; Kudernatsch, T.; Zollner, A.; Bischof, R. & Peters, W.
#   -----------------------------------------------------------------------#


# Libraries ---------------------------------------------------------------

  library(tidyverse)
  library(ggplot2)
  library(ggdist)
  library(broom)

# Data --------------------------------------------------------------------

  # Figure 1: response data from point process model

    resp_dat <- read.csv(".../Supplementary_Data_1/data_figure1.csv")

      head(resp_dat)
    
      
  # Figure 2: posterior samples for beta coefficients estimates
      
    beta_coeffs <- read.csv(".../Supplementary_Data_1/data_figure2.csv")
      
      head(beta_coeffs)
    
      
  # Supplementary Figure 2: used vs. available data for RSF
    
    use_avail_df <- read.csv(".../Supplementary_Data_1/data_supplementary_figure2.csv", sep = ",", dec = ".")
    
      head(beta_coeffs)


# Figure 1 ----------------------------------------------------------------

    
    # Response Curves for Female Chamois in Chiemgau
    
    resp_dat %>% 
      filter(Study_Area == "Chiemgau") %>% 
      filter(sex == "female") %>% 
      filter(cov_response == variable) %>% 
      mutate(variable = recode_factor(variable,
                                      rough="TRI",  
                                      canopy="CANOPY",
                                      sparse="BARREN",
                                      ssi = "SSI",
                                      .ordered=T)) %>%
      ggplot(., aes(value_unscaled, response, color=variable, fill=variable)) +
      geom_ribbon(aes(ymin=response_low, ymax=response_high), linetype=0, alpha=.3) +
      geom_line(size=2) +
      scale_color_manual(values = c("#2171b5","#238b45", "#6a51a3","#802A07"))+
      scale_fill_manual(values = c("#2171b5","#238b45", "#6a51a3","#802A07"))+
      ylab("density") + xlab("\n variable (value)")+
      facet_wrap(.~variable, scales = "free")+
      theme_classic()+
      theme(
        legend.position = "none",
        plot.title = element_text(hjust = .5, size=12),
        axis.title = element_text(size=12),
        axis.text = element_text(size=9, face = "bold"),
        strip.text = element_text(size=10, face = "bold"),
        legend.title = element_text(size=12, face = "bold"),
        legend.text = element_text(size=11)
      ) 
    
    
    # Response Curves for Male Chamois in Chiemgau
    
    resp_dat %>% 
      filter(Study_Area == "Chiemgau") %>% 
      filter(sex == "male") %>% 
      filter(cov_response == variable) %>% 
      mutate(variable = recode_factor(variable,
                                      rough="TRI",  
                                      canopy="CANOPY",
                                      sparse="BARREN",
                                      ssi = "SSI",
                                      .ordered=T)) %>%
      ggplot(., aes(value_unscaled, response, color=variable, fill=variable)) +
      geom_ribbon(aes(ymin=response_low, ymax=response_high), linetype=0, alpha=.3) +
      geom_line(size=2) +
      scale_color_manual(values = c("#2171b5","#238b45", "#6a51a3","#802A07"))+
      scale_fill_manual(values = c("#2171b5","#238b45", "#6a51a3","#802A07"))+
      ylab("density") + xlab("\n variable (value)")+
      facet_wrap(.~variable, scales = "free")+
      theme_classic()+
      theme(
        legend.position = "none",
        plot.title = element_text(hjust = .5, size=12),
        axis.title = element_text(size=12),
        axis.text = element_text(size=9, face = "bold"),
        strip.text = element_text(size=10, face = "bold"),
        legend.title = element_text(size=12, face = "bold"),
        legend.text = element_text(size=11)
      ) 
    
    
    # Response Curves for Female Chamois in Karwendel
    
    resp_dat %>% 
      filter(Study_Area == "Karwendel") %>% 
      filter(sex == "female") %>% 
      filter(cov_response == variable) %>% 
      mutate(variable = recode_factor(variable,
                                      rough="TRI",  
                                      canopy="CANOPY",
                                      sparse="BARREN",
                                      ssi = "SSI",
                                      .ordered=T)) %>%
      ggplot(., aes(value_unscaled, response, color=variable, fill=variable)) +
      geom_ribbon(aes(ymin=response_low, ymax=response_high), linetype=0, alpha=.3) +
      geom_line(size=2) +
      scale_color_manual(values = c("#2171b5","#238b45", "#6a51a3","#802A07"))+
      scale_fill_manual(values = c("#2171b5","#238b45", "#6a51a3","#802A07"))+
      ylab("density") + xlab("\n variable (value)")+
      facet_wrap(.~variable, scales = "free")+
      theme_classic()+
      theme(
        legend.position = "none",
        plot.title = element_text(hjust = .5, size=12),
        axis.title = element_text(size=12),
        axis.text = element_text(size=9, face = "bold"),
        strip.text = element_text(size=10, face = "bold"),
        legend.title = element_text(size=12, face = "bold"),
        legend.text = element_text(size=11)
      ) 
    
    # Response Curves for Male Chamois in Karwendel
    
    resp_dat %>% 
      filter(Study_Area == "Karwendel") %>% 
      filter(sex == "male") %>% 
      filter(cov_response == variable) %>% 
      mutate(variable = recode_factor(variable,
                                      rough="TRI",  
                                      canopy="CANOPY",
                                      sparse="BARREN",
                                      ssi = "SSI",
                                      .ordered=T)) %>%
      ggplot(., aes(value_unscaled, response, color=variable, fill=variable)) +
      geom_ribbon(aes(ymin=response_low, ymax=response_high), linetype=0, alpha=.3) +
      geom_line(size=2) +
      scale_color_manual(values = c("#2171b5","#238b45", "#6a51a3","#802A07"))+
      scale_fill_manual(values = c("#2171b5","#238b45", "#6a51a3","#802A07"))+
      ylab("density") + xlab("\n variable (value)")+
      facet_wrap(.~variable, scales = "free")+
      theme_classic()+
      theme(
        legend.position = "none",
        plot.title = element_text(hjust = .5, size=12),
        axis.title = element_text(size=12),
        axis.text = element_text(size=9, face = "bold"),
        strip.text = element_text(size=10, face = "bold"),
        legend.title = element_text(size=12, face = "bold"),
        legend.text = element_text(size=11)
      ) 
    


# Figure 2 ----------------------------------------------------------------

    
    n_fun <- function(x){
      return(data.frame(y = max(x) + .025,
                        label = paste0("n=", length(x))))
    }
    
    beta_coeffs %>% mutate(beta_coeffs = recode(beta_coeffs, 
                                                beta_sparse="BARREN", 
                                                beta_rough="TRI", 
                                                beta_canopy="CANOPY",
                                                beta_ssi = "SSI")) %>% 
      filter(z_value == 1) %>% # select posterior samples for model runs including the respective variable
      ggplot(., aes(x=beta_coeffs, y=beta_value)) + 
        geom_hline(aes(yintercept=0), linetype=2) +
        theme_bw()+facet_grid(sex~Study_Area)+
        geom_boxplot(aes(color = beta_coeffs, color = after_scale(darken(color, .1, space = "HLS")),
                     fill = after_scale(desaturate(lighten(color, .8), .4))),
                     outlier.shape = NA)+
        stat_summary(geom = "text", fun.data = n_fun, 
                     aes(color = beta_coeffs, color = after_scale(darken(color, .1, space = "HLS"))),
                     size = 4,hjust = 0) +
        scale_color_manual(values = c("#6a51a3","#238b45","#802A07","#2171b5"), guide="none")+
        scale_fill_manual(values = c("#6a51a3","#238b45","#802A07","#2171b5"), guide = "none")+
        coord_flip()+scale_y_continuous( limits = c(-2.5, 4.3), breaks = seq(-2, 4, by = 1), expand = c(.001, .001))+
        labs(x=expression(beta["covariate"]), y = "posterior distribution")+
        theme(
          axis.title = element_text(face="bold", size=12),
          axis.title.y = element_text(face="bold", size=18),
          axis.text.y =  element_text(size=12, face = "bold"),
          axis.text.x =  element_text(size=11, face = "bold"),
          strip.text = element_text(size = 11, face = "bold"),
          legend.text = element_text(size=10),
          legend.title = element_text(size=11))
    
    
# Supplementary Figure 2 --------------------------------------------------


    
    rsf_coefs <- use_avail_df %>%  nest(data=c(-month, -sex)) %>% 
      mutate(rsf1 = map(data, function(d){
        glm(case_~TRI+CANOPY+BARREN+SSI-1, family = "binomial", 
            data=d, weight=offset)
      }),
      rsf_coefs = map(rsf1, ~tidy(.x, conf.int=T))) %>% 
      dplyr::select(month, sex, rsf_coefs) %>% unnest(rsf_coefs)
    
    rsf_coefs %>% mutate(month = case_when(month == 9 ~ "September",
                                           month == 10 ~ "October",
                                           month == 11 ~ "November",
                                           TRUE ~ NA),
                         month = factor(month, levels = c("September", "October", "November")),
                         significance = cut(p.value, c(0, .01, .05, .1, 1))) %>% 
      ggplot(., aes(estimate, term, xmin = conf.low, xmax = conf.high, col = significance)) +
      geom_errorbarh(height = .3) + 
      geom_point() + geom_vline(xintercept = 0, lty = 3, lwd = 1) + 
      facet_grid(sex~month, scales = "free_y") + scale_colour_hue(l = 40) + 
      ylab("Habitat Variable \n") + xlab("\n Coefficient Estimate")+
      theme_bw()+
      theme(axis.text = element_text(size = 10),
            axis.title = element_text(size = 12, face = "bold"),
            strip.text = element_text(size = 11, face = "bold"),
            legend.title = element_text(size = 12, face = "bold"),
            legend.text = element_text(size = 10))
    
    
      
